# Supplementary material for: Di­chlorido­{(E)-N,N-dimethyl-2-[phen­yl(pyridin-2-yl)methyl­idene]hydrazine-1-carbo­thio­amide}cadmium(II)
Source: IUCrdata. 2025 May 30;10(Pt 5):x250464. doi: 10.1107/S241431462500464X (PMC12142383; doi:10.1107/S241431462500464X)
Supplement: Supplementary file 1 [file x-10-x250464-sup1.cif]

##############################################################################
#                                                                            #
# This CIF contains the data for a data article accepted for                 #
# publication in IUCrData. It conforms to the requirements of                #
# Notes for Authors for IUCrData, and has been                               #
# peer reviewed under the auspices of IUCrData.                              #
#                                                                            #
# Full details of the Crystallographic Information File format               #
# are given in the paper "The Crystallographic Information File (CIF):       #
# a New Standard Archive File for Crystallography" by S. R. Hall, F. H.      #
# Allen and I. D. Brown [Acta Cryst. (1991), A47, 655-685].                  #
#                                                                            #
# The current version of the core CIF dictionary is obtainable from          #
# ftp://ftp.iucr.org/pub/cif_core.dic.                                       #
#                                                                            #
# Software is freely available for graphical display of the structure(s)     #
# in this CIF. For information consult the CIF software page                 #
# http://www.iucr.org/resources/cif/software.                                #
#                                                                            #
# This file may be used for bona fide research purposes within the           #
# scientific community so long as proper attribution is given to the data    # 
# article from which it was obtained.                                        #
#                                                                            #
##############################################################################
data_I
_audit_creation_method
;
Olex2 1.5
(compiled 2025.04.05 svn.rf049d14d for OlexSys, GUI svn.r7205)
;
_journal_date_recd_electronic     2025-05-09
_journal_date_accepted     2025-05-23
_journal_name_full     'IUCrData'
_journal_year     2025
_journal_volume     10
_journal_issue      1
_journal_page_first     0
_journal_page_last     0
_journal_paper_category     HM
_journal_paper_doi     10.1107/S241431462500464X
_journal_coeditor_code     BT4171
_publ_contact_author_name     'Christian S. Parry'
_publ_contact_author_address
;
Department of Microbiology
College of Medicine
Howard University
Washington, DC 20059
United States
;
_publ_contact_author_email     'christian.parry@Howard.edu; rbutcher@howard.edu'
_publ_contact_author_fax     '1 (202) 865-5418'
_publ_contact_author_phone     '1 (202) 250-5426'
_publ_section_title
;\
Dichlorido{(<i>E</i>)-<i>N</i>,<i>N</i>-dimethyl-2-[phenyl(pyridin-2-yl)\
methylidene]hydrazine-1-carbothioamide}cadmium(II)
;
_publ_section_title_footnote     .
loop_
    _publ_author_name
    _publ_author_footnote
    _publ_author_address
    'Parry, Christian S.' .
;
Department of Microbiology
College of Medicine
Howard University
Washington, DC 20059
USA
;
    'Kwabi-Addo, Bernard' .
;
Department of Biochemistry
College of Medicine
Howard University
Washington, DC 20059
USA
;
    'Ramadhar, Timothy R.' .
;
Department of Chemistry
College of Arts and Science
Howard University
Washington, DC 20059
USA
;
    'Butcher, Raymond J.' .
;
Department of Chemistry
College of Arts and Science
Howard University
Washington, DC 20059
USA
;
_publ_section_synopsis
;
The structure of the cadmium-bound model ligand,
3,3-dimethyl-1-[(<i>E</i>)-[phenyl(pyridine-2-yl)methylidene]amino]thiourea
(Bp44mT), which is used across medicinal chemistry and in metal-based
nanoparticles research has been determined and analyzed.This complex is used
to gain insight to the specificity and selectivity of the ligand and to model
how
3,3-dimethyl-1-[(<i>E</i>)-[phenyl(pyridine-2-yl)methylidene]amino]thiourea
might be used in chelation to counter metal poisoning and for environmental
remediation.
;
_database_code_depnum_ccdc_archive     2427465
_chemical_name_systematic
;\
Dichlorido{(<i>E</i>)-<i>N</i>,<i>N</i>-dimethyl-2-[phenyl(pyridin-2-yl)\
methylidene]hydrazine-1-carbothioamide}cadmium(II)
;
_chemical_name_common     ?
_chemical_formula_moiety     'C15 H16 Cd Cl2 N4 S'
_chemical_formula_sum     'C15 H16 Cd Cl2 N4 S'
_chemical_formula_iupac     '[Cd Cl2 (C15 H16 N4 S)]'
_chemical_formula_weight     467.68
_chemical_melting_point     ?
_space_group_crystal_system     monoclinic
_space_group_name_H-M_alt     'P 1 21/c 1'
_space_group_name_Hall     '-P 2ybc'
loop_
    _space_group_symop_operation_xyz
    'x, y, z'
    '-x, y+1/2, -z+1/2'
    '-x, -y, -z'
    'x, -y-1/2, z-1/2'
_cell_length_a     8.58301(8)
_cell_length_b     7.87355(7)
_cell_length_c     26.1616(2)
_cell_angle_alpha     90
_cell_angle_beta     93.6036(8)
_cell_angle_gamma     90
_cell_volume     1764.47(3)
_cell_formula_units_Z     4
_cell_measurement_reflns_used     7680
_cell_measurement_theta_min     3.3730
_cell_measurement_theta_max     76.4600
_cell_measurement_temperature     100.00(10)
_exptl_crystal_description     irregular
_exptl_crystal_colour     'metallic yellowish brown'
_exptl_crystal_size_max     0.6
_exptl_crystal_size_mid     0.2
_exptl_crystal_size_min     0.2
_exptl_crystal_density_diffrn     1.761
_exptl_crystal_density_meas     ?
_exptl_crystal_density_method     ?
_exptl_crystal_F_000     928
_exptl_absorpt_coefficient_mu     13.829
_exptl_absorpt_correction_type     multi-scan
_exptl_absorpt_process_details
;
(CrysAlisPro; Rigaku OD, 2023)
;
_exptl_absorpt_correction_T_min     0.48917
_exptl_absorpt_correction_T_max     1.00000
_exptl_special_details
;
Crystals were harvested, mounted on the goniometer and
centered. Diffraction data was collected from a Rigaku Oxford Synergy S Dual
Source Diffractometer (Rigaku USA, The Woodlands, TX) driven by <i>CrysAlis
PRO</i> (Oxford Diffraction, Yarnton UK). The crystal was kept at 100 K in a
stream of liquid nitrogen Oxford Cryosystems, Oxford, UK). Diffraction
intensity was collected on a HYPIX 6000 Detector (Rigaku USA, The Woodlands,
TX). Collected X-ray diffraction data was integrated and finalized in
<i>CrysAlis PRO</i>. The structure was solved using the <i>SUPERFLIP</i>
charge flipping algorithm (Palatinus & Chapuis, 2007; Palatinus, & van der
Lee, 2008; Palatinus <i>et al.</i>, 2012) implemented in <i>OLEX2</i>.solve
1.5 (Bourhis <i>et al.</i>, 2015) and refined with <i>SHELXL</i> (Sheldrick,
2015) running under <i>OLEX2</i>--1.5 (Dolomanov <i>et al.</i>, 2009).
;
_diffrn_ambient_temperature     100.00(10)
_diffrn_source     'micro-focus sealed X-ray tube'
_diffrn_radiation_type     'Cu K\a'
_diffrn_radiation_wavelength     1.54184
_diffrn_radiation_monochromator     mirror
_diffrn_measurement_device_type     'XtaLAB Synergy, Dualflex, HyPix'
_diffrn_measurement_device     'four-circle diffractometer'
_diffrn_measurement_method     '\w scans'
_diffrn_detector     'Hybrid Pixel Array Detector'
_diffrn_detector_area_resol_mean     10.0000
_diffrn_reflns_number     11604
_diffrn_reflns_av_R_equivalents     0.0340
_diffrn_reflns_av_unetI/netI     0.0330
_diffrn_reflns_theta_min     3.385
_diffrn_reflns_theta_max     77.794
_diffrn_reflns_theta_full     67.684
_diffrn_measured_fraction_theta_max     0.960
_diffrn_measured_fraction_theta_full     0.999
_diffrn_reflns_limit_h_min     -10
_diffrn_reflns_limit_h_max     10
_diffrn_reflns_limit_k_min     -9
_diffrn_reflns_limit_k_max     5
_diffrn_reflns_limit_l_min     -33
_diffrn_reflns_limit_l_max     29
_diffrn_radiation_probe     x-ray
_refine_special_details
;
No restraints were used. Non-hydrogen atoms were refined with
anisotropic thermal parameters, and hydrogen atoms were placed and allowed to
refine using a riding model. Methyl groups were idealized and refined as
rotating groups: C14(H14A, H14B, H14C) and C15(H15A, H15B, H15C).
;
_reflns_number_total     3603
_reflns_number_gt     3407
_reflns_threshold_expression     'I > 2\s(I)'
_refine_ls_structure_factor_coef     Fsqd
_refine_ls_matrix_type     full
_refine_ls_R_factor_all     0.0297
_refine_ls_R_factor_gt     0.0266
_refine_ls_wR_factor_gt     0.0694
_refine_ls_wR_factor_ref     0.0710
_refine_ls_goodness_of_fit_ref     1.050
_refine_ls_restrained_S_all     1.050
_refine_ls_number_reflns     3603
_refine_ls_number_parameters     210
_refine_ls_number_restraints     0
_refine_ls_hydrogen_treatment     constr
_refine_ls_weighting_scheme     calc
_refine_ls_weighting_details
              'w=1/[\s^2^(Fo^2^)+(0.0404P)^2^+0.8003P] where P=(Fo^2^+2Fc^2^)/3'
_atom_sites_solution_hydrogens     geom
_atom_sites_solution_primary     iterative
_atom_sites_solution_secondary     ?
_refine_ls_shift/su_max     0.001
_refine_ls_shift/su_mean     0.000
_refine_diff_density_max     0.620
_refine_diff_density_min     -0.856
_refine_ls_extinction_method     none
_refine_ls_extinction_coef     .
loop_
    _atom_type_symbol
    _atom_type_description
    _atom_type_scat_dispersion_real
    _atom_type_scat_dispersion_imag
    _atom_type_scat_source
    'C' 'C' 0.0181 0.0091
                         'International Tables Vol C Tables 4.2.6.8 and 6.1.1.4'
    'H' 'H' 0.0000 0.0000
                         'International Tables Vol C Tables 4.2.6.8 and 6.1.1.4'
    'Cd' 'Cd' 0.1185 4.6533
                         'International Tables Vol C Tables 4.2.6.8 and 6.1.1.4'
    'N' 'N' 0.0311 0.0180
                         'International Tables Vol C Tables 4.2.6.8 and 6.1.1.4'
    'S' 'S' 0.3331 0.5567
                         'International Tables Vol C Tables 4.2.6.8 and 6.1.1.4'
    'Cl' 'Cl' 0.3639 0.7018
                         'International Tables Vol C Tables 4.2.6.8 and 6.1.1.4'
_computing_data_collection
                   'CrysAlisPro system (CCD 43.91a 64-bit (release 29-09-2023))'
_computing_cell_refinement
;
CrysAlisPro 1.171.43.91a (Rigaku OD, 2023)
;
_computing_data_reduction
;
CrysAlisPro 1.171.43.91a (Rigaku OD, 2023)
;
_computing_structure_solution
;
Superflip  (Palatinus & Chapuis, 2007; Palatinus & van der Lee,
2008;
Palatinus <i>et al.</i>,  2012)
;
_computing_structure_refinement
;
<i>SHELXL2018/3</i> (Sheldrick, 2015)
;
_computing_molecular_graphics
;
Olex2 1.5 (Dolomanov <i>et al.</i>,  2009)
;
_computing_publication_material
;
Olex2 1.5 (Dolomanov <i>et al.</i>,  2009; Bourhis et al., 2015)
;
loop_
    _atom_site_type_symbol
    _atom_site_label
    _atom_site_fract_x
    _atom_site_fract_y
    _atom_site_fract_z
    _atom_site_U_iso_or_equiv
    _atom_site_adp_type
    _atom_site_calc_flag
    _atom_site_occupancy
    _atom_site_disorder_assembly
    _atom_site_disorder_group
    Cd Cd1 0.32068(2) 0.37636(2) 0.63193(2) 0.01458(8) Uani d 1 . .
    Cl Cl2 0.32122(7) 0.10628(8) 0.58597(2) 0.02127(14) Uani d 1 . .
    S S16 0.47203(8) 0.31437(9) 0.71916(2) 0.02291(15) Uani d 1 . .
    Cl Cl23 0.04850(7) 0.45555(8) 0.64866(2) 0.02132(14) Uani d 1 . .
    N N8 0.3247(2) 0.5639(3) 0.56203(8) 0.0157(4) Uani d 1 . .
    C C21 0.8095(3) 1.0446(3) 0.64425(10) 0.0190(5) Uani d 1 . .
    H H21 0.806392 1.133222 0.668803 0.023 Uiso calc 1 . .
    N N13 0.7411(2) 0.4475(3) 0.75560(8) 0.0170(4) Uani d 1 . .
    N N10 0.5467(2) 0.5572(3) 0.63645(7) 0.0154(4) Uani d 1 . .
    C C14 0.7436(3) 0.3269(4) 0.79814(10) 0.0246(6) Uani d 1 . .
    H H14A 0.695338 0.378944 0.827270 0.037 Uiso calc 1 . .
    H H14B 0.851899 0.296266 0.808253 0.037 Uiso calc 1 . .
    H H14C 0.685370 0.224531 0.787421 0.037 Uiso calc 1 . .
    C C17 0.6955(3) 0.7942(3) 0.60394(9) 0.0157(5) Uani d 1 . .
    C C22 0.6928(3) 0.9225(3) 0.64090(9) 0.0174(5) Uani d 1 . .
    H H22 0.610953 0.925997 0.663700 0.021 Uiso calc 1 . .
    C C9 0.5675(3) 0.6670(3) 0.60118(9) 0.0146(5) Uani d 1 . .
    C C18 0.8178(3) 0.7886(3) 0.57137(10) 0.0197(5) Uani d 1 . .
    H H18 0.820495 0.701472 0.546315 0.024 Uiso calc 1 . .
    C C20 0.9317(3) 1.0370(3) 0.61143(10) 0.0201(5) Uani d 1 . .
    H H20 1.012337 1.119755 0.613958 0.024 Uiso calc 1 . .
    N N11 0.6548(2) 0.5470(3) 0.67711(7) 0.0163(4) Uani d 1 . .
    H H11 0.739897 0.609484 0.677388 0.020 Uiso calc 1 . .
    C C19 0.9353(3) 0.9090(4) 0.57527(10) 0.0206(5) Uani d 1 . .
    H H19 1.018646 0.903866 0.553075 0.025 Uiso calc 1 . .
    C C12 0.6319(3) 0.4411(3) 0.71716(9) 0.0158(5) Uani d 1 . .
    C C6 0.2184(3) 0.6590(4) 0.48022(10) 0.0196(5) Uani d 1 . .
    H H6 0.136360 0.654286 0.454139 0.023 Uiso calc 1 . .
    C C3 0.4487(3) 0.6669(3) 0.55744(9) 0.0145(5) Uani d 1 . .
    C C4 0.4631(3) 0.7673(3) 0.51456(9) 0.0167(5) Uani d 1 . .
    H H4 0.551360 0.839065 0.512169 0.020 Uiso calc 1 . .
    C C5 0.3471(3) 0.7620(3) 0.47506(9) 0.0189(5) Uani d 1 . .
    H H5 0.356063 0.827975 0.444983 0.023 Uiso calc 1 . .
    C C15 0.8625(3) 0.5789(4) 0.75933(10) 0.0205(5) Uani d 1 . .
    H H15A 0.896630 0.596802 0.795375 0.031 Uiso calc 1 . .
    H H15B 0.820319 0.685232 0.744716 0.031 Uiso calc 1 . .
    H H15C 0.951580 0.542510 0.740372 0.031 Uiso calc 1 . .
    C C7 0.2124(3) 0.5627(4) 0.52455(10) 0.0196(5) Uani d 1 . .
    H H7 0.123750 0.492540 0.528295 0.023 Uiso calc 1 . .
loop_
    _atom_site_aniso_label
    _atom_site_aniso_U_11
    _atom_site_aniso_U_22
    _atom_site_aniso_U_33
    _atom_site_aniso_U_12
    _atom_site_aniso_U_13
    _atom_site_aniso_U_23
    Cd1 0.01462(11) 0.01564(12) 0.01332(11) -0.00527(6) -0.00038(7) 0.00023(6)
    Cl2 0.0209(3) 0.0201(3) 0.0232(3) -0.0047(2) 0.0051(2) -0.0055(2)
    S16 0.0256(3) 0.0260(3) 0.0165(3) -0.0107(3) -0.0039(2) 0.0071(2)
    Cl23 0.0186(3) 0.0212(3) 0.0244(3) -0.0023(2) 0.0033(2) -0.0040(2)
    N8 0.0152(10) 0.0182(10) 0.0131(9) -0.0042(8) -0.0033(7) 0.0001(8)
    C21 0.0206(12) 0.0180(13) 0.0177(11) -0.0035(10) -0.0052(9) -0.0031(10)
    N13 0.0197(10) 0.0188(11) 0.0121(9) 0.0014(8) -0.0027(7) 0.0012(8)
    N10 0.0146(9) 0.0180(11) 0.0132(9) -0.0030(8) -0.0028(7) 0.0011(8)
    C14 0.0309(14) 0.0243(14) 0.0174(12) 0.0042(12) -0.0079(10) 0.0047(11)
    C17 0.0160(11) 0.0170(12) 0.0134(11) -0.0038(9) -0.0037(8) 0.0042(9)
    C22 0.0167(12) 0.0210(12) 0.0142(12) -0.0033(10) -0.0007(9) 0.0016(10)
    C9 0.0150(11) 0.0161(11) 0.0123(11) -0.0015(9) -0.0024(9) -0.0009(9)
    C18 0.0216(12) 0.0175(12) 0.0201(12) -0.0037(10) 0.0009(10) -0.0028(10)
    C20 0.0170(12) 0.0184(13) 0.0238(13) -0.0057(10) -0.0071(9) 0.0045(10)
    N11 0.0158(10) 0.0201(11) 0.0122(9) -0.0060(8) -0.0047(7) 0.0018(8)
    C19 0.0168(12) 0.0226(13) 0.0227(13) -0.0041(10) 0.0031(10) 0.0007(11)
    C12 0.0207(12) 0.0138(12) 0.0126(11) 0.0019(9) -0.0009(9) 0.0000(9)
    C6 0.0177(12) 0.0238(13) 0.0161(12) -0.0032(11) -0.0076(9) 0.0008(10)
    C3 0.0142(11) 0.0145(11) 0.0144(11) -0.0012(9) -0.0009(9) -0.0018(10)
    C4 0.0166(11) 0.0168(12) 0.0163(11) -0.0052(9) -0.0028(9) 0.0006(10)
    C5 0.0229(12) 0.0190(12) 0.0147(11) 0.0001(10) -0.0013(9) 0.0036(10)
    C15 0.0164(12) 0.0266(13) 0.0179(12) -0.0010(11) -0.0026(9) -0.0030(11)
    C7 0.0173(12) 0.0222(13) 0.0188(12) -0.0079(10) -0.0029(9) 0.0018(10)
_geom_special_details
;
 All esds (except the esd in the dihedral angle between two l.s. planes)
 are estimated using the full covariance matrix.  The cell esds are taken
 into account individually in the estimation of esds in distances, angles
 and torsion angles; correlations between esds in cell parameters are only
 used when they are defined by crystal symmetry.  An approximate (isotropic)
 treatment of cell esds is used for estimating esds involving l.s. planes.
;
loop_
    _geom_bond_atom_site_label_1
    _geom_bond_atom_site_label_2
    _geom_bond_site_symmetry_2
    _geom_bond_distance
    _geom_bond_publ_flag
    Cd1 Cl2 . 2.4430(6) y
    Cd1 S16 . 2.6001(6) y
    Cd1 Cl23 . 2.4832(6) y
    Cd1 N8 . 2.352(2) y
    Cd1 N10 . 2.403(2) y
    S16 C12 . 1.700(3) y
    N8 C3 . 1.349(3) ?
    N8 C7 . 1.331(3) ?
    C21 H21 . 0.9500 ?
    C21 C22 . 1.387(4) ?
    C21 C20 . 1.398(4) ?
    N13 C14 . 1.462(3) ?
    N13 C12 . 1.332(3) ?
    N13 C15 . 1.467(3) ?
    N10 C9 . 1.285(3) ?
    N10 N11 . 1.370(3) ?
    C14 H14A . 0.9800 ?
    C14 H14B . 0.9800 ?
    C14 H14C . 0.9800 ?
    C17 C22 . 1.400(4) ?
    C17 C9 . 1.485(3) ?
    C17 C18 . 1.394(3) ?
    C22 H22 . 0.9500 ?
    C9 C3 . 1.484(3) ?
    C18 H18 . 0.9500 ?
    C18 C19 . 1.383(4) ?
    C20 H20 . 0.9500 ?
    C20 C19 . 1.384(4) ?
    N11 H11 . 0.8800 ?
    N11 C12 . 1.363(3) ?
    C19 H19 . 0.9500 ?
    C6 H6 . 0.9500 ?
    C6 C5 . 1.384(4) ?
    C6 C7 . 1.389(4) ?
    C3 C4 . 1.384(4) ?
    C4 H4 . 0.9500 ?
    C4 C5 . 1.390(3) ?
    C5 H5 . 0.9500 ?
    C15 H15A . 0.9800 ?
    C15 H15B . 0.9800 ?
    C15 H15C . 0.9800 ?
    C7 H7 . 0.9500 ?
loop_
    _geom_angle_atom_site_label_1
    _geom_angle_atom_site_label_2
    _geom_angle_atom_site_label_3
    _geom_angle_site_symmetry_1
    _geom_angle_site_symmetry_3
    _geom_angle
    _geom_angle_publ_flag
    Cl2 Cd1 S16 . . 104.61(2) y
    Cl2 Cd1 Cl23 . . 109.64(2) y
    Cl23 Cd1 S16 . . 108.43(2) y
    N8 Cd1 Cl2 . . 99.39(5) y
    N8 Cd1 S16 . . 140.28(5) y
    N8 Cd1 Cl23 . . 92.25(5) y
    N8 Cd1 N10 . . 67.36(7) y
    N10 Cd1 Cl2 . . 120.90(5) y
    N10 Cd1 S16 . . 73.20(5) y
    N10 Cd1 Cl23 . . 127.43(5) y
    C12 S16 Cd1 . . 102.86(9) y
    C3 N8 Cd1 . . 119.79(16) y
    C7 N8 Cd1 . . 121.53(17) y
    C7 N8 C3 . . 118.5(2) y
    C22 C21 H21 . . 120.1 ?
    C22 C21 C20 . . 119.9(2) ?
    C20 C21 H21 . . 120.1 ?
    C14 N13 C15 . . 115.5(2) ?
    C12 N13 C14 . . 121.7(2) ?
    C12 N13 C15 . . 122.7(2) ?
    C9 N10 Cd1 . . 120.77(16) ?
    C9 N10 N11 . . 118.6(2) ?
    N11 N10 Cd1 . . 120.60(15) ?
    N13 C14 H14A . . 109.5 ?
    N13 C14 H14B . . 109.5 ?
    N13 C14 H14C . . 109.5 ?
    H14A C14 H14B . . 109.5 ?
    H14A C14 H14C . . 109.5 ?
    H14B C14 H14C . . 109.5 ?
    C22 C17 C9 . . 118.4(2) ?
    C18 C17 C22 . . 119.4(2) ?
    C18 C17 C9 . . 122.2(2) ?
    C21 C22 C17 . . 120.0(2) ?
    C21 C22 H22 . . 120.0 ?
    C17 C22 H22 . . 120.0 ?
    N10 C9 C17 . . 123.7(2) ?
    N10 C9 C3 . . 115.7(2) ?
    C3 C9 C17 . . 120.6(2) ?
    C17 C18 H18 . . 119.8 ?
    C19 C18 C17 . . 120.5(2) ?
    C19 C18 H18 . . 119.8 ?
    C21 C20 H20 . . 120.0 ?
    C19 C20 C21 . . 120.1(2) ?
    C19 C20 H20 . . 120.0 ?
    N10 N11 H11 . . 119.7 ?
    C12 N11 N10 . . 120.6(2) ?
    C12 N11 H11 . . 119.7 ?
    C18 C19 C20 . . 120.1(2) ?
    C18 C19 H19 . . 119.9 ?
    C20 C19 H19 . . 119.9 ?
    N13 C12 S16 . . 122.02(19) ?
    N13 C12 N11 . . 115.4(2) ?
    N11 C12 S16 . . 122.56(19) ?
    C5 C6 H6 . . 120.9 ?
    C5 C6 C7 . . 118.2(2) ?
    C7 C6 H6 . . 120.9 ?
    N8 C3 C9 . . 116.1(2) ?
    N8 C3 C4 . . 121.8(2) ?
    C4 C3 C9 . . 122.1(2) ?
    C3 C4 H4 . . 120.4 ?
    C3 C4 C5 . . 119.2(2) ?
    C5 C4 H4 . . 120.4 ?
    C6 C5 C4 . . 119.0(2) ?
    C6 C5 H5 . . 120.5 ?
    C4 C5 H5 . . 120.5 ?
    N13 C15 H15A . . 109.5 ?
    N13 C15 H15B . . 109.5 ?
    N13 C15 H15C . . 109.5 ?
    H15A C15 H15B . . 109.5 ?
    H15A C15 H15C . . 109.5 ?
    H15B C15 H15C . . 109.5 ?
    N8 C7 C6 . . 123.2(2) ?
    N8 C7 H7 . . 118.4 ?
    C6 C7 H7 . . 118.4 ?
loop_
    _geom_torsion_atom_site_label_1
    _geom_torsion_atom_site_label_2
    _geom_torsion_atom_site_label_3
    _geom_torsion_atom_site_label_4
    _geom_torsion_site_symmetry_1
    _geom_torsion_site_symmetry_2
    _geom_torsion_site_symmetry_3
    _geom_torsion_site_symmetry_4
    _geom_torsion
    _geom_torsion_publ_flag
    Cd1 S16 C12 N13 . . . . 179.67(19) ?
    Cd1 S16 C12 N11 . . . . 1.9(2) ?
    Cd1 N8 C3 C9 . . . . -6.8(3) ?
    Cd1 N8 C3 C4 . . . . 173.68(18) ?
    Cd1 N8 C7 C6 . . . . -173.3(2) ?
    Cd1 N10 C9 C17 . . . . 173.71(18) ?
    Cd1 N10 C9 C3 . . . . -3.0(3) ?
    Cd1 N10 N11 C12 . . . . -3.8(3) ?
    N8 C3 C4 C5 . . . . -0.1(4) ?
    C21 C20 C19 C18 . . . . 0.2(4) ?
    N10 C9 C3 N8 . . . . 6.4(3) ?
    N10 C9 C3 C4 . . . . -174.1(2) ?
    N10 N11 C12 S16 . . . . 0.9(3) ?
    N10 N11 C12 N13 . . . . -177.0(2) ?
    C14 N13 C12 S16 . . . . 10.0(3) ?
    C14 N13 C12 N11 . . . . -172.1(2) ?
    C17 C9 C3 N8 . . . . -170.5(2) ?
    C17 C9 C3 C4 . . . . 9.0(4) ?
    C17 C18 C19 C20 . . . . -0.4(4) ?
    C22 C21 C20 C19 . . . . 0.7(4) ?
    C22 C17 C9 N10 . . . . -67.2(3) ?
    C22 C17 C9 C3 . . . . 109.3(3) ?
    C22 C17 C18 C19 . . . . -0.3(4) ?
    C9 N10 N11 C12 . . . . 175.3(2) ?
    C9 C17 C22 C21 . . . . -179.3(2) ?
    C9 C17 C18 C19 . . . . -179.7(2) ?
    C9 C3 C4 C5 . . . . -179.6(2) ?
    C18 C17 C22 C21 . . . . 1.2(4) ?
    C18 C17 C9 N10 . . . . 112.2(3) ?
    C18 C17 C9 C3 . . . . -71.2(3) ?
    C20 C21 C22 C17 . . . . -1.5(4) ?
    N11 N10 C9 C17 . . . . -5.3(4) ?
    N11 N10 C9 C3 . . . . 178.0(2) ?
    C3 N8 C7 C6 . . . . 1.8(4) ?
    C3 C4 C5 C6 . . . . 1.4(4) ?
    C5 C6 C7 N8 . . . . -0.5(4) ?
    C15 N13 C12 S16 . . . . -167.47(19) ?
    C15 N13 C12 N11 . . . . 10.4(3) ?
    C7 N8 C3 C9 . . . . 178.0(2) ?
    C7 N8 C3 C4 . . . . -1.5(4) ?
    C7 C6 C5 C4 . . . . -1.2(4) ?
_shelx_space_group_comment
;
The symmetry employed for this shelxl refinement is uniquely defined
by the following loop, which should always be used as a source of
symmetry information in preference to the above space-group names.
They are only intended as comments.
;
_shelx_estimated_absorpt_T_min     ?
_shelx_estimated_absorpt_T_max     ?
_shelx_hkl_file
;
   0   0  -2 6004.67 291.981  14
   0   0  -3 362.601 57.0191  15
   0   0  -4 632266. 18351.7  15
   0   0  -5 473.498 88.3298  15
   0   0  -6 5560.48 315.098  15
   0   0  -7 78.8704 64.7919  15
   0   0  -8 456659. 13799.0  15
   0   0  -8 497042. 14123.6   5
   0   0  -9 275.940 120.654   5
   0   0  -9 469.943 107.789  15
   0   0 -10 125991. 4318.93   5
   0   0  10 127665. 4367.89  17
   0   0 -10 123987. 3951.40  15
   0   0 -11 176.273 138.981   5
   0   0  11-46.1325 108.511  17
   0   0 -11 368.838 121.892  15
   0   0 -12 129553. 4261.21  15
   0   0 -12 134260. 4742.00   5
   0   0 -12 141882. 4694.65  16
   0   0  12 135064. 4792.50  17
   0   0 -13 194.119 144.221  16
   0   0  13-57.9391 149.112  17
   0   0 -13 165.615 142.081   5
   0   0 -14 345294. 11444.2   5
   0   0 -14 365286. 11354.5  16
   0   0  14 364648. 11541.1  17
   0   0  15 499.457 259.768  17
   0   0 -15 272.550 175.563   5
   0   0 -16 14544.2 1201.02   5
   0   0  16 14175.6 1212.39  17
   0   0  17 85.7302 127.353  17
   0   0 -17 82.8387 123.059   5
   0   0  18 189776. 7087.59  17
   0   0 -18 195432. 7092.13   5
   0   0 -18 191871. 6781.22   9
   0   0 -18 186876. 6759.40  10
   0   0  19-101.185 212.543  17
   0   0 -19 78.1923 217.277   9
   0   0 -19-78.1993 164.266  10
   0   0 -19-98.2447 178.723   5
   0   0 -20 69846.8 3519.88   5
   0   0 -20 69699.2 3263.34   9
   0   0 -20 66413.6 3231.02  10
   0   0  20 66886.0 3498.60  17
   0   0  21-116.508 211.943  17
   0   0 -21 179.709 231.161  10
   0   0 -21 178.910 210.084   9
   0   0 -22 79696.0 3761.95   9
   0   0 -22 81658.2 3785.24  10
   0   0  22 82767.2 4155.89  17
   0   0 -23 98.5727 207.070  10
   0   0 -23 98.0057 230.175   9
   0   0  23 129.890 192.943  17
   0   0 -24 807.582 382.729  10
   0   0 -24 1305.57 422.321   9
   0   0  24 133.998 345.240  17
   0   0 -25-101.656 282.479  10
   0   0 -25-101.095 212.365   9
   0   0 -26 172537. 6623.96   9
   0   0 -26 169172. 6626.19  10
   0   0 -27-97.1313 353.381  10
   0   0 -28 556.514 351.583   4
   0   0 -29 85.6635 201.184   4
   0   0 -30 6914.92 842.771   4
   0   0 -31-265.616 295.975   4
   0   0 -32 2151.08 415.800   4
   0  -1   0 21.7797 42.7970  15
   0  -1  -1 190967. 5383.53  15
   0  -1   1 192487. 5304.42  15
   0   1   1 173812. 5182.30  17
   0  -1   1 173923. 5183.85  17
   0  -1  -1 174856. 5180.69   5
   0   1  -1 180392. 5184.86   5
   0  -1  -2 151889. 4670.90  15
   0  -1   2 160897. 4525.24  15
   0   1  -2 149878. 4523.30   5
   0  -1  -2 147015. 4517.92   5
   0  -1   3 241485. 6905.05  15
   0   1  -3 235089. 7021.43   5
   0  -1  -3 227718. 7012.72   5
   0   1  -4 84319.9 2728.11   5
   0  -1  -4 86409.3 2728.21   5
   0  -1  -5 25864.6 1094.13  15
   0   1  -5 26791.1 1064.35   5
   0  -1  -5 26493.6 1060.11   5
   0  -1  -6 127794. 4099.18  15
   0  -1  -6 129034. 4073.89   5
   0   1  -6 124730. 4072.37   5
   0  -1  -7 381293. 11311.6  15
   0   1  -7 382112. 11331.7   5
   0  -1  -7 364684. 11313.9   5
   0  -1  -8 2892.19 324.508  15
   0   1   8 3104.58 357.758  17
   0  -1   8 2754.77 340.114  17
   0   1  -8 2795.18 339.875   5
   0  -1  -8 3770.13 380.857   5
   0  -1  -9 294.575 135.242  15
   0   1   9 468.952 169.738  17
   0  -1   9 252.000 131.374  17
   0   1  -9 348.028 146.564   5
   0  -1  -9 552.481 177.955   5
   0  -1 -10 354616. 10612.4  15
   0   1  10 348833. 10777.2  17
   0  -1  10 335336. 10747.8  17
   0   1 -10 344438. 10727.2   5
   0  -1 -10 349589. 10745.8   5
   0   1  11 420826. 13098.1  17
   0  -1  11 424292. 13091.6  17
   0  -1 -11 423735. 12859.4  15
   0   1 -11 429758. 12965.6  16
   0  -1 -11 434175. 12983.7  16
   0  -1 -11 399936. 13027.9   5
   0   1 -11 432690. 13072.5   5
   0  -1  12 83125.7 3263.44  17
   0   1  12 83869.2 3273.02  17
   0  -1 -12 83664.1 3035.53  15
   0  -1 -12 79940.9 3120.04  16
   0   1 -12 83948.7 3143.45  16
   0   1 -12 81883.4 3230.93   5
   0  -1 -12 83084.5 3214.69   5
   0  -1  13 7213.38 732.822  17
   0   1  13 6884.04 716.677  17
   0  -1 -13 6864.08 601.071  15
   0  -1 -13 6371.33 642.715  16
   0   1 -13 6399.64 650.513  16
   0  -1 -13 7394.92 724.208   5
   0   1 -13 5861.76 652.161   5
   0   1 -14 5585.77 666.725   5
   0  -1 -14 5319.91 645.313   5
   0  -1  14 5619.66 682.425  17
   0   1  14 4405.98 609.264  17
   0  -1 -14 5904.12 563.797  15
   0   1 -15 144614. 5138.22   5
   0  -1 -15 136837. 5080.76   5
   0  -1  15 131025. 5087.14  17
   0   1  15 138387. 5151.32  17
   0  -1 -15 127971. 4644.45  15
   0  -1 -16 67949.4 3119.97   5
   0   1 -16 67076.3 3111.98   5
   0  -1 -16 66840.4 2731.32  15
   0  -1  16 70050.5 3180.73  17
   0   1  16 70934.6 3190.04  17
   0   1 -17 83.1299 151.246   5
   0  -1 -17 83.0713 151.139   5
   0  -1 -17 67.8016 201.425   9
   0  -1 -17 345.743 164.062  15
   0   1 -17 133.460 171.689  10
   0  -1 -17 66.5706 171.279  10
   0   1  17 86.0193 156.501  17
   0  -1  17 85.6769 127.285  17
   0   1  18 13203.2 1264.08  17
   0  -1  18 11840.1 1204.50  17
   0  -1 -18 11287.8 1066.98  10
   0   1 -18 11518.5 1084.24  10
   0  -1 -18 13910.9 1165.65   9
   0   1 -18 11326.7 1068.16   9
   0   1 -18 12600.6 1227.02   5
   0  -1 -18 13058.0 1231.06   5
   0  -1 -18 13683.8 1094.78   1
   0  -1  19 26786.0 1923.25  17
   0   1  19 23779.8 1826.09  17
   0  -1 -19 25425.6 1693.93  10
   0  -1 -19 25345.5 1719.52   9
   0   1 -19 26444.6 1731.34   9
   0   1 -19 25034.9 1697.94  10
   0  -1 -19 24697.3 1845.60   5
   0   1 -19 26234.0 1894.65   5
   0  -1 -19 24936.8 1616.04   1
   0  -1 -20 65784.2 3001.29   1
   0   1 -20 59961.9 3034.89  10
   0   1 -20 64347.5 3067.63   9
   0  -1 -20 61107.5 3048.47   9
   0  -1 -20 61215.5 3021.88  10
   0   1  20 60926.9 3300.21  17
   0  -1  20 60056.1 3287.59  17
   0  -1 -21 2337.51 495.902   1
   0   1 -21 1072.38 411.869  10
   0   1 -21 2275.85 514.058   9
   0  -1 -21 1164.45 412.815  10
   0  -1  21 1507.34 489.420  17
   0   1  21 2333.12 602.089  17
   0   1 -22 100933. 4364.15  10
   0  -1 -22 94091.5 4312.44  10
   0  -1  22 99724.7 4712.81  17
   0   1  22 102882. 4795.28  17
   0   1 -22 99688.4 4317.29   9
   0  -1 -22 98585.1 4209.50   1
   0   1 -23 47921.8 2718.26  10
   0  -1 -23 45658.0 2655.70  10
   0   1 -23 48734.5 2694.67   9
   0   1  23 48102.1 3032.31  17
   0  -1  23 46192.1 2962.03  17
   0  -1 -24 71545.6 3504.69  10
   0   1 -24 68524.3 3466.45  10
   0   1 -24 71093.7 3471.42   9
   0  -1  24 68088.8 3826.23  17
   0   1  24 65903.5 3782.20  17
   0  -1 -25 94557.1 4260.79  10
   0   1 -25 88781.1 4171.05  10
   0   1 -25 93372.1 4201.47   9
   0   1 -26 4012.95 726.086   9
   0  -1 -26 3558.23 690.658  10
   0   1 -26 4786.19 789.952  10
   0  -1 -27 11569.9 1085.02   2
   0  -1 -27 11944.4 1233.28   4
   0   1 -27 11565.2 1211.17   4
   0   1 -27 13053.3 1260.03  10
   0   1 -28 3647.90 653.237   4
   0  -1 -28 2538.86 585.784   4
   0   1 -29 3585.33 629.276   4
   0  -1 -29 2666.20 567.251   4
   0   1 -30 21788.9 1486.87   4
   0  -1 -30 19098.0 1423.03   4
   0  -1 -31 45326.2 2231.03   4
   0   1 -31 43597.9 2175.84   4
   0  -1 -32 2837.33 445.437   4
   0   1 -32 4327.15 531.651   4
   0  -2   0 98834.2 3246.85  15
   0  -2   1 358531. 10429.3  15
   0  -2  -1 337087. 10493.5  15
   0   2   2 56431.9 1761.40  17
   0  -2   2 55823.0 1765.94  17
   0  -2  -2 61583.4 2133.41  15
   0  -2   2 60943.7 1987.74  15
   0   2  -3 1926.42 166.754   5
   0  -2  -3 2029.54 167.537   5
   0  -2   3 1962.63 170.102  17
   0   2   3 2169.32 173.948  17
   0  -2   3 1985.87 208.385  15
   0   2  -4 175324. 5337.72   5
   0  -2  -4 173216. 5330.33   5
   0   2   4 174429. 5343.07  17
   0  -2   4 174778. 5345.43  17
   0  -2   4 181173. 5325.74  15
   0  -2  -4 179102. 5647.91  15
   0   2  -5 360123. 10583.0   5
   0  -2  -5 351307. 10567.3   5
   0  -2   5 357478. 10587.5  17
   0   2   5 343512. 10572.7  17
   0  -2   5 359852. 10418.1  15
   0   2  -6 15953.0 769.690   5
   0  -2  -6 16083.4 769.302   5
   0  -2   6 15773.5 776.393  17
   0   2   6 16037.6 780.094  17
   0  -2   6 14336.9 521.926  15
   0  -2  -7 27362.9 1215.47   5
   0   2  -7 27435.2 1220.70   5
   0  -2   7 28430.2 1240.46  17
   0   2   7 29881.3 1259.60  17
   0  -2  -7 28012.6 1366.57  15
   0  -2  -8 23794.6 1157.97   5
   0   2  -8 24094.9 1171.88   5
   0  -2   8 24317.1 1177.82  17
   0   2   8 25916.0 1202.92  17
   0  -2  -8 27407.4 1332.05  15
   0  -2  -9 459922. 13934.7   5
   0   2  -9 464792. 13937.3   5
   0   2   9 454287. 13961.2  17
   0  -2   9 464400. 13964.7  17
   0  -2  -9 458197. 14072.0  15
   0  -2 -10 146459. 5139.86   5
   0   2 -10 162115. 5206.37   5
   0   2  10 151394. 5188.01  17
   0  -2  10 157578. 5224.46  17
   0  -2 -10 154273. 5257.83  15
   0  -2 -11 65923.4 2640.22   5
   0   2 -11 67799.2 2662.37   5
   0  -2  11 63284.2 2646.93  17
   0   2  11 62998.8 2648.38  17
   0  -2 -11 68634.9 2712.12  15
   0   2 -12 17694.0 1137.95   5
   0  -2 -12 17250.6 1126.98   5
   0  -2  12 17006.3 1134.45  17
   0   2  12 16732.5 1124.66  17
   0  -2 -12 18370.1 1163.29  15
   0   2 -13 436912. 14129.1   5
   0  -2 -13 464798. 14149.8   5
   0  -2 -13 447137. 14102.0  15
   0  -2  13 459012. 14178.6  17
   0   2  13 460844. 14191.2  17
   0   2 -14 2532.94 440.474   5
   0  -2 -14 2201.62 422.387   5
   0   2  14 2017.53 414.756  17
   0  -2  14 2010.73 407.739  17
   0  -2 -14 2059.21 400.468  15
   0   2 -15 11865.6 1049.39   5
   0  -2 -15 13679.0 1101.57   5
   0  -2 -15 11746.5 989.476  15
   0   2  15 12197.8 1078.16  17
   0  -2  15 11722.3 1042.53  17
   0  -2 -16 3983.89 586.929  15
   0  -2  16 4460.01 658.666  17
   0  -2 -16 4351.73 648.218   5
   0   2 -16 4369.32 655.706   5
   0   2  16 4715.28 686.710  17
   0  -2 -16 3989.44 591.710   1
   0  -2  17 118799. 4905.63  17
   0   2  17 122399. 4929.24  17
   0  -2 -17 117011. 4640.67  15
   0  -2 -17 123175. 4708.46   1
   0   2 -17 124889. 4932.89   5
   0  -2 -17 129172. 4964.22   5
   0  -2 -17 123750. 4622.62   3
   0   2 -17 121694. 4667.94  10
   0   2 -17 121371. 4619.46   9
   0  -2 -17 118886. 4644.22  10
   0  -2 -17 119201. 4677.28   9
   0   2  18 30019.1 2005.46  17
   0  -2  18 29291.7 1960.01  17
   0  -2 -18 28068.4 1748.66  15
   0   2 -18 34680.9 2068.09   5
   0  -2 -18 28622.9 1732.61   3
   0  -2 -18 25619.8 1736.64   9
   0   2 -18 27378.9 1712.14   9
   0  -2 -18 26283.2 1720.85  10
   0   2 -18 31964.8 1853.74  10
   0  -2 -18 27157.0 1764.24   1
   0  -2 -19 4804.01 666.366  15
   0  -2 -19 3312.16 596.460   1
   0   2 -19 3083.33 567.582   9
   0   2 -19 3126.62 589.240  10
   0  -2 -19 3515.22 622.223  10
   0  -2 -19 3863.34 640.608   9
   0  -2 -19 3018.64 548.481   3
   0   2  19 3033.14 662.341  17
   0  -2  19 4821.15 781.740  17
   0  -2 -20 12327.9 1167.83   1
   0   2 -20 12482.1 1173.98  10
   0  -2 -20 10837.3 1112.29  10
   0  -2 -20 9753.35 992.148   3
   0   2 -20 10720.4 1067.95   9
   0  -2 -20 10983.5 1120.71   9
   0   2  20 11198.8 1250.23  17
   0  -2  20 11653.3 1272.02  17
   0  -2 -21 78793.5 3654.34   1
   0   2  21 83314.4 4014.40  17
   0  -2  21 81207.2 3975.84  17
   0   2 -21 78682.5 3625.96  10
   0  -2 -21 79561.3 3662.75  10
   0   2 -21 78941.9 3588.77   9
   0  -2 -21 79731.6 3672.19   9
   0  -2 -21 72616.1 3402.02   3
   0  -2 -22 2882.33 599.921   1
   0  -2 -22 2659.97 567.985  10
   0   2 -22 2629.21 558.647   9
   0  -2 -22 3207.93 640.057   9
   0  -2 -22 3465.68 585.152   3
   0   2  22 2424.79 629.450  17
   0  -2  22 2040.02 569.884  17
   0  -2 -23 3697.35 666.773   1
   0  -2 -23 3387.00 586.278   3
   0   2  23 2379.16 701.887  17
   0  -2  23 2103.44 668.909  17
   0  -2 -23 3205.69 632.935  10
   0  -2 -23 4560.36 761.266   9
   0   2 -23 3771.07 659.710   9
   0   2 -23 2706.83 595.264  10
   0  -2 -24 392.646 309.296   9
   0   2 -24 376.629 261.653  10
   0   2 -24 361.881 268.765   9
   0  -2 -24-95.4332 265.199  10
   0  -2 -24 76.6488 197.215   3
   0   2 -25 44271.0 2551.88  10
   0  -2 -25 46114.2 2616.23  10
   0  -2 -25 47328.9 2664.29   9
   0  -2 -26 1676.72 491.201   4
   0   2 -26 1452.54 469.236   4
   0   2 -27 21116.5 1605.08   4
   0  -2 -27 23815.7 1711.81   4
   0  -2 -28 3458.18 583.072   2
   0   2 -28 4347.95 667.692   4
   0  -2 -28 3526.92 618.521   4
   0  -2 -29 14636.5 1124.04   2
   0   2 -29 12493.7 1129.80   4
   0  -2 -29 15705.2 1262.35   4
   0   2 -30 1141.45 374.863   4
   0  -2 -30 1264.17 382.906   4
   0  -2 -31 18549.7 1200.78   4
   0   2 -31 19723.6 1187.81   4
   0  -3   0 275.211 153.487  15
   0  -3   1 23685.3 1135.67  15
   0  -3  -1 21128.2 1153.22  15
   0  -3  -2 345376. 10722.8  15
   0  -3   2 347472. 10549.8  15
   0  -3  -3 51457.2 2114.64  15
   0  -3   3 48501.9 1883.88  15
   0  -3   4 993.936 183.429  15
   0  -3  -4 1231.03 270.324  15
   0   3   4 887.897 126.454  17
   0  -3   4 679.029 116.470  17
   0  -3   5 19471.7 837.527  17
   0   3   5 19013.3 825.246  17
   0  -3  -5 19613.9 1165.94  15
   0  -3   5 19002.2 875.126  15
   0  -3   6 310514. 9484.54  17
   0   3   6 311493. 9479.64  17
   0  -3   6 316646. 9395.90  15
   0  -3  -6 328063. 10035.4  15
   0   3   7 47737.2 1814.38  17
   0  -3   7 46926.2 1814.28  17
   0   3  -8 3163.72 357.606   5
   0  -3  -8 3085.70 404.067  19
   0  -3   8 3041.42 356.255  17
   0   3   8 3729.37 386.448  17
   0   3   9 117937. 3988.12  17
   0  -3   9 115081. 3978.25  17
   0  -3  -9 116254. 4349.79  15
   0  -3  -9 114892. 3944.63   5
   0   3  -9 113958. 3952.68   5
   0   3  10 74014.7 2845.29  17
   0  -3  10 71738.3 2829.82  17
   0  -3 -10 77550.8 3180.25  15
   0  -3 -10 72956.8 2819.60   5
   0   3 -10 78382.6 2869.99   5
   0  -3  11 216796. 7229.24  17
   0   3  11 223975. 7253.17  17
   0  -3 -11 227634. 7579.55  15
   0   3 -11 220210. 7210.60   5
   0  -3 -11 220047. 7205.88   5
   0  -3  12 28051.6 1532.79  17
   0   3  12 26081.2 1493.35  17
   0  -3 -12 27242.1 1667.51  15
   0   3 -12 28060.8 1504.05   5
   0  -3 -12 26105.3 1459.31   5
   0  -3 -13 13710.6 1151.90  15
   0  -3  13 12092.5 988.378  17
   0   3  13 13481.9 1032.18  17
   0  -3 -14 8888.49 880.946   3
   0   3  14 10005.7 922.280  17
   0  -3  14 9429.70 897.423  17
   0  -3 -14 11379.2 984.148  11
   0  -3 -14 8758.12 940.915  15
   0  -3 -15 34201.2 2157.19   7
   0  -3 -15 35113.0 1994.32   1
   0  -3 -15 34719.6 1975.61   3
   0   3  15 38616.4 2077.75  17
   0  -3  15 37631.1 2066.31  17
   0  -3 -15 41682.3 2239.63  15
   0  -3 -16 71812.7 3279.52  15
   0  -3 -16 64763.1 2885.77  10
   0   3 -16 66374.0 2902.73  10
   0  -3 -16 62734.2 2997.64   3
   0  -3 -16 66279.6 3067.59   1
   0  -3 -16 68175.3 2922.97   6
   0  -3 -16 65785.3 2928.55   9
   0   3  16 66147.8 3111.78  17
   0  -3  16 70519.2 3179.33  17
   0  -3 -16 63474.1 3276.51   7
   0  -3 -17 17097.1 1415.31  15
   0  -3 -17 15375.8 1182.78   6
   0   3 -17 17332.4 1275.38  10
   0  -3 -17 16996.9 1274.42  10
   0  -3 -17 17790.4 1355.43   3
   0  -3 -17 18506.2 1585.51   7
   0  -3 -17 15767.0 1238.56   9
   0  -3 -17 17687.0 1382.45   1
   0   3  17 14625.9 1319.28  17
   0  -3  17 16258.7 1388.56  17
   0  -3 -18 1774.63 444.364   3
   0  -3 -18 3035.22 606.285  15
   0  -3 -18 1708.38 452.633   1
   0   3  18 2434.16 568.077  17
   0  -3  18 2243.30 558.613  17
   0   3 -18 2796.27 541.166  10
   0  -3 -18 1925.63 459.634  10
   0  -3 -18 1802.58 414.341   9
   0  -3 -19 29159.2 1876.58   3
   0  -3 -19 29741.9 1933.86   1
   0   3 -19 28369.8 1780.57  10
   0  -3 -19 27489.4 1745.82  10
   0  -3 -19 23933.3 1837.09  15
   0   3 -19 26792.8 1691.33   9
   0  -3 -19 27902.7 1809.64   9
   0  -3  19 27305.6 1962.50  17
   0   3  19 28278.5 2002.98  17
   0  -3 -20 54678.6 2852.81   3
   0  -3 -20 55800.9 2958.83   1
   0  -3 -20 59478.7 2841.59  10
   0   3 -20 60255.4 2846.93  10
   0  -3 -20 49446.0 2856.71  15
   0   3  20 55366.1 3059.60  17
   0  -3  20 54195.2 3042.69  17
   0  -3 -20 53380.9 2788.69   9
   0   3 -20 57449.5 2753.53   9
   0  -3 -21 1226.36 390.924   9
   0   3 -21 912.768 338.231  10
   0  -3 -21 1334.56 392.370  10
   0   3 -21 1170.41 376.165   9
   0  -3 -21 681.710 339.929   1
   0  -3 -21 1510.12 447.952   3
   0  -3  21-110.568 532.585  17
   0   3  21 222.363 421.577  17
   0   3 -22 3307.04 604.217  10
   0  -3 -22 3593.38 635.457  10
   0  -3 -22 2700.61 566.595   9
   0   3  22 3337.12 730.743  17
   0  -3  22 3198.31 725.443  17
   0  -3 -22 2594.44 563.180   3
   0  -3 -22 3675.83 690.142   1
   0  -3 -23 70174.0 3328.44   4
   0   3 -23 70635.3 3312.18   4
   0   3 -23 68049.4 3277.65  10
   0  -3 -23 72368.3 3506.64   1
   0  -3 -23 64510.9 3254.97   3
   0  -3 -23 68537.8 3350.58   9
   0  -3 -24 25221.8 1732.24   3
   0  -3 -24 22768.8 1697.80   4
   0   3 -24 24667.6 1728.66   4
   0  -3 -25 22788.2 1601.94   3
   0   3 -25 21171.9 1578.67   4
   0  -3 -25 21405.7 1598.07   4
   0  -3 -26 32293.5 1901.26   3
   0   3 -26 30256.6 1901.93   4
   0  -3 -26 34498.7 2020.00   4
   0  -3 -27 23971.5 1518.56   3
   0   3 -27 24252.1 1593.06   4
   0  -3 -27 25944.8 1669.38   4
   0   3 -28 1388.25 389.351   4
   0  -3 -28 2799.69 533.148   4
   0  -3 -29 2204.54 423.778   2
   0  -3 -29 978.332 384.646   4
   0   3 -29 1310.56 376.913   4
   0  -3 -30 1135.73 280.112   2
   0  -4   0 313583. 9747.85  15
   0  -4   0 299844. 9723.00  19
   0  -4   1 22174.6 1290.12  15
   0  -4  -1 23859.9 1380.76  15
   0  -4   1 26047.9 1403.16  19
   0  -4  -1 26315.3 1410.43  19
   0  -4   2 42.9567 100.896  15
   0  -4  -2 54.0104 113.462  15
   0  -4   2 144.497 133.848  19
   0  -4   3 240.222 133.336  15
   0  -4  -3 511.476 215.425  15
   0  -4   3 192.482 160.120  19
   0  -4   4 287833. 8802.57  15
   0  -4  -4 295643. 9243.49  15
   0  -4  -4 265895. 9018.93  19
   0  -4   4 275788. 8981.53  19
   0  -4   5 28366.7 1307.59  15
   0  -4  -5 25989.3 1587.25  15
   0  -4   5 29287.6 1509.65  19
   0  -4  -5 27488.6 1521.64  19
   0  -4  -6 10031.8 926.128  15
   0  -4   6 11035.4 852.992  19
   0  -4  -6 9202.61 835.188  19
   0  -4  -7 347.321 206.369  15
   0  -4  -7 499.117 225.597  19
   0  -4   7-48.5261 114.006  19
   0  -4  -8 99179.7 3981.57  15
   0  -4   8 95306.2 3607.64  19
   0  -4  -8 94518.8 3720.97  19
   0  -4   9 28990.3 1524.68  19
   0  -4  10 9502.70 781.799  19
   0  -4 -11 40745.6 2116.73   3
   0  -4 -11 42689.3 2375.44  15
   0  -4 -12 69236.1 3139.55  11
   0  -4 -12 77705.3 3538.92  15
   0  -4 -12 73908.2 3201.08   1
   0  -4 -12 77194.4 3262.78   6
   0  -4 -13 2170.19 437.701  11
   0  -4 -13 1278.64 368.736   6
   0  -4 -13 1627.63 416.679   1
   0  -4 -13 1966.27 494.097  15
   0  -4 -14 62491.2 2892.41   6
   0  -4 -14 58919.7 3121.72   7
   0  -4 -14 56365.1 2852.42   3
   0  -4 -14 62729.9 2900.97  11
   0  -4 -14 58332.1 2858.54   1
   0  -4 -14 63857.7 3178.16  15
   0  -4 -15 3374.17 577.047   1
   0  -4 -15 2718.01 536.164  11
   0  -4 -15 3014.26 559.439   3
   0  -4 -15 2725.53 594.930  15
   0  -4 -15 2714.96 524.661   6
   0  -4 -15 1237.90 513.563   7
   0  -4 -16 74287.6 3414.88   3
   0  -4 -16 76044.4 3668.20  15
   0  -4 -16 68981.1 3339.01   1
   0  -4 -16 69854.7 3257.65   6
   0  -4 -16 75843.0 3729.70   7
   0  -4 -16 70460.6 3370.61  11
   0  -4 -17 115.664 243.001   7
   0  -4 -17 89.2356 162.405   3
   0  -4 -18 81355.6 3757.58   3
   0  -4 -18 83508.7 3495.62   9
   0  -4 -18 74447.4 3897.40  15
   0  -4 -18 80335.6 4062.06   7
   0  -4 -19 23020.6 1725.14   3
   0  -4 -19 21504.7 1837.51  15
   0  -4 -20 54572.1 3209.24  15
   0  -4 -20 63321.2 3204.93   1
   0  -4 -20 63530.4 3183.64   3
   0  -4 -21 9950.94 1136.49   1
   0  -4 -21 10691.2 1164.87   3
   0  -4 -22 109619. 4739.33   1
   0  -4 -22 108553. 4677.62   3
   0  -4 -23 92.0439 167.452   3
   0  -4 -24 64032.9 3136.16   3
   0  -4 -25 2328.48 517.287   3
   0  -4 -26 59691.8 2818.02   3
   0  -4 -27 1509.17 349.956   3
   0  -4 -28 31051.4 1746.29   2
   0  -4 -28 27964.2 1482.37   3
   0  -4 -29 410.018 194.431   2
   0  -5   0 326.478 193.963  15
   0  -5   0-67.2593 122.354  19
   0  -5   1 18194.7 1227.94  15
   0  -5  -1 14611.2 1174.37  15
   0  -5   1 15687.5 1195.96  19
   0  -5  -1 15560.4 1205.79  19
   0  -5   2 66457.4 2828.98  15
   0  -5  -2 65262.2 2984.93  15
   0  -5   2 66024.9 2946.17  19
   0  -5  -3 25316.0 1663.45  15
   0  -5   3 26425.8 1485.73  15
   0  -5   3 26770.5 1622.31  19
   0  -5   4 1480.62 304.327  15
   0  -5   4 1450.23 354.799  19
   0  -5  -4 990.112 317.126  19
   0  -5  -4 1024.84 333.083  15
   0  -5  -5 16723.2 1269.61  19
   0  -5   5 17172.6 1232.86  19
   0  -5  -5 15809.1 1244.23   6
   0  -5  -5 14350.2 1189.40   7
   0  -5  -5 14181.1 1251.67  15
   0  -5  -6 19598.0 1432.88   6
   0  -5  -6 20641.0 1492.41   7
   0  -5  -6 20854.5 1569.96  15
   0  -5   6 22135.5 1430.98  19
   0  -5  -6 20964.8 1483.61  19
   0  -5  -6 22378.7 1562.37  12
   0  -5  -7 168367. 6387.44   3
   0  -5  -7 196941. 6973.95  15
   0  -5  -7 179318. 6681.16  12
   0  -5  -7 194584. 6724.41  19
   0  -5   7 192677. 6536.53  19
   0  -5  -7 182958. 6674.27   7
   0  -5  -7 185977. 6667.21   6
   0  -5  -8 3202.20 630.647  15
   0  -5  -8 2972.31 468.947  11
   0  -5  -8 2285.97 448.130   3
   0  -5  -8 2787.68 570.262   7
   0  -5  -8 2364.09 519.849  12
   0  -5   8 3045.63 602.803  12
   0  -5  -8 2847.17 547.968   6
   0  -5   8 3717.11 545.145  19
   0  -5  -8 2386.85 426.682   1
   0  -5  -9 3097.90 494.908  11
   0  -5  -9 2839.99 513.407   3
   0  -5  -9 3814.40 643.423   7
   0  -5  -9 3331.28 640.454  15
   0  -5  -9 2933.02 480.816   1
   0  -5   9 2847.69 483.949  19
   0  -5 -10 49402.3 2516.07   3
   0  -5 -10 49960.3 2746.43   7
   0  -5 -10 50663.0 2832.33  15
   0  -5 -10 50998.1 2448.82   1
   0  -5 -10 46407.4 2388.10  11
   0  -5  10 53955.3 2454.48  19
   0  -5 -11 63411.8 3077.27   6
   0  -5 -11 63910.2 3241.71   7
   0  -5 -11 65599.2 2950.12   1
   0  -5 -11 66386.1 3068.12   3
   0  -5 -11 59654.7 2874.96  11
   0  -5  11 65430.1 2848.63  19
   0  -5 -12 4635.91 719.891   6
   0  -5 -12 5047.77 701.360   1
   0  -5 -12 5373.02 761.623   3
   0  -5 -12 5775.27 736.465  11
   0  -5 -13 54804.6 3062.42  15
   0  -5 -13 50992.4 2632.36   1
   0  -5 -13 51983.4 2733.06   3
   0  -5 -13 51092.6 2619.68  11
   0  -5 -14 25167.7 1730.70  11
   0  -5 -14 28656.2 2136.95  15
   0  -5 -14 26744.7 1788.31   1
   0  -5 -15 87375.3 3894.81  11
   0  -5 -15 87765.3 3912.55   1
   0  -5 -15 91648.0 4403.64  15
   0  -5 -16 21528.6 1658.78   1
   0  -5 -16 25304.8 2024.28  15
   0  -5 -17 10993.3 1331.57  15
   0  -5 -17 12409.8 1258.39   1
   0  -5 -17 14832.9 1365.62   3
   0  -5 -17 14523.7 1534.24   7
   0  -5 -18 106505. 5163.90  15
   0  -5 -18 119997. 5385.19   7
   0  -5 -18 114501. 4956.12   3
   0  -5 -18 127574. 5053.98   1
   0  -5 -19 36494.0 2309.34   3
   0  -5 -19 36739.8 2297.35   1
   0  -5 -20 29441.5 2035.38   3
   0  -5 -20 29478.3 2004.05   1
   0  -5 -21 288.782 286.060   3
   0  -5 -22 51424.1 2795.01   3
   0  -5 -23 2600.33 551.289   3
   0  -5  24 16826.8 1265.00  12
   0  -5 -24 63234.7 2507.69   3
   0  -5 -25 3066.90 536.967   3
   0  -5 -26 10708.8 946.726   3
   0  -5 -27 35535.7 1748.65   3
   0  -5 -27 35285.2 1838.71   2
   0  -5 -28 32768.6 1624.11   2
   0  -6   0 17422.1 1450.68  12
   0  -6   0 18656.4 1467.26  19
   0  -6   0 17480.7 1385.96   7
   0  -6   0 16985.0 1362.92  15
   0  -6  -1 14555.8 1279.25  12
   0  -6   1 11767.1 1202.16  12
   0  -6  -1 11736.2 1184.30  19
   0  -6   1 11877.8 1183.19  19
   0  -6  -1 12419.7 1167.66   7
   0  -6  -1 12130.0 1176.22  15
   0  -6   1 13280.7 1170.34  15
   0  -6  -2 7295.74 899.415  15
   0  -6   2 5803.44 739.667  15
   0  -6   2 6144.77 827.362  19
   0  -6  -2 5962.77 816.155  12
   0  -6  -2 6506.38 844.207   7
   0  -6   2 5813.37 831.128  12
   0  -6   3 56168.0 2910.43  12
   0  -6  -3 56721.9 2895.38  12
   0  -6   3 58660.1 2902.88  19
   0  -6  -3 55817.4 2847.27   7
   0  -6  -3 56289.5 2942.99  15
   0  -6  -4 6319.29 838.057   7
   0  -6  -4 7936.33 991.654  15
   0  -6  -4 7508.78 936.176  19
   0  -6   4 6909.28 868.981  19
   0  -6  -4 7561.98 922.781  12
   0  -6  -4 5198.71 669.630   3
   0  -6   4 4796.80 758.248  12
   0  -6  -5 121741. 5032.14   7
   0  -6   5 131098. 5052.36  19
   0  -6  -5 131569. 5196.09  19
   0  -6  -5 125246. 5220.37  15
   0  -6  -5 121850. 5032.06  12
   0  -6   5 129178. 5147.38  12
   0  -6  -5 113837. 4685.82   3
   0  -6  -6 279.037 258.838   7
   0  -6  -6 511.221 254.780   3
   0  -6  -6 544.546 301.749  12
   0  -6   6 935.137 367.743  12
   0  -6  -6 313.726 245.993  15
   0  -6   6 668.151 291.259  19
   0  -6  -7 5302.22 810.802   7
   0  -6  -7 4978.08 712.082   3
   0  -6  -7 4527.19 596.172  11
   0  -6  -7 4819.44 774.463  12
   0  -6   7 4853.47 781.803  12
   0  -6  -7 4989.03 834.574  15
   0  -6   7 7590.15 883.234  19
   0  -6  -8 2322.01 507.929   3
   0  -6  -8 1783.81 400.136  11
   0  -6  -8 1770.59 408.185   1
   0  -6  -8 2689.15 625.426  15
   0  -6   8 2025.39 469.690  19
   0  -6   8 1936.77 521.876  12
   0  -6  -8 2307.78 550.679   7
   0  -6  -9 139754. 5331.12  11
   0  -6   9 140553. 5797.95  12
   0  -6  -9 142637. 5352.54   1
   0  -6  -9 140540. 5885.22   7
   0  -6   9 159098. 5660.44  19
   0  -6  -9 150748. 5688.31   3
   0  -6  -9 151681. 6149.97  15
   0  -6 -10 4848.96 680.830  11
   0  -6  10 6614.36 914.568  12
   0  -6 -10 5507.92 728.041   1
   0  -6 -10 5838.50 951.149  15
   0  -6 -10 6157.78 922.821   7
   0  -6  10 6080.50 780.577  19
   0  -6 -10 6264.65 834.128   3
   0  -6  11 26983.7 1734.98  19
   0  -6 -11 27873.6 2160.05  15
   0  -6  11 28649.2 2047.43  12
   0  -6 -11 29928.1 1809.97  11
   0  -6 -11 26788.4 2061.39   7
   0  -6 -11 31204.6 1998.97   3
   0  -6 -11 28621.2 1790.09   1
   0  -6 -12 13989.2 1527.23  15
   0  -6 -12 18633.9 1649.45   7
   0  -6 -12 15926.1 1294.67   1
   0  -6 -12 15073.0 1368.07   3
   0  -6  12 12198.3 1320.21  12
   0  -6 -12 14351.6 1229.65  11
   0  -6 -13 87150.2 4250.44   7
   0  -6 -13 81650.7 3670.46  11
   0  -6  13 84365.2 3987.11  12
   0  -6 -13 86776.4 3931.14   3
   0  -6 -13 88797.2 3795.70   1
   0  -6  14 698.870 348.373  12
   0  -6 -14 676.466 295.260   1
   0  -6 -14 584.927 355.272   3
   0  -6 -14 1089.50 458.858   7
   0  -6  15 61523.9 3214.21  12
   0  -6 -15 63740.7 3122.16   1
   0  -6 -15 64992.3 3282.62   3
   0  -6  16 745.392 325.198  12
   0  -6 -16 701.250 345.068   1
   0  -6 -16 694.338 390.324   3
   0  -6 -17 133303. 5077.74   1
   0  -6  17 112284. 4877.77  12
   0  -6  18 28681.3 1852.24  12
   0  -6  19 3448.98 573.369  12
   0  -6  20 800.005 267.309  12
   0  -6 -20 629.620 327.909   3
   0  -6 -21 84866.9 3779.70   3
   0  -6 -22 471.689 261.439   3
   0  -6 -23 3779.27 590.195   3
   0  -6 -24 2259.74 446.984   3
   0  -6 -25 46597.7 2171.38   3
   0  -6 -25 48468.8 2176.15   2
   0  -6 -26 154.182 114.606   3
   0  -6 -26 201.502 146.699   2
   0  -7   0-105.290 221.156  19
   0  -7   0 89.3214 296.645  12
   0  -7   0 274.416 254.166   7
   0  -7   1 35602.6 2183.97  12
   0  -7  -1 35925.8 2207.57  12
   0  -7   1 39081.5 2406.89  19
   0  -7   1 32894.3 2120.49   7
   0  -7  -1 34530.6 2191.63   7
   0  -7   2 60970.5 3178.42  19
   0  -7  -2 55548.3 3075.15  15
   0  -7  -2 58044.7 2997.00  12
   0  -7   2 60490.3 3021.01  12
   0  -7   2 60637.8 3035.81   7
   0  -7  -2 56503.4 3034.30   7
   0  -7   3 8694.59 1076.44  19
   0  -7  -3 9492.34 1135.15  15
   0  -7  -3 10747.4 1137.25  12
   0  -7   3 8282.25 1001.85  12
   0  -7  -3 11748.3 1199.40   7
   0  -7   3 9463.88 1049.40   7
   0  -7   4 17392.8 1513.22  19
   0  -7  -4 17906.0 1617.59  15
   0  -7   4 16623.4 1431.09  12
   0  -7  -4 17816.1 1488.37  12
   0  -7   4 19032.9 1483.48   7
   0  -7  -4 16094.3 1487.29   7
   0  -7   5 37321.1 2315.25  19
   0  -7   5 33332.4 2172.89  12
   0  -7  -5 37340.2 2379.13   7
   0  -7   5 39155.0 2244.05   7
   0  -7  -5 40279.5 2529.56  15
   0  -7  -6 49700.4 2914.79  15
   0  -7   6 47254.6 2644.19  19
   0  -7  -6 42773.6 2652.03   7
   0  -7  -6 46071.4 2447.02   3
   0  -7   6 46424.6 2560.08  12
   0  -7  -7 35591.1 2478.06  15
   0  -7   7 36330.0 2198.01  12
   0  -7  -7 38861.0 2202.71   3
   0  -7   7 36057.4 2237.15  19
   0  -7  -7 35792.8 2366.99   7
   0  -7  -8-121.314 180.202  15
   0  -7  -8 84.4142 177.329   3
   0  -7   8 346.857 273.221  12
   0  -7   9 11936.8 1168.42  12
   0  -7  -9 13090.1 1351.05   7
   0  -7  -9 12781.4 1206.73   3
   0  -7 -10 2313.37 515.384   3
   0  -7  10 1997.67 474.631  12
   0  -7 -10 2003.19 563.785   7
   0  -7 -11 19631.2 1527.85   3
   0  -7  11 15053.9 1308.65  12
   0  -7 -11 17291.2 1591.98   7
   0  -7 -12 2009.51 502.751   3
   0  -7 -12 2822.90 652.824   7
   0  -7  12 2230.14 488.994  12
   0  -7 -13 1372.83 410.517   3
   0  -7  13 1591.28 404.720  12
   0  -7 -13 2362.91 615.841   7
   0  -7 -14 32356.5 2064.52   3
   0  -7 -14 34324.4 2297.31   7
   0  -7  14 29699.5 1784.79  12
   0  -7 -15 23981.6 1702.78   3
   0  -7 -15 24560.5 1870.79   7
   0  -7 -16 10196.6 1090.27   3
   0  -7 -16 9780.44 1157.31   7
   0  -7 -17 1511.59 425.198   3
   0  -7 -18 39113.5 2209.11   3
   0  -7 -19 48651.4 2482.61   3
   0  -7 -20 69962.9 3096.90   3
   0  -7 -21 3891.27 507.785   2
   0  -7 -22 13815.3 920.505   2
   0  -8   0 3326.15 566.562  12
   0  -8   0 3502.62 644.621   7
   0  -8   1 854.374 318.388  12
   0  -8  -1 981.381 375.763   7
   0  -8   1 1027.15 392.773   7
   0  -8   2 14515.3 1165.63  12
   0  -8  -2 13639.3 1284.31   7
   0  -8   2 11615.1 1146.91   7
   0  -8   3 2994.72 538.350  12
   0  -8  -3 3509.10 671.466   7
   0  -8   3 3407.95 615.759   7
   0  -8   4 67350.3 3098.26  12
   0  -8  -4 78663.1 3601.03   7
   0  -8   4 74620.3 3339.74   7
   0  -8   5 255.131 177.608  12
   0  -8  -5 660.264 328.751   7
   0  -8   5 608.153 288.090   7
   0  -8   6 2561.90 464.156  12
   0  -8  -6 2753.84 586.775   7
   0  -8   6 2920.76 537.049   7
   0  -8   7-57.7297 135.605  12
   0  -8   7-139.392 179.319   7
   0  -8  -7-95.0270 199.622   7
   0  -8  -8 49298.0 2688.62   7
   0  -8   8 44844.3 2293.25   7
   0  -8  -9 68.9293 162.143   3
   0  -8   9 614.742 241.749   7
   0  -8  -9 1132.17 396.454   7
   0  -8 -10 769.914 285.508   3
   0  -8  10 733.548 265.897   7
   0  -8 -10 745.926 339.901   7
   0  -8 -11 1192.98 354.993   3
   0  -8 -11 1095.61 384.966   7
   0  -8 -12 19107.8 1402.22   3
   0  -8 -12 21643.2 1607.61   7
   0  -8 -13 3124.67 537.926   3
   0  -8 -13 3756.56 647.670   7
   0  -8 -14 3013.13 509.070   3
   0  -8 -14 3410.40 615.812   7
   0  -8 -15 9269.62 897.584   3
   0  -8 -15 11273.7 1061.79   7
   0  -8 -16 51335.7 2367.57   3
   0  -8 -17 210.393 199.262   3
   0  -8 -18 54892.8 2324.10   3
   0  -8 -19 7544.21 629.294   3
   0  -9  -1 5616.21 695.758   7
   0  -9   1 6179.06 700.707   7
   0  -9  -2 50574.9 2434.63   7
   0  -9   2 51191.5 2350.08   7
   0  -9  -3 15930.0 1202.24   7
   0  -9   3 16055.0 1112.76   7
   0  -9   4 646.879 228.679   7
   0  -9  -4 775.296 272.156   7
   0  -9  -5 3357.42 538.107   7
   0  -9   5 3279.71 448.692   7
   0  -9  -6 52957.4 2493.61   7
   0  -9   6 51799.0 2175.42   7
   0  -9  -7 45116.1 2235.18   7
   0  -9  -8 24290.8 1503.24   7
   0  -9  -9 4400.76 588.581   7
   0  -9 -10 13488.4 1035.62   7
   0  -9 -11 32204.4 1683.12   7
   1   0 -33 38.8552 122.425   4
   1   0 -32 924.205 303.289   4
   1   0 -31 66.3315 251.179   4
   1   0 -30 61404.1 2930.31   4
   1   0 -29-169.617 235.701   4
   1   0 -28 24873.7 1790.54   4
   1   0 -27 96.3800 303.673   4
   1   0 -26 377405. 12715.2   4
   1   0 -25-100.365 258.204   4
  -1   0  24 10261.3 1336.92  17
   1   0 -24 9855.30 1118.45  10
   1   0 -23 192.381 225.894  10
   1   0 -23 191.752 284.799   9
  -1   0  23-129.482 192.315  17
   1   0 -22 215822. 7703.07   9
  -1   0  22 204320. 8101.11  17
   1   0 -22 209079. 7666.73  10
   1   0 -21 87.7238 159.573  10
   1   0 -21 87.3768 183.530   9
  -1   0  21-118.097 303.805  17
   1   0 -20 6825.19 869.538   9
  -1   0  20 7313.93 1024.64  17
   1   0 -20 8745.18 966.143  10
   1   0 -19 76.7519 197.491   9
   1   0 -19 308.243 214.166  10
  -1   0  19 103.359 153.574  17
   1   0 -19 166.894 214.711  16
   1   0 -18 44817.5 2328.32   9
  -1   0  18 44951.3 2572.23  17
   1   0 -18 47807.1 2433.35  16
   1   0 -18 42303.0 2276.95  10
   1   0 -17-71.2582 198.000  16
  -1   0  17 87.2059 204.792  17
   1   0 -17 131.786 183.092  10
  -1   0  16 65281.6 3119.48  17
   1   0 -16 70167.5 3016.33  16
   1   0 -15 180.623 178.921  16
   1   0 -14 249101. 8371.38   5
   1   0 -14 253245. 8272.68  16
   1   0 -13 337.146 166.955   5
   1   0 -13 49.9348 104.952  16
   1   0 -12 405.087 184.506   5
   1   0 -12 316.903 178.198  16
   1   0 -11 204.165 142.353  16
   1   0 -11 182.022 135.303   5
   1   0 -11 253.156 176.458  14
   1   0 -10 34926.3 1653.35  14
   1   0 -10 31629.7 1558.31   5
   1   0  -9 108.637 107.654   5
   1   0  -9 202.192 120.199  14
   1   0  -8 47133.5 1945.49  14
   1   0  -8 46857.9 1880.98   5
   1   0  -7 382.855 134.480  14
   1   0  -6 73411.5 2608.78  14
   1   0  -5 359.285 121.083  14
   1   0  -4 414.250 131.060  14
   1   0  -3 164.144 91.9814  14
   1   0  -2 315619. 9420.80  14
   1   0  -1 56.8753 71.8071  14
   1   0   0 386522. 11508.0  17
   1   0   1-37.9449 66.0935  17
   1   0   2 287544. 8614.65  17
   1   0   3 217.545 93.4826  17
   1   0   4 1997.36 236.291  17
   1   0   5 207.336 99.9339  17
   1   0   6 190718. 5985.36  17
   1   0   7 513.862 152.962  17
   1   0   8 11159.4 750.926  17
  -1   0  -8 11822.9 623.913  15
  -1   0  -9 192.787 98.1126  15
   1   0   9 39.1566 92.0101  17
   1   0  10 312396. 9729.77  17
  -1   0 -10 307198. 9321.75  15
  -1   0 -11 165.166 85.9218  15
   1   0  11 49.5438 127.506  17
   1   0  12 447147. 13695.8  17
  -1   0 -12 434700. 13088.8  15
  -1   0 -13 126.815 84.3505  15
   1   0  13 306.739 193.337  17
   1   0  14 14836.3 1130.33  17
  -1   0 -14 13816.0 1100.10   5
  -1   0 -14 10987.6 674.085  15
  -1   0 -15 149.128 135.677   5
   1   0  15 75.3239 158.250  17
   1   0  16 150716. 5950.75  17
  -1   0 -16 168072. 6036.00   5
   1   0  17-91.0604 191.277  17
  -1   0 -17 357.980 230.235   5
  -1   0 -17 145.051 152.349   9
   1   0  18 67729.7 3378.44  17
  -1   0 -18 66249.9 3121.47   9
  -1   0 -18 66692.8 3327.76   5
   1   0  19 215.287 195.807  17
  -1   0 -19-106.316 334.965   5
  -1   0 -19 84.7993 178.116   9
   1   0  20 386848. 13442.9  17
  -1   0 -20 394568. 13072.0   9
  -1   0 -20 406216. 13508.8   5
  -1   0 -21 384.596 285.663  10
   1   0  21 122.782 223.416  17
  -1   0 -21 365.961 286.524   5
  -1   0 -21 192.169 247.241   9
   1   0  22 9435.22 1278.60  17
  -1   0 -22 11162.3 1193.95   9
  -1   0 -22 10372.8 1176.72  10
  -1   0 -22 9873.04 1283.18   5
  -1   0 -23 208.336 218.844  10
   1   0  23 403.032 345.629  17
  -1   0 -23 266.393 312.826   5
  -1   0 -23-103.721 243.616   9
  -1   0 -24 98754.3 4472.96  10
  -1   0 -24 98846.7 4492.23   9
   1   0  24 95233.2 4821.97  17
  -1   0 -25 209.746 220.322   9
  -1   0 -25 105.653 192.236  10
  -1   0 -26 1022.18 416.303   9
  -1   0 -26 514.745 359.208  10
  -1   0 -27-97.4544 289.499   9
  -1   0 -27-98.3254 273.223  10
  -1   0 -28 81173.3 3816.01  10
  -1   0 -28 86549.8 3853.15   9
  -1   0 -29 83.9867 197.246   4
  -1   0 -30 2804.24 537.423   4
  -1   0 -31 124.147 184.421   4
  -1   0 -32 48572.6 2158.58   4
   1  -1 -32 9264.52 800.635   4
   1   1 -32 7361.87 725.331   4
   1  -1 -31-63.3782 290.138   4
   1   1 -30 5281.27 716.922   4
   1  -1 -30 5320.89 731.642   4
   1   1 -29 69757.5 3253.62   4
   1  -1 -29 68756.1 3256.19   4
   1  -1 -28 1341.71 451.509   4
   1   1 -28 705.543 347.847   4
   1  -1 -28 1213.13 375.913   2
   1  -1 -27 1323.65 477.618   4
   1   1 -27 1028.46 440.662   4
   1  -1 -27 1441.85 396.292   2
   1  -1 -26 14572.6 1410.23   4
   1   1 -26 17354.5 1489.12   4
   1  -1 -26 17825.9 1434.47   2
   1   1 -25 20173.5 1641.47   4
   1  -1 -25 18721.6 1587.55   4
   1   1 -24 74694.8 3609.74   4
   1  -1 -24 74454.7 3595.66   4
  -1   1  24 69844.3 3899.63  17
  -1  -1  24 65375.8 3806.43  17
   1   1 -24 75697.0 3607.74  10
   1  -1 -24 78421.7 3654.24  10
   1   1 -23 6762.23 914.849  10
  -1  -1  23 2926.34 778.288  17
  -1   1  23 3857.00 842.209  17
   1  -1 -23 5435.87 835.849  10
   1   1 -23 4123.16 727.908   9
  -1   1  22-123.732 450.158  17
  -1  -1  22 122.563 386.169  17
   1  -1 -22 275.873 289.746  10
   1   1 -22 271.197 314.894   9
   1   1 -22 91.9009 273.009  10
  -1  -1  21 2570.98 642.357  17
  -1   1  21 2121.86 598.695  17
   1   1 -21 2013.12 525.655  10
   1  -1 -21 2886.34 586.030  10
  -1  -1  20 52052.9 3021.55  17
  -1   1  20 49923.4 2994.63  17
   1   1 -20 50024.0 2683.96  10
   1  -1 -20 56685.2 2800.76  10
   1  -1 -20 54904.6 2785.79   9
   1   1 -20 57860.8 2806.49   9
  -1   1  19 25285.4 1891.01  17
  -1  -1  19 24585.7 1888.42  17
   1  -1 -19 25153.3 1682.70  10
   1   1 -19 25304.8 1677.03  10
   1   1 -19 24563.9 1649.46   9
   1  -1 -19 23811.7 1659.00   9
   1  -1 -18 13204.3 1103.61   1
   1   1 -18 16852.7 1306.84  16
   1  -1 -18 16177.5 1302.13  16
  -1   1  18 15403.2 1384.78  17
  -1  -1  18 11212.5 1198.20  17
   1  -1 -18 12652.7 1136.24   9
   1   1 -18 12946.5 1141.14   9
   1   1 -18 14925.6 1208.94  10
   1  -1 -18 13867.0 1173.97  10
   1  -1 -17 3036.81 508.368  10
   1  -1 -17 1670.05 389.005   9
   1   1 -17 2387.87 455.495  10
   1   1 -17 2536.65 472.197   9
  -1  -1  17 1394.73 403.616  17
  -1   1  17 1930.01 464.628  17
   1  -1 -17 2151.19 468.156  16
   1   1 -17 2260.93 455.397  16
  -1   1  16 84089.9 3691.52  17
  -1  -1  16 82158.6 3681.88  17
   1  -1 -16 85347.8 3540.75  16
   1   1 -16 85232.6 3503.26  16
  -1  -1  15 28525.9 1777.84  17
  -1   1  15 26508.6 1731.17  17
   1   1 -15 29686.8 1657.14  16
   1  -1 -15 29259.8 1671.32  16
   1   1 -14 28896.2 1572.98  16
   1  -1 -14 26143.9 1519.83  16
   1  -1 -13 191729. 6414.54  16
   1   1 -13 191598. 6411.90  16
   1  -1 -13 189205. 6265.49  15
   1   1 -12 97549.6 3565.01   5
   1   1 -12 94222.3 3452.94  16
   1  -1 -12 94140.2 3462.74  16
   1  -1 -12 85096.0 3317.01  15
   1   1 -11 102342. 3744.61   5
   1  -1 -11 102278. 3742.18   5
   1  -1 -11 102846. 3685.49  16
   1   1 -11 100612. 3655.15  16
   1  -1 -11 102915. 3601.51  15
   1  -1 -10 8951.07 705.288   5
   1   1 -10 8023.11 672.900   5
   1   1 -10 10031.6 769.046  14
   1  -1 -10 8471.69 727.546  14
   1  -1 -10 8880.66 654.666  15
   1  -1  -9 112253. 3876.68   5
   1   1  -9 116011. 3897.89   5
   1  -1  -9 106980. 3779.07  15
   1   1  -9 113007. 3963.85  14
   1  -1  -9 112523. 3962.82  14
   1  -1  -8 18140.4 935.152  15
   1  -1  -8 18485.1 1023.28  14
   1   1  -8 17272.0 991.266  14
   1  -1  -7 17612.6 910.020  15
   1   1  -7 18279.4 978.403  14
   1  -1  -7 20009.7 1012.95  14
   1  -1  -6 16953.0 855.418  15
   1   1  -6 16856.3 890.751  14
   1  -1  -6 18347.1 919.610  14
   1  -1  -5 211856. 6860.46  15
   1   1  -5 232225. 6917.54  14
   1  -1  -5 229704. 6929.03  14
   1  -1  -4 820560. 23810.8  14
   1   1  -4 805459. 23796.6  14
   1   1  -3 582878. 17297.2  14
   1  -1  -3 595173. 17313.9  14
   1  -1  -2 1669.35 200.469  15
   1  -1  -2 1553.80 189.502  14
   1   1  -2 1505.67 182.133  14
   1  -1  -1 2618.64 242.365  15
   1  -1  -1 3103.86 273.264  14
   1   1  -1 3235.90 275.768  14
   1   1   0 249922. 7695.36  17
   1  -1   0 252009. 7719.76  17
   1  -1   0 262471. 7645.56  15
  -1  -1  -1 146440. 4680.15  13
  -1   1  -1 147369. 4672.42  13
   1  -1   1 157730. 4782.29  17
   1   1   1 158435. 4759.30  17
   1  -1   2 42175.0 1515.80  17
   1   1   2 39427.7 1495.29  17
   1  -1   3 131906. 4158.36  17
   1   1   3 131633. 4151.95  17
   1  -1   4 455715. 13470.4  17
   1   1   4 451797. 13463.9  17
   1   1   5 431457. 13002.8  17
   1  -1   5 439242. 13005.9  17
   1   1   6 74072.4 2659.03  17
   1  -1   6 74625.2 2662.08  17
  -1  -1  -6 79149.1 2712.26  15
   1   1   7 23391.3 1130.36  17
   1  -1   7 21630.1 1100.17  17
  -1  -1  -7 24261.9 1145.03  15
   1  -1   8 313306. 9221.14  17
   1   1   8 315167. 9226.47  17
  -1   1  -8 288489. 8636.16  15
  -1  -1  -8 310204. 9189.08  15
   1   1   9 577273. 17448.5  17
   1  -1   9 589321. 17459.3  17
  -1  -1  -9 573798. 17350.8  15
   1  -1  10 87037.0 3273.66  17
   1   1  10 88690.4 3295.14  17
  -1  -1 -10 85766.8 3135.59  15
   1   1  11 14853.4 1022.63  17
   1  -1  11 14470.3 1009.89  17
  -1  -1 -11 15140.6 933.061  15
   1   1  12 3896.12 534.384  17
   1  -1  12 4163.93 542.581  17
  -1  -1 -12 3588.14 447.021  15
   1   1  13 486856. 15029.8  17
   1  -1  13 489343. 15035.2  17
  -1  -1 -13 485630. 15016.6   5
  -1   1 -13 496906. 15028.1   5
  -1  -1 -13 458315. 14638.5  15
   1   1  14 68521.1 3123.71  17
   1  -1  14 75187.0 3195.24  17
  -1  -1 -14 73814.6 3181.62   5
  -1   1 -14 76026.3 3198.28   5
  -1  -1 -14 69319.9 2818.23  15
   1   1  15 35924.0 2037.65  17
   1  -1  15 35291.0 2030.13  17
  -1  -1 -15 34464.2 1706.43  15
  -1   1 -15 36075.0 2044.07   5
  -1  -1 -15 34311.7 2002.93   5
  -1  -1 -16 1878.71 343.555  15
   1  -1  16 1166.98 363.848  17
   1   1  16 1504.94 414.397  17
  -1  -1 -16 1890.91 450.985   5
  -1   1 -16 1555.94 415.005   5
  -1  -1 -17 195380. 7170.56   9
  -1   1 -17 204559. 7166.25   9
  -1   1 -17 209523. 7507.68   5
  -1  -1 -17 204970. 7497.53   5
   1  -1  17 206949. 7516.93  17
   1   1  17 207523. 7510.34  17
  -1  -1 -18 68464.4 3414.88   5
  -1   1 -18 66395.0 3336.78   5
  -1   1 -18 66511.9 3099.30   9
  -1  -1 -18 66843.1 3134.96   9
  -1  -1 -18 63331.7 2871.50   3
  -1  -1 -18 67019.9 2998.13   1
   1  -1  18 68852.9 3405.01  17
   1   1  18 66101.0 3366.21  17
  -1   1 -19 7525.26 1007.94   5
  -1  -1 -19 7045.40 996.052   5
  -1  -1 -19 7815.37 818.944   3
  -1  -1 -19 8554.25 968.938   9
  -1   1 -19 8709.55 960.309   9
  -1  -1 -19 7731.30 862.758   1
   1  -1  19 7191.24 1020.08  17
   1   1  19 7003.07 998.449  17
  -1  -1 -20 4718.90 710.732   1
  -1  -1 -20 4935.87 872.882   5
  -1   1 -20 5691.29 921.729   5
  -1   1 -20 4156.79 697.587   9
   1  -1  20 5509.10 897.396  17
   1   1  20 5878.04 925.142  17
   1   1  21 54521.7 3152.48  17
   1  -1  21 51339.1 3069.75  17
  -1  -1 -21 51637.2 2675.02   1
  -1  -1 -21 52856.1 3135.32   5
  -1   1 -21 51374.9 3070.22   5
  -1  -1 -21 53479.3 2890.46  10
  -1   1 -21 49921.2 2801.86  10
  -1   1 -21 52908.9 2819.74   9
   1   1  22 313894. 11555.8  17
   1  -1  22 323108. 11607.1  17
  -1  -1 -22 326156. 10903.8   1
  -1   1 -22 327955. 11611.8   5
  -1  -1 -22 323526. 11612.6   5
  -1   1 -22 330473. 11135.1   9
  -1   1 -22 328132. 11181.9  10
  -1  -1 -22 317923. 11136.0  10
  -1   1 -23 79573.5 3828.13  10
  -1  -1 -23 77772.8 3799.02  10
  -1   1 -23 80653.1 3810.38   9
  -1  -1 -23 77883.9 3592.09   1
   1  -1  23 77682.9 4135.08  17
   1   1  23 76823.0 4150.43  17
  -1  -1 -24 426.809 253.668   1
  -1  -1 -24 628.447 347.930  10
  -1   1 -24 620.379 325.848  10
  -1   1 -24 100.833 280.269   9
   1   1  24 136.074 451.972  17
   1  -1  24-270.252 602.126  17
  -1   1 -25 3893.49 735.558  10
  -1  -1 -25 6031.89 905.123  10
  -1   1 -25 5285.97 836.786   9
  -1   1 -26 14601.9 1389.27  10
  -1  -1 -26 12225.9 1290.36  10
  -1   1 -26 14586.3 1369.27   9
  -1   1 -27 44882.3 2618.70  10
  -1  -1 -27 48451.7 2696.35  10
  -1   1 -27 47649.7 2634.04   9
  -1   1 -28 610.436 289.736  10
  -1  -1 -28 89.1309 229.441  10
  -1   1 -29 3560.61 610.579   4
  -1  -1 -29 2359.63 526.312   4
  -1   1 -30 48043.9 2447.10   4
  -1  -1 -30 53121.1 2556.11   4
  -1  -1 -31 48253.3 2288.61   4
  -1   1 -31 48289.5 2256.44   4
  -1  -1 -32 2696.59 400.940   4
  -1   1 -32 1968.78 338.503   4
   1  -2 -31 57531.9 2442.88   4
   1   2 -31 54313.5 2367.74   4
   1  -2 -30 17443.6 1178.19   2
   1  -2 -30 21587.8 1386.70   4
   1   2 -30 19893.8 1333.51   4
   1  -2 -29 11645.1 1023.97   2
   1  -2 -29 10641.9 1046.07   4
   1   2 -29 10983.0 1032.32   4
   1  -2 -28 307.633 242.321   2
   1   2 -28-79.1333 219.891   4
   1  -2 -28 81.4160 226.233   4
   1  -2 -27 71405.1 3310.07   2
   1  -2 -27 68438.1 3300.03   4
   1   2 -27 67234.7 3255.18   4
   1  -2 -26 1285.35 443.267   4
   1   2 -26 1172.52 425.085   4
   1   2 -25 3625.69 669.675   4
   1  -2 -25 3297.58 692.762   4
   1  -2 -24 37784.5 2306.98   4
   1   2 -24 35169.7 2216.15   4
   1  -2 -23 66913.5 3126.17   3
   1   2 -23 70592.0 3349.80   4
   1  -2 -23 65993.6 3297.52   4
  -1  -2  23 69821.3 3709.12  17
  -1   2  23 62604.9 3599.34  17
   1  -2 -22-89.9915 267.322  10
   1  -2 -22-92.3241 256.539   9
   1   2 -22-89.8250 283.013  10
   1  -2 -22 77.5699 162.939   3
   1   2 -22-90.7392 134.779   4
   1  -2 -22 182.140 253.053   4
  -1  -2  22-118.513 176.027  17
  -1   2  22-120.256 252.595  17
  -1   2  21 10462.1 1279.85  17
  -1  -2  21 14412.0 1472.13  17
   1   2 -21 12359.5 1193.17  10
   1  -2 -21 12859.2 1222.20  10
   1  -2 -21 11602.2 1173.17   9
   1  -2 -21 11777.4 1106.77   3
   1  -2 -20 2820.44 525.966   3
   1   2 -20 2792.40 568.439  10
   1  -2 -20 1310.31 398.191  10
   1   2 -20 1750.94 461.312   9
   1  -2 -20 2350.32 560.418   9
   1  -2 -20 2900.53 576.476   1
  -1  -2  20 863.761 428.046  17
  -1   2  20 2621.67 630.909  17
   1  -2 -19 16842.6 1315.45   3
   1  -2 -19 20453.8 1469.47  10
   1   2 -19 19933.0 1466.58  10
  -1   2  19 21170.5 1677.57  17
  -1  -2  19 18521.0 1574.62  17
   1  -2 -19 18685.4 1438.83   9
   1   2 -19 19455.7 1428.88   9
   1  -2 -19 15726.5 1355.46   1
   1  -2 -18 7428.86 814.403   3
   1   2 -18 8291.91 901.594  10
  -1  -2  18 7441.70 951.707  17
  -1   2  18 9824.27 1099.30  17
   1   2 -18 7393.06 842.490   9
   1  -2 -18 6017.50 774.074  10
   1  -2 -18 7288.48 859.040   9
   1  -2 -18 6508.88 806.854   1
   1  -2 -17 28972.1 1698.11   3
   1   2 -17 29848.7 1752.55  10
   1  -2 -17 27871.5 1697.39  10
  -1   2  17 28872.6 1918.14  17
  -1  -2  17 30546.7 1972.12  17
   1  -2 -17 28048.7 1743.41   1
   1  -2 -17 32896.2 1829.16   9
   1   2 -17 27396.1 1672.03   9
   1   2 -16 28609.2 1676.68  16
   1  -2 -16 28250.4 1700.84  16
   1  -2 -16 27678.4 1685.66  15
   1  -2 -16 29077.6 1711.34   1
  -1   2  16 29656.4 1860.19  17
  -1  -2  16 29026.6 1831.36  17
   1  -2 -15 145382. 5141.47  16
   1   2 -15 137150. 5072.68  16
   1  -2 -15 142331. 5143.91  15
  -1  -2  15 135915. 5243.11  17
  -1   2  15 138589. 5268.81  17
   1   2 -14 43690.1 2070.55  16
   1  -2 -14 40747.2 2033.85  16
   1  -2 -14 42884.7 2105.97  15
  -1   2  14 41401.3 2171.67  17
  -1  -2  14 45290.5 2240.67  17
   1  -2 -13 210394. 7162.81  15
   1  -2 -13 213636. 7058.72  16
   1   2 -13 212975. 7038.59  16
   1  -2 -12 230.496 145.420  16
   1  -2 -12 105.584 124.183  15
   1  -2 -11 61765.3 2633.84  15
   1   2 -11 65430.3 2546.20  16
   1  -2 -11 65055.1 2555.27  16
   1  -2 -10 603.040 201.615  15
   1  -2  -9 220785. 7171.14  15
   1  -2  -8 31789.6 1458.08  14
   1   2  -8 30657.3 1453.47  14
   1  -2  -8 31883.1 1518.70  15
  -1  -2   8 30940.1 1083.60  15
   1  -2  -7 229657. 7198.80  14
   1   2  -7 228204. 7176.74  14
   1  -2  -6 10906.5 680.404  14
   1   2  -6 11663.0 687.048  14
   1   2  -5 56034.2 2025.82  14
   1  -2  -5 56079.4 2034.30  14
   1   2  -4 171132. 5348.71  14
   1  -2  -4 176191. 5367.79  14
   1  -2  -4 170353. 5551.55  15
   1  -2  -3 999999. 28932.7  14
   1   2  -3 992156. 28920.7  14
   1  -2  -3 984140. 29170.5  15
   1  -2  -2 2850.01 239.516  14
   1   2  -2 2727.21 233.368  14
   1  -2  -2 2829.48 314.431  15
   1   2  -1 80174.8 2579.86  14
   1  -2  -1 82447.3 2608.03  14
   1  -2  -1 82738.8 2816.25  15
   1  -2   0 178938. 5326.57  14
   1   2   0 176684. 5279.58  14
   1  -2   0 180111. 5468.72  15
  -1   2   0 169099. 5263.30  13
  -1  -2   0 168453. 5266.73  13
   1  -2   1 14264.8 702.677  15
   1   2   1 12258.1 629.720  17
   1  -2   1 12645.1 659.761  17
   1  -2   2 4095.01 337.684  15
   1  -2   2 5034.13 400.345  17
   1   2   2 4794.13 382.859  17
   1  -2   3 159858. 5033.59  17
   1   2   3 160742. 5016.88  17
  -1  -2  -3 156498. 5221.57  15
   1  -2   4 106688. 3444.82  17
   1   2   4 105216. 3429.51  17
  -1  -2  -4 97797.8 3610.94  15
   1   2   5 5402.04 441.008  17
   1  -2   5 5588.04 446.780  17
   1   2   6 633.673 166.174  17
   1  -2   6 319.386 133.526  17
   1   2   7 677142. 20486.9  17
   1  -2   7 704162. 20513.3  17
  -1  -2  -7 688990. 20719.7  15
   1  -2   8 22355.4 1165.79  17
   1   2   8 22217.6 1166.70  17
  -1  -2  -8 23527.2 1290.56  15
   1  -2   9 16926.9 1025.54  17
   1   2   9 17098.8 1036.77  17
  -1  -2  -9 17007.6 1091.90  15
   1   2  10 692.885 228.706  17
   1  -2  10 691.854 206.801  17
  -1  -2 -10 1177.68 285.481  15
  -1   2 -11 655084. 19519.4   5
  -1  -2 -11 638266. 19481.9   5
   1   2  11 659094. 19570.1  17
   1  -2  11 632383. 19513.8  17
  -1  -2 -11 633128. 19553.1  15
  -1  -2 -12 5575.56 626.552   5
  -1   2 -12 4522.60 578.933   5
  -1  -2 -12 5714.64 653.086  15
   1  -2  12 5098.52 622.774  17
   1   2  12 5169.36 621.396  17
   1  -2  13 825.543 267.323  17
   1   2  13 382.141 212.219  17
  -1  -2 -13 549.719 222.877  15
  -1   2 -13 744.250 261.109   5
  -1  -2 -13 620.237 235.489   5
   1  -2  14 1263.23 343.726  17
   1   2  14 2252.91 454.257  17
  -1  -2 -14 1857.91 397.478  15
  -1   2 -14 3694.86 555.638   5
  -1  -2 -14 4180.56 592.590   5
  -1  -2 -15 185036. 6649.11  15
   1  -2  15 196758. 6876.56  17
   1   2  15 191077. 6847.04  17
  -1   2 -15 192733. 6821.89   5
  -1  -2 -15 187792. 6783.85   5
  -1  -2 -16 24196.6 1555.96   3
  -1  -2 -16 27231.0 1695.28  11
  -1   2 -16 25628.9 1742.64   5
  -1  -2 -16 23433.8 1683.40   5
  -1  -2 -16 28696.8 1705.71  15
   1   2  16 26294.9 1766.28  17
   1  -2  16 29155.9 1850.37  17
  -1  -2 -16 24171.0 1597.73   9
  -1  -2 -17 2615.52 508.181  11
   1  -2  17 1377.79 411.569  17
   1   2  17 2028.91 486.219  17
  -1  -2 -17 804.967 300.808  15
  -1  -2 -17 1190.12 347.580   3
  -1   2 -17 2231.72 459.465   9
  -1  -2 -17 1662.13 399.099   9
  -1  -2 -17 1815.15 468.964   5
  -1   2 -17 1351.73 414.812   5
   1   2  18 99.9271 148.615  17
   1  -2  18 99.4820 147.955  17
  -1  -2 -18 742.385 281.218  15
  -1  -2 -18 221.764 205.544   3
  -1  -2 -18 563.045 253.540   1
  -1   2 -18 750.655 305.425   9
  -1  -2 -18 325.954 226.557   9
  -1  -2 -18 295.985 293.172   5
  -1   2 -18 195.508 251.590   5
  -1  -2 -19 138410. 5768.42   5
  -1   2 -19 146365. 5852.16   5
  -1  -2 -19 139992. 5370.30   3
  -1  -2 -19 140688. 5515.12   1
  -1  -2 -19 138355. 5467.42  10
  -1  -2 -19 137182. 5488.47   9
  -1   2 -19 142175. 5446.49   9
  -1   2 -19 139152. 5467.17  10
   1  -2  19 144374. 5872.61  17
   1   2  19 141020. 5817.53  17
   1  -2  20 7516.37 1044.95  17
  -1   2 -20 6184.98 835.719   9
  -1  -2 -20 6034.84 791.245   3
  -1  -2 -20 7081.39 906.692   1
   1   2  20 5841.63 926.379  17
  -1  -2 -20 6105.81 945.267   5
  -1   2 -20 7023.57 1010.14   5
  -1   2 -20 5462.70 800.797  10
  -1  -2 -20 6319.20 860.847  10
  -1  -2 -20 6649.09 886.485   9
   1  -2  21 66715.9 3587.31  17
   1   2  21 65954.6 3584.39  17
  -1  -2 -21 67557.1 3317.64   1
  -1  -2 -21 63393.7 3244.51  10
  -1   2 -21 65668.7 3224.57   9
  -1  -2 -21 65172.6 3311.37   9
  -1   2 -21 69614.8 3325.56  10
  -1  -2 -21 60941.2 3471.36   5
  -1   2 -21 70825.3 3632.70   5
  -1  -2 -21 67564.4 3163.46   3
  -1  -2 -22 13554.1 1239.48   3
   1   2  22 12957.0 1456.23  17
   1  -2  22 14104.3 1520.98  17
  -1   2 -22 13071.8 1286.26  10
  -1   2 -22 13142.4 1272.11   9
  -1  -2 -22 13184.6 1285.06  10
  -1  -2 -22 12917.1 1310.98   9
  -1  -2 -22 14242.6 1338.27   1
  -1  -2 -23 66693.2 3345.16   1
  -1  -2 -23 64292.0 3118.52   3
   1   2  23 63569.4 3656.76  17
   1  -2  23 64906.3 3676.91  17
  -1   2 -23 69763.5 3392.53  10
  -1  -2 -23 65484.8 3345.53  10
  -1  -2 -23 68083.4 3407.88   9
  -1   2 -23 67953.4 3301.47   9
  -1  -2 -24 473.171 262.608   3
  -1  -2 -24 665.885 316.504   1
  -1  -2 -24 612.593 322.250   9
  -1   2 -24 643.622 320.838   9
  -1   2 -24 676.209 304.961  10
  -1  -2 -24 1381.71 452.205  10
  -1  -2 -25 49323.1 2755.44  10
  -1   2 -25 52121.4 2775.43  10
  -1  -2 -25 48294.7 2757.66   9
  -1   2 -25 46732.0 2614.38   9
  -1  -2 -26 673.902 335.624   9
  -1   2 -26 426.177 283.420   9
  -1   2 -26 540.445 299.472  10
  -1  -2 -26 371.475 276.219  10
  -1  -2 -27 16921.3 1386.98  10
  -1   2 -27 15264.0 1321.84  10
  -1  -2 -27 13306.4 1278.24   9
  -1  -2 -28 10398.5 1061.85   4
  -1   2 -28 10460.4 1036.32   4
  -1   2 -29 49741.1 2370.94   4
  -1  -2 -29 48485.7 2406.51   4
  -1  -2 -29 42528.7 2092.43   2
  -1  -2 -30 2984.92 492.836   4
  -1   2 -30 3476.84 497.141   4
  -1   2 -31 22966.6 1240.95   4
  -1  -2 -31 23153.4 1277.01   4
   1  -3 -30 3729.23 496.026   2
   1   3 -29 8758.97 806.157   4
   1  -3 -29 9706.19 842.887   4
   1  -3 -29 11421.9 982.110   2
   1   3 -28 30470.0 1737.76   4
   1  -3 -28 31506.4 1781.12   4
   1  -3 -28 31202.4 1878.08   2
   1   3 -27 16282.7 1263.71   4
   1  -3 -27 14322.5 1227.76   4
   1  -3 -27 14836.8 1291.31   2
   1  -3 -26 427.817 236.810   3
   1   3 -26-77.0202 379.403   4
   1  -3 -26-79.2176 398.998   4
   1  -3 -25 86991.3 3760.90   3
   1  -3 -25 87838.6 3844.10   4
   1   3 -25 85201.2 3786.43   4
   1  -3 -24 66495.0 3278.67   3
   1   3 -24 75950.2 3450.75   4
   1  -3 -24 75694.1 3458.77   4
   1  -3 -23 3721.52 654.102   3
   1   3 -23 2579.30 569.631   4
   1  -3 -23 2348.43 561.470   4
  -1  -3  22 23794.0 1920.04  17
  -1   3  22 23048.0 1913.71  17
   1  -3 -22 24228.9 1724.40   3
   1  -3 -22 23597.2 1701.77   4
   1   3 -22 24802.8 1722.67   4
  -1   3  21 48363.9 2925.73  17
  -1  -3  21 47021.8 2889.07  17
   1  -3 -21 56678.2 2824.39   3
   1  -3 -21 52638.6 2721.11   4
   1   3 -21 57016.9 2801.32   4
   1   3 -20 60986.0 2941.58   4
   1  -3 -20 56871.2 2865.07   4
   1  -3 -20 59168.5 2750.54   6
   1  -3 -20 61623.6 3092.39   1
  -1  -3  20 54583.7 3103.04  17
  -1   3  20 57113.6 3174.17  17
   1  -3 -20 64176.2 3054.12   3
   1   3 -19 6601.90 822.731   4
   1  -3 -19 6364.66 793.779   4
  -1   3  19 5428.94 849.221  17
  -1  -3  19 6571.64 922.201  17
   1  -3 -19 7902.20 931.739   1
   1  -3 -19 5917.88 726.930   6
   1  -3 -19 6152.08 830.063   3
   1  -3 -18 33092.9 2152.91  15
   1  -3 -18 38468.3 2063.20   4
   1   3 -18 33663.3 1967.79   4
   1  -3 -18 31522.0 1879.39   6
   1   3 -18 37155.7 2027.03  10
  -1   3  18 32702.7 2136.81  17
  -1  -3  18 37979.4 2260.90  17
   1  -3 -18 35251.3 2108.81   1
   1  -3 -18 33943.2 2046.66   3
   1  -3 -18 34892.6 2319.10   7
   1  -3 -18 32744.1 1962.78   9
   1  -3 -17 53494.6 2614.51   6
   1  -3 -17 60157.4 2753.19   9
   1  -3 -17 59162.9 2709.07  10
   1   3 -17 58294.4 2698.08  10
  -1   3  17 53198.8 2846.97  17
  -1  -3  17 58323.4 2928.67  17
   1  -3 -17 56256.6 2823.65   1
   1  -3 -17 59204.2 2813.93   3
   1  -3 -17 57976.1 3088.86   7
   1  -3 -17 54299.5 2867.93  15
   1  -3 -16 40304.5 2131.35   6
   1  -3 -16 41113.0 2150.77   9
  -1   3  16 40161.3 2275.62  17
  -1  -3  16 41002.6 2281.78  17
   1  -3 -16 40726.0 2437.28   7
   1  -3 -16 40931.8 2221.58   3
   1  -3 -16 41303.9 2106.09  10
   1   3 -16 43685.8 2147.54  10
   1  -3 -16 44267.6 2400.58  15
   1  -3 -16 44850.1 2313.65   1
   1  -3 -15 63908.2 2941.65   3
  -1   3  15 69455.5 3070.48  17
  -1  -3  15 65030.3 3016.01  17
   1  -3 -15 66399.4 2901.17   6
   1  -3 -15 63404.6 3169.57   7
   1  -3 -15 67737.6 3165.25  15
   1  -3 -14 20508.1 1455.17  15
  -1  -3  14 20303.2 1379.68  17
  -1   3  14 18792.1 1337.66  17
   1  -3 -14 18667.2 1329.79   3
   1  -3 -13 153824. 5654.30  15
   1  -3 -13 147615. 5250.34  16
   1   3 -13 155004. 5271.42  16
  -1  -3  13 153173. 5455.01  17
  -1   3  13 150273. 5430.67  17
   1  -3 -12 2047.55 370.078  16
   1   3 -12 1866.65 358.743  16
   1  -3 -12 3094.89 520.177  15
  -1   3  12 2544.51 426.984  17
  -1  -3  12 2707.74 427.109  17
   1  -3 -11 100109. 4156.07  15
  -1  -3  11 112336. 3862.83  19
   1   3 -11 106546. 3819.38  16
   1  -3 -11 108351. 3850.33  16
  -1  -3  11 109069. 3960.00  17
  -1   3  11 110023. 3965.92  17
  -1  -3  10 2897.60 400.367  19
   1  -3 -10 2710.59 468.465  15
  -1   3  10 2436.29 372.786  17
  -1  -3  10 2739.61 391.815  17
  -1   3   9 39537.0 1724.83  17
  -1  -3   9 39921.6 1733.21  17
  -1  -3   9 39015.0 1758.40  19
  -1  -3   8 29090.1 1428.76  19
  -1  -3   7 62239.0 2163.43  15
  -1  -3   7 62514.9 2473.98  19
   1  -3  -6 9927.95 823.011  15
  -1  -3   6 11330.9 643.877  15
  -1  -3   6 9982.19 747.350  19
   1  -3  -5 56803.0 2403.72  15
  -1  -3   5 57612.2 2129.47  15
   1  -3  -5 55764.9 2288.90  19
  -1  -3   5 58142.6 2292.98  19
  -1  -3   4 110426. 3650.59  15
   1  -3  -4 108378. 3881.33  15
   1  -3  -4 102002. 3730.28  19
  -1  -3   3 127661. 4282.48  15
   1  -3  -3 127021. 4436.06  15
  -1  -3   2 6247.72 531.920  15
   1  -3  -2 7314.62 596.686  15
  -1   3   2 3947.17 228.140  13
  -1  -3   2 3709.70 226.675  13
  -1  -3   1 5424.24 525.126  15
   1  -3  -1 6240.38 559.312  15
   1  -3   0 251349. 7778.43  15
  -1  -3   0 241856. 7857.19  15
   1  -3   1 178080. 4534.82  15
  -1  -3  -1 182271. 4759.80  15
   1  -3   2 341.885 91.5368  14
  -1  -3  -2 404.552 176.997  15
   1   3   2 316.954 73.6810  14
   1  -3   3 38978.2 1506.94  15
  -1  -3  -3 40947.5 1795.27  15
   1  -3   3 33412.9 1361.24  17
   1   3   3 32276.0 1307.33  17
   1  -3   4 490465. 14413.7  15
  -1  -3  -4 498779. 14886.8  15
   1   3   4 479854. 14403.3  17
   1  -3   4 470537. 14447.3  17
  -1  -3  -5 70468.5 2481.56   5
  -1  -3  -5 74769.2 3006.42  15
   1  -3   5 78558.9 2718.12  17
   1   3   5 76027.6 2672.43  17
  -1  -3  -6 41181.0 1621.50   5
  -1   3  -6 40687.2 1627.09   5
  -1  -3  -6 40959.4 2019.58  15
   1  -3   6 45024.4 1800.08  17
   1   3   6 44928.9 1777.38  17
  -1  -3  -7 33607.0 1448.68   5
  -1   3  -7 33932.2 1460.23   5
   1  -3   7 35570.3 1576.38  17
   1   3   7 35848.0 1570.19  17
  -1  -3  -8 170388. 5899.09  19
  -1   3  -8 179602. 5833.29   5
  -1  -3  -8 177139. 5802.75   5
   1  -3   8 185474. 5949.52  17
   1   3   8 189757. 5954.62  17
   1   3   9 131915. 4464.71  17
   1  -3   9 127880. 4452.61  17
  -1  -3  -9 129437. 4359.16   5
  -1   3  -9 121326. 4327.15   5
  -1  -3  -9 123515. 4377.15  19
  -1  -3  -9 127120. 4760.35  15
   1  -3  10 11128.9 877.031  17
   1   3  10 12926.7 932.924  17
  -1  -3 -10 11748.8 854.862   5
  -1   3 -10 12153.4 875.744   5
  -1  -3 -10 13313.6 903.967  19
  -1  -3 -10 12412.9 1055.68  15
   1   3  11 76359.8 3080.61  17
   1  -3  11 74048.3 3057.97  17
  -1  -3 -11 74553.6 2989.71   5
  -1   3 -11 77813.5 3026.89   5
  -1  -3 -11 74770.9 3299.70  15
   1   3  12 57322.6 2649.32  17
   1  -3  12 62728.5 2711.06  17
  -1  -3 -12 63794.3 2666.38   5
  -1   3 -12 61362.6 2635.55   5
  -1  -3 -12 56896.3 2828.67  15
   1  -3  13 38276.2 2013.53  17
   1   3  13 37546.2 1996.48  17
  -1   3 -13 36616.7 1945.42   5
  -1  -3 -13 36459.9 1935.25   5
  -1  -3 -13 36755.1 2128.11  15
  -1  -3 -14 66048.8 3180.42  15
   1  -3  14 69257.3 3083.68  17
   1   3  14 66121.7 3047.25  17
  -1  -3 -14 65650.0 3048.40  11
  -1  -3 -14 67724.7 3028.67   3
  -1   3 -14 64162.0 2997.41   5
  -1  -3 -14 72275.8 3067.79   5
  -1  -3 -15 1175.55 361.181  11
  -1  -3 -15 1621.52 396.899   3
  -1  -3 -15 2024.33 464.052  15
  -1  -3 -15 1815.72 437.187   5
  -1   3 -15 1436.60 399.225   5
   1  -3  15 1513.39 411.930  17
   1   3  15 1193.36 356.932  17
  -1  -3 -15 1235.52 350.720   9
  -1  -3 -16 1477.76 364.520   9
  -1   3 -16 1519.38 369.547  10
  -1  -3 -16 1381.96 348.148  10
  -1  -3 -16 1174.46 354.948  11
   1   3  16 1297.81 447.160  17
   1  -3  16 1384.66 465.369  17
  -1  -3 -16 1841.84 465.767  15
  -1  -3 -16 1484.84 412.550   3
  -1  -3 -16 1483.30 443.318   5
  -1   3 -16 1971.30 482.153   5
  -1  -3 -17 19231.0 1521.75  11
  -1  -3 -17 20082.1 1572.92   5
  -1   3 -17 18894.9 1519.53   5
  -1  -3 -17 18032.1 1467.45   3
  -1  -3 -17 20103.6 1543.49   1
   1  -3  17 21210.4 1634.32  17
   1   3  17 21214.4 1637.54  17
  -1  -3 -17 19068.6 1388.76  10
  -1   3 -17 21140.4 1454.07  10
  -1  -3 -17 20579.6 1467.11   9
  -1  -3 -17 17595.3 1522.11  15
  -1  -3 -18 193458. 7172.78  11
  -1  -3 -18 192219. 6954.18   9
  -1  -3 -18 185872. 6828.23  10
  -1   3 -18 197538. 6915.30  10
  -1  -3 -18 184355. 7137.84  15
  -1  -3 -18 187975. 7007.21   3
  -1  -3 -18 193212. 7123.78   1
   1   3  18 181964. 7193.10  17
   1  -3  18 192556. 7250.05  17
  -1  -3 -18 195200. 7198.12   5
  -1   3 -18 204426. 7251.63   5
  -1  -3 -19 7055.89 945.587  15
  -1   3 -19 5656.14 777.356   9
  -1  -3 -19 7481.31 886.332  10
  -1  -3 -19 6827.86 894.092   9
  -1   3 -19 6238.54 806.214  10
  -1  -3 -19 6639.39 889.290   3
   1   3  19 6715.95 981.665  17
   1  -3  19 5961.59 947.965  17
  -1  -3 -19 7355.52 944.272   1
  -1   3 -20 8597.35 946.083   9
  -1   3 -20 7758.46 933.029  10
  -1  -3 -20 6904.86 890.109  10
  -1  -3 -20 6515.46 877.938   9
  -1  -3 -20 6639.06 889.804   3
   1   3  20 6834.95 1012.27  17
   1  -3  20 7043.36 1050.26  17
  -1  -3 -20 6439.86 929.691   1
   1  -3  21 50760.1 3069.25  17
   1   3  21 49650.8 3033.04  17
  -1  -3 -21 51878.1 2903.92   1
  -1  -3 -21 53657.5 2848.60   9
  -1   3 -21 54307.3 2723.23   9
  -1  -3 -21 53982.2 2868.52   3
  -1  -3 -21 52966.1 2771.09  10
  -1   3 -21 56715.2 2834.00  10
   1  -3  22 161772. 6834.22  17
  -1  -3 -22 172458. 6586.17   9
  -1   3 -22 171979. 6369.02   9
  -1  -3 -22 174946. 6586.52   3
  -1  -3 -22 171867. 6480.82  10
  -1   3 -22 177608. 6511.52  10
  -1  -3 -22 173923. 6731.08   1
  -1  -3 -23 17792.7 1516.62   9
  -1   3 -23 21122.1 1518.25   9
  -1  -3 -23 19893.0 1567.09   3
  -1  -3 -23 18911.1 1514.45  10
  -1   3 -23 16784.1 1438.61  10
  -1  -3 -23 17629.2 1562.53   1
  -1  -3 -24 4590.98 759.130   9
  -1   3 -24 5277.06 778.767  10
  -1  -3 -24 4817.94 768.003  10
  -1  -3 -24 4969.87 744.970   3
  -1  -3 -24 3966.68 719.228   1
  -1  -3 -25 4622.49 764.529   1
  -1  -3 -25 4300.83 671.546   3
  -1   3 -25 3976.73 669.159  10
  -1  -3 -25 3772.71 667.461  10
  -1  -3 -25 4766.12 768.681   9
  -1  -3 -25 4498.81 726.711   4
  -1  -3 -26 87719.5 3700.51   4
  -1   3 -26 83243.8 3595.17   4
  -1  -3 -26 79621.0 3523.55   3
  -1  -3 -27 11364.9 1024.28   4
  -1   3 -27 9710.06 924.268   4
  -1  -3 -27 9624.92 896.428   3
  -1  -3 -28 3305.22 501.941   4
  -1   3 -28 3607.15 511.118   4
  -1   3 -29 13011.5 841.399   4
  -1  -3 -29 14482.2 977.979   2
   1  -4 -29 2515.04 434.078   2
   1  -4 -28 26224.6 1406.05   3
   1  -4 -28 29017.4 1684.50   2
   1  -4 -27 3184.44 576.059   2
   1  -4 -27 2144.26 425.767   3
   1  -4 -26 44005.8 2278.55   3
   1  -4 -25 78.6592 184.734   3
   1  -4 -24 36341.5 2174.78   3
   1  -4 -23 8353.96 978.117   3
   1  -4 -22 134523. 5428.42   3
   1  -4 -21 9169.26 1064.93   3
   1  -4 -20 68255.7 3366.58   3
   1  -4 -19 187.377 196.809   3
   1  -4 -19 160.363 222.813   6
   1  -4 -19-124.947 262.460   7
   1  -4 -18 109614. 4956.80   7
   1  -4 -18 107041. 4544.17   3
   1  -4 -18 103003. 4348.42   6
   1  -4 -18 106587. 4794.65  15
   1  -4 -17 10906.6 1231.40  15
   1  -4 -17 11084.9 1318.47   7
   1  -4 -17 13975.7 1261.84   3
   1  -4 -17 11270.8 1119.45   6
   1  -4 -17 12192.4 1182.35   1
   1  -4 -16 30556.2 2113.29  15
   1  -4 -16 30307.4 2178.72   7
   1  -4 -16 29764.7 1934.32   3
   1  -4 -16 28650.9 1843.16   6
   1  -4 -16 31549.1 1953.44   1
   1  -4 -15 47433.0 2728.83  15
   1  -4 -15 48729.4 2820.35   7
   1  -4 -15 47435.0 2527.10   3
   1  -4 -15 50230.6 2546.22   6
   1  -4 -15 49682.8 2548.96   1
   1  -4 -14 136433. 5520.16  15
   1  -4 -14 144521. 5614.79   7
   1  -4 -14 139146. 5252.41   3
   1  -4 -14 130118. 5172.91   6
   1  -4 -14 130884. 5151.56   1
   1  -4 -13 10272.9 1078.74  15
   1  -4 -13 8384.13 907.227   3
   1  -4 -13 8303.42 999.138   7
   1  -4 -13 7477.07 840.087   1
   1  -4 -13 8639.21 903.435   6
   1  -4 -12 654.167 238.642   1
   1  -4 -12 839.704 267.828  11
   1  -4 -12 212.271 182.873   6
   1  -4 -12 1139.78 380.058  15
  -1  -4  12 543.065 214.127  19
   1  -4 -11 2751.50 575.366   7
   1  -4 -11 2527.67 471.368   6
  -1  -4  11 2793.47 441.146  19
  -1  -4  10 164183. 5709.45  19
  -1  -4   9 7762.00 759.751  19
  -1  -4   8 29131.5 1579.73  19
   1  -4  -8 26539.5 1690.36  15
  -1  -4   7 23514.5 1391.55  19
   1  -4  -7 22547.5 1488.01  15
  -1  -4   6 164089. 5656.47  19
  -1  -4   6 164894. 5321.26  15
   1  -4  -6 155416. 5787.45  15
  -1  -4   5 3029.17 394.964  15
  -1  -4   5 2817.97 448.626  19
   1  -4  -5 3237.70 493.732  19
   1  -4  -5 3455.96 527.206  15
  -1  -4   4 154977. 5182.38  15
   1  -4  -4 162138. 5521.93  15
   1  -4  -4 144255. 5320.70  19
  -1  -4   4 153248. 5364.86  19
  -1  -4   3 3535.48 459.348  15
   1  -4  -3 4342.03 566.746  15
  -1  -4   3 3529.04 497.202  19
  -1  -4   2 438728. 13201.1  15
   1  -4  -2 434611. 13310.1  15
  -1  -4   2 412215. 13236.6  19
   1  -4  -2 419186. 13221.6  19
  -1  -4   1 51256.8 2289.05  15
   1  -4  -1 53011.4 2310.41  15
   1  -4  -1 50799.2 2270.32  19
  -1  -4   1 51513.7 2307.23  19
  -1  -4   0 86391.4 3508.83  15
   1  -4   0 92531.1 3482.95  15
   1  -4   0 95081.6 3507.00  19
  -1  -4  -1 29218.3 1639.13  15
   1  -4   1 30252.2 1537.61  15
   1  -4   1 30115.6 1567.75  19
  -1  -4  -2 323559. 10321.5  15
   1  -4   2 324386. 10033.1  15
   1  -4   2 311516. 10099.3  19
  -1  -4  -2 319349. 10198.0  19
  -1  -4  -3 10119.1 909.153  15
   1  -4   3 10248.5 759.658  15
  -1  -4  -3 10289.8 863.298  19
   1  -4   3 10156.5 832.620  19
  -1  -4  -4 127804. 4780.97  15
   1  -4   4 128984. 4343.01  15
   1  -4   4 121759. 4482.26  19
  -1  -4  -4 127872. 4601.84  19
  -1  -4  -5 24130.7 1564.35  15
   1  -4   5 25683.1 1401.77  19
  -1  -4  -5 24567.6 1450.07  19
  -1  -4  -6 179963. 6479.27  15
   1  -4   6 178975. 6088.63  19
  -1  -4  -6 185123. 6251.31  19
  -1  -4  -7 53650.2 2767.31  15
  -1  -4  -7 59661.4 2613.78  19
   1  -4   7 60561.1 2481.26  19
  -1  -4  -8 35992.6 2136.93  15
  -1  -4  -8 39375.8 1976.48  19
   1  -4   8 39069.9 1826.51  19
  -1  -4  -9 721.029 245.570  19
   1  -4   9 934.937 236.666  19
  -1  -4 -10 23170.6 1450.37  19
  -1  -4 -11 4441.14 605.247  19
  -1  -4 -11 3455.15 557.256   3
  -1  -4 -11 4657.98 641.199  11
  -1  -4 -11 3691.26 669.068  15
  -1  -4 -12 82511.9 3510.52  11
  -1  -4 -12 72852.8 3516.50   7
  -1  -4 -12 84803.5 3852.18  15
  -1  -4 -13 16251.7 1321.93  11
  -1  -4 -13 13570.5 1282.80   7
  -1  -4 -13 16367.1 1459.43  15
  -1  -4 -14 8061.67 986.886   7
  -1  -4 -14 7355.27 905.418  11
  -1  -4 -14 5834.36 810.855   3
  -1  -4 -14 6754.47 954.760  15
  -1  -4 -15 37990.1 2287.55   3
  -1  -4 -15 41137.5 2491.42   7
  -1  -4 -15 41965.1 2598.42  15
  -1  -4 -16 103264. 4757.87  15
  -1  -4 -16 105776. 4483.60   3
  -1  -4 -17 427.087 309.092   9
  -1  -4 -17 1152.71 453.554  15
  -1  -4 -17 1131.70 371.311   3
  -1  -4 -18 7203.77 965.560   3
  -1  -4 -18 8829.13 939.013   9
  -1  -4 -18 8254.76 1110.01  15
  -1  -4 -18 8051.38 1022.73   1
  -1  -4 -19-77.6317 326.148   9
  -1  -4 -19 700.883 368.064  15
  -1  -4 -19 298.177 276.205   3
  -1  -4 -19 306.695 263.024   1
  -1  -4 -20 92736.4 4536.93  15
  -1  -4 -20 98935.2 4126.76   9
  -1  -4 -20 104768. 4552.89   1
  -1  -4 -20 97822.2 4410.67   3
  -1  -4 -21 479.540 291.644   9
  -1  -4 -21 1251.89 438.836   1
  -1  -4 -21 997.398 406.319   3
  -1  -4 -22 3000.83 618.241   9
  -1  -4 -22 4192.04 738.524   3
  -1  -4 -22 3915.60 725.312   1
  -1  -4 -23 93.5680 260.005   3
  -1  -4 -23 99.9758 277.809   1
  -1  -4 -24 69890.2 3387.83   3
  -1  -4 -24 75310.8 3555.28   1
  -1  -4 -25 1279.52 395.648   3
  -1  -4 -26 4337.25 635.783   3
  -1  -4 -27 746.000 263.572   3
  -1  -4 -28 46523.2 1992.47   3
  -1  -4 -29 18754.2 1126.67   2
   1  -5 -28 1062.71 276.198   2
   1  -5 -27 190.309 180.233   3
   1  -5 -27 172.427 190.954   2
   1  -5 -26 29490.7 1634.86   3
   1  -5 -26 29115.6 1685.75   2
   1  -5 -25 13228.0 1119.59   3
   1  -5 -24 31138.5 1916.47   3
   1  -5 -23 4832.92 742.032   3
   1  -5 -22 15318.1 1367.14   3
   1  -5 -21 32634.4 2117.17   3
   1  -5 -20 63799.2 3247.52   3
   1  -5 -19 28629.9 1995.99   3
   1  -5 -19 29503.6 2272.48   7
   1  -5 -18 7464.36 982.857   3
   1  -5 -18 8396.76 1173.13   7
   1  -5 -17 38984.8 2655.09   7
   1  -5 -17 40137.1 2352.14   1
   1  -5 -17 38249.4 2322.27   6
   1  -5 -17 39228.7 2401.38   3
   1  -5 -17 40306.7 2636.92  15
   1  -5 -16 78585.3 3932.06   7
   1  -5 -16 72395.3 3405.58   1
   1  -5 -16 68929.4 3412.20   6
   1  -5 -16 64621.3 3354.01   3
   1  -5 -16 71815.0 3742.42  15
   1  -5 -15 63075.8 3156.60   6
   1  -5 -15 62354.9 3068.52   1
   1  -5 -15 66233.1 3552.79   7
   1  -5 -15 61725.5 3401.38  15
   1  -5 -14 8235.83 1105.40  15
   1  -5 -14 6378.85 829.255   1
   1  -5 -14 8342.67 990.846   6
   1  -5 -14 5226.32 884.531   7
   1  -5 -13 56284.6 2996.24   6
   1  -5 -13 63352.4 3364.43   7
   1  -5 -13 59321.2 2999.29   3
  -1  -5  13 67088.5 2848.74  19
   1  -5 -13 60332.9 2900.03   1
   1  -5 -13 57186.1 3229.89  15
  -1  -5  12 169510. 5938.22  19
   1  -5 -12 160555. 6133.39   3
   1  -5 -12 161040. 6467.63   7
   1  -5 -12 159309. 6176.52   6
   1  -5 -12 162163. 5985.19   1
   1  -5 -11 45907.3 2363.55   1
   1  -5 -11 46153.7 2479.50   3
  -1  -5  11 52479.2 2465.23  19
   1  -5 -11 44920.9 2267.91  11
   1  -5 -11 47897.2 2753.81   7
   1  -5 -10 5166.99 671.517   1
   1  -5 -10 5722.11 757.439   3
   1  -5 -10 5378.37 830.061  15
  -1  -5  10 6632.13 776.895  19
   1  -5 -10 3910.29 564.242  11
   1  -5 -10 4995.18 788.713   7
   1  -5  -9 150567. 5439.37   1
   1  -5  -9 152538. 5758.03   6
   1  -5  -9 145678. 5578.94   3
  -1  -5   9 163892. 5698.65  19
   1  -5  -9 142651. 5279.78  11
   1  -5  -9 160899. 6042.03  15
   1  -5  -8 175949. 6431.05   6
   1  -5  -8 172962. 6236.09   3
  -1  -5   8 184323. 6352.85  19
   1  -5  -8 181478. 6636.42  15
   1  -5  -8 163913. 6005.55   1
   1  -5  -7 61442.8 2879.03   3
  -1  -5   7 60949.5 3317.58  12
   1  -5  -7 63639.5 3021.37   6
   1  -5  -7 70718.6 3247.62  15
  -1  -5   7 69611.7 3050.98  19
   1  -5  -6 76720.5 3357.31   3
   1  -5  -6 78418.5 3515.75   6
   1  -5  -6 87095.6 3762.26  15
  -1  -5   6 90510.0 3604.70  19
  -1  -5   6 80953.1 3928.63  12
   1  -5  -5 59623.5 2735.59   6
   1  -5  -5 49778.5 2662.80   7
   1  -5  -5 54242.0 2778.04  15
  -1  -5   5 58893.7 2740.33  19
  -1  -5   5 58152.3 3070.25  12
   1  -5  -4 117481. 4744.66   7
  -1  -5   4 123945. 4721.77  19
   1  -5  -4 127007. 4834.11  15
  -1  -5   4 117750. 4422.19  15
  -1  -5   3 14336.0 1162.10  19
   1  -5  -3 13034.3 1126.72  15
  -1  -5   3 13095.5 1037.29  15
  -1  -5   2 109809. 4372.59  19
   1  -5  -2 107790. 4340.33  19
   1  -5  -2 113428. 4405.15  15
  -1  -5   2 110935. 4264.36  15
   1  -5  -1 4315.32 625.535  19
  -1  -5   1 3295.84 554.934  19
  -1  -5   1 3775.39 573.889  15
   1  -5  -1 5165.30 664.442  15
   1  -5   0 97383.8 3888.73  19
  -1  -5   0 93654.9 3914.10  19
   1  -5   0 96673.3 3844.78  15
  -1  -5   0 93586.6 3898.07  15
   1  -5   1 34293.0 1925.16  19
  -1  -5  -1 33192.8 1966.54  15
   1  -5   1 36258.9 1884.80  15
   1  -5   2 94530.6 3738.33  19
  -1  -5  -2 83959.0 3702.78  19
  -1  -5  -2 90781.9 3838.17  15
   1  -5   2 90058.5 3559.85  15
   1  -5   3 1249.25 292.648  15
  -1  -5  -3 1393.57 405.093  15
   1  -5   3 991.661 296.333  19
  -1  -5  -3 957.610 311.125  19
  -1  -5  -4 897.290 353.914  12
  -1  -5  -4 1200.28 372.495  15
   1  -5   4 1512.14 360.073  19
  -1  -5  -4 746.394 315.033  19
  -1  -5  -5 136241. 5405.89   7
   1  -5   5 157870. 5520.80  19
  -1  -5  -5 154101. 5657.28  19
  -1  -5  -5 156999. 5875.10  15
  -1  -5  -5 145034. 5799.56  12
  -1  -5  -6 30986.6 2032.26  12
  -1  -5  -6 27667.4 1672.14  11
  -1  -5  -6 26390.4 1722.96   7
  -1  -5  -6 31323.1 1882.67  19
   1  -5   6 31486.6 1764.31  19
  -1  -5  -6 32014.7 2034.49  15
  -1  -5  -7 64843.5 3235.39  15
  -1  -5  -7 60247.2 3132.88  12
  -1  -5  -7 58574.4 2893.35   7
  -1  -5  -7 61489.8 2808.49   3
  -1  -5  -7 57516.6 2772.79  11
   1  -5   7 67630.3 2861.55  19
  -1  -5  -7 65802.9 3033.63  19
  -1  -5  -8 19247.9 1583.12  15
  -1  -5  -8 15774.9 1460.70  12
  -1  -5  -8 17877.7 1410.89   7
  -1  -5  -8 17861.5 1322.23   3
  -1  -5  -8 15437.1 1250.69  11
   1  -5   8 20723.9 1358.68  19
  -1  -5  -8 22536.0 1529.78  19
  -1  -5  -9 95259.8 4358.71  15
  -1  -5  -9 92064.0 3921.87   3
  -1  -5  -9 96584.6 4320.95  12
   1  -5   9 98545.6 3822.74  19
  -1  -5  -9 98454.2 4087.71  19
  -1  -5  -9 90373.6 3907.21  11
  -1  -5  -9 92990.4 4072.09   7
  -1  -5 -10 60873.4 3094.35   7
  -1  -5 -10 62949.7 2989.26  11
  -1  -5 -10 66930.9 3115.81  19
  -1  -5 -10 62643.6 3003.69   3
  -1  -5 -10 61695.8 3309.12  15
  -1  -5 -11 488.638 257.019  11
  -1  -5 -11 824.409 300.294   3
  -1  -5 -11 281.854 279.475   7
  -1  -5 -12 170.917 269.328  11
  -1  -5 -12 163.280 271.211   1
  -1  -5 -12 173.294 182.111   3
  -1  -5 -12 595.710 345.888   7
  -1  -5 -13 138090. 5330.63   1
  -1  -5 -13 134255. 5346.34  11
  -1  -5 -13 131132. 5769.58  15
  -1  -5 -13 131083. 5526.14   7
  -1  -5 -13 129886. 5321.15   3
  -1  -5 -14 24206.9 1721.35   1
  -1  -5 -14 23676.2 1851.61   7
  -1  -5 -14 23041.9 1704.16  11
  -1  -5 -14 21796.5 1674.70   3
  -1  -5 -14 18235.7 1783.90  15
  -1  -5 -15 2304.07 617.328  15
  -1  -5 -15 1354.46 408.364  11
  -1  -5 -15 1781.35 473.886   1
  -1  -5 -15 680.811 414.716   7
  -1  -5 -16 128.495 233.741  15
  -1  -5 -16 199.384 277.009  11
  -1  -5 -16-96.9029 249.286   1
  -1  -5 -16 234.345 246.116   7
  -1  -5 -17 74264.4 3688.33   1
  -1  -5 -17 81888.2 3831.61  11
  -1  -5 -17 74655.3 4029.24  15
  -1  -5 -17 78827.7 3806.57   3
  -1  -5 -17 81105.7 4039.81   7
  -1  -5 -18 27494.9 2030.32   1
  -1  -5 -18 34496.8 2217.52   3
  -1  -5 -19 13739.8 1356.29   1
  -1  -5 -19 15268.7 1419.50   3
  -1  -5 -20 2718.70 603.306   3
  -1  -5 -21 5948.21 867.733   3
  -1  -5 -22 10682.2 1145.73   3
  -1  -5 -23 1233.86 394.037   1
  -1  -5 -23 1039.81 365.459   3
  -1  -5 -24 78.6985 165.317   3
  -1  -5 -25 27127.1 1672.30   3
  -1  -5 -26 17342.6 1206.05   3
  -1  -5 -27 34127.9 1654.24   3
  -1  -5 -28 2763.35 370.819   2
   1  -6 -26 5844.11 559.310   2
   1  -6 -25 5104.33 593.236   3
   1  -6 -25 6123.58 633.634   2
   1  -6 -24 469.611 230.692   2
  -1  -6  24 32.4247 76.2093  12
   1  -6 -24 560.154 253.177   3
   1  -6 -23 58628.0 2620.24   2
   1  -6 -23 58351.4 2682.67   3
  -1  -6  22 385.371 213.635  12
   1  -6 -22 464.693 315.243   3
  -1  -6  21 7058.04 865.788  12
   1  -6 -21 9327.95 1015.97   3
  -1  -6  20 2056.28 517.920  12
   1  -6 -20 2204.86 511.015   3
  -1  -6  19 80272.6 3839.34  12
  -1  -6  18 16519.2 1548.01  12
   1  -6 -18 17121.7 1655.69   7
  -1  -6  17 73251.4 3843.39  12
   1  -6 -17 78378.3 4002.18   7
   1  -6 -16 1649.45 552.070   7
  -1  -6  16 1815.45 584.987  12
   1  -6 -16 2148.89 535.769   3
  -1  -6  15 57977.4 3448.82  12
   1  -6 -15 67362.7 3329.64   3
   1  -6 -15 69644.3 3715.89   7
  -1  -6  14 9766.07 1326.14  12
   1  -6 -14 10746.4 1153.87   3
   1  -6 -14 10811.0 1328.20   7
   1  -6 -13 87869.7 3991.25   3
  -1  -6  13 79618.0 4281.56  12
  -1  -6  13 89450.8 3730.24  19
   1  -6 -13 93325.6 4432.81   7
   1  -6 -12 279.787 240.034   3
   1  -6 -12 487.095 313.353  15
  -1  -6  12-127.319 299.085  12
  -1  -6  12 623.192 283.501  19
   1  -6 -11 158014. 6280.75   3
   1  -6 -11 169586. 6803.02  15
  -1  -6  11 169826. 6244.85  19
  -1  -6  11 173226. 6920.15  12
   1  -6 -11 163602. 6494.19   6
  -1  -6  10 1179.70 387.848  19
   1  -6 -10 2094.93 545.886   6
   1  -6 -10 1283.59 460.311  15
  -1  -6  10 1121.91 508.640  12
   1  -6 -10 1585.20 473.327   3
   1  -6  -9 150836. 5719.58   3
   1  -6  -9 139142. 6030.42  15
  -1  -6   9 151560. 5746.28  19
  -1  -6   9 148333. 6244.36  12
   1  -6  -9 146350. 5887.67   6
  -1  -6   8 4218.95 685.524  19
   1  -6  -8 2517.23 574.724   6
   1  -6  -8 4366.99 765.117   7
   1  -6  -8 3527.11 617.139   3
   1  -6  -8 3304.62 710.628  15
  -1  -6   8 3247.10 732.282  12
   1  -6  -7 78256.7 3728.87  15
  -1  -6   7 74012.4 3466.67  19
   1  -6  -7 67617.4 3246.63   3
   1  -6  -7 72332.9 3517.13   6
   1  -6  -7 69667.9 3552.89   7
  -1  -6   7 78505.0 3882.03  12
   1  -6  -6 14527.6 1376.91  15
  -1  -6   6 12511.1 1226.35  19
   1  -6  -6 11289.8 1082.91   3
   1  -6  -6 14163.2 1310.54   6
   1  -6  -6 10749.7 1199.63   7
  -1  -6   6 12460.1 1395.81  12
   1  -6  -5 216360. 7932.49  15
  -1  -6   5 224236. 7876.89  19
   1  -6  -5 206664. 7470.79   3
  -1  -6   5 222101. 8188.47  12
   1  -6  -5 213833. 7810.35   6
   1  -6  -5 212345. 7869.11   7
   1  -6  -4 22702.6 1753.58   7
  -1  -6   4 23090.5 1540.60   7
   1  -6  -4 26864.3 1824.62   6
  -1  -6   4 24673.1 1780.69  19
   1  -6  -4 28075.5 1920.65  15
   1  -6  -4 22889.5 1553.10  12
   1  -6  -4 25650.7 1622.06   3
  -1  -6   4 26981.1 2041.98  12
  -1  -6   3 1379.57 423.698  19
  -1  -6   3 1758.97 543.619  12
   1  -6  -3 1823.90 416.391  12
   1  -6  -3 2577.19 557.326  15
   1  -6  -3 2408.07 534.879   7
  -1  -6   3 1089.63 323.363   7
  -1  -6   2 1387.97 425.416  19
   1  -6  -2 2280.78 526.263   7
  -1  -6   2 899.502 310.807   7
  -1  -6   2 2062.84 582.738  12
   1  -6  -2 1462.16 364.821  12
   1  -6  -2 1234.55 383.870  15
  -1  -6   2 1328.70 378.211  15
  -1  -6   1 75784.5 3454.52  15
   1  -6  -1 80484.9 3567.39  15
   1  -6  -1 70204.3 3172.44  12
  -1  -6   1 77362.3 3790.67  12
  -1  -6   1 80102.2 3645.19  19
  -1  -6   1 72614.6 3260.41   7
  -1  -6   0 2346.31 526.237  19
  -1  -6   0 2734.06 506.087   7
   1  -6   0 2277.26 443.103  12
  -1  -6   0 2980.56 665.077  12
   1  -6   0 2323.02 509.591  15
  -1  -6   0 2200.65 511.165  15
  -1  -6  -1 1294.61 417.366  15
  -1  -6  -1 2507.34 475.778   7
  -1  -6  -1 2437.02 592.578  12
   1  -6   1 2596.35 476.950  12
   1  -6   1 3337.14 555.850  15
   1  -6   2 16879.1 1357.13  19
  -1  -6  -2 15394.6 1400.66  15
  -1  -6  -2 13749.7 1409.56  12
  -1  -6  -2 13199.1 1072.01  11
  -1  -6  -2 14151.2 1217.34   7
  -1  -6  -3 120495. 5065.51  15
  -1  -6  -3 112069. 4448.38  11
  -1  -6  -3 124449. 5163.81  12
  -1  -6  -3 119878. 4979.78  19
   1  -6   3 122113. 4849.31  19
  -1  -6  -3 114115. 4691.71   7
  -1  -6  -4 5792.13 861.791  15
  -1  -6  -4 4819.82 651.809  11
  -1  -6  -4 6036.54 915.109  12
  -1  -6  -4 5304.32 668.327   3
  -1  -6  -4 5724.51 846.551  19
   1  -6   4 4046.58 678.195  19
  -1  -6  -4 4493.18 690.912   7
  -1  -6  -5 19572.6 1585.04  19
  -1  -6  -5 19930.2 1704.40  15
  -1  -6  -5 17318.4 1313.89  11
  -1  -6  -5 18191.2 1611.45  12
  -1  -6  -5 17773.9 1335.68   3
  -1  -6  -5 17306.5 1421.02   7
  -1  -6  -6 3567.80 673.388  19
  -1  -6  -6 3864.04 751.582  15
  -1  -6  -6 3572.43 725.484  12
  -1  -6  -6 3469.52 567.302   3
  -1  -6  -6 2825.25 594.299   7
  -1  -6  -6 3145.29 544.729  11
  -1  -6  -7 53680.0 2676.93  11
  -1  -6  -7 58790.4 3050.91  19
  -1  -6  -7 53741.1 2558.63   1
  -1  -6  -7 56048.8 3189.92  15
  -1  -6  -7 54917.8 3107.95  12
  -1  -6  -7 56674.5 2940.31   7
  -1  -6  -7 53842.4 2718.30   3
  -1  -6  -8 245.595 210.620   3
  -1  -6  -8 154.421 198.648  11
  -1  -6  -8-138.348 261.954   1
  -1  -6  -8-95.3986 224.051   7
  -1  -6  -8 557.666 370.424  12
  -1  -6  -8 121.704 255.649  15
  -1  -6  -8 305.181 261.711  19
  -1  -6  -9 11219.9 1070.28   1
  -1  -6  -9 14941.4 1557.84  15
  -1  -6  -9 15340.5 1311.72   3
  -1  -6  -9 11870.5 1267.31   7
  -1  -6  -9 15478.5 1285.69  11
  -1  -6 -10 166.261 213.871  11
  -1  -6 -10 154.628 181.582   1
  -1  -6 -10 102.428 186.339   7
  -1  -6 -10-128.582 270.092  15
  -1  -6 -10 178.631 248.189   3
  -1  -6 -11 56780.0 2787.93   1
  -1  -6 -11 52000.7 2980.32   7
  -1  -6 -11 53114.0 2784.77  11
  -1  -6 -11 52361.7 2840.05   3
  -1  -6 -11 55548.1 3306.30  15
  -1  -6 -12 3878.37 662.362   1
  -1  -6 -12 4071.76 681.701  11
  -1  -6 -12 5447.40 812.436   3
  -1  -6 -12 4158.14 763.689   7
  -1  -6 -13 959.191 356.373   1
  -1  -6 -13 1008.04 456.893   7
  -1  -6 -13 1178.38 382.365  11
  -1  -6 -13 2058.10 525.970   3
  -1  -6 -14 2236.58 536.465   1
  -1  -6 -14 2962.99 724.899  15
  -1  -6 -14 3191.28 641.234   3
  -1  -6 -14 2303.34 543.642  11
  -1  -6 -14 2279.16 626.132   7
  -1  -6 -15 108667. 4612.05  11
  -1  -6 -15 111786. 4927.97   7
  -1  -6 -15 104333. 4532.63   1
  -1  -6 -15 106008. 4667.25   3
  -1  -6 -16 229.979 241.898   7
  -1  -6 -16 550.357 373.334   1
  -1  -6 -16 1107.45 436.152   3
  -1  -6 -17 9870.25 1080.87   1
  -1  -6 -17 8781.97 1071.68   3
  -1  -6 -18 3779.85 690.195   1
  -1  -6 -19 11107.4 1121.65   1
  -1  -6 -20 1924.63 476.492   1
  -1  -6 -21 1850.01 470.341   3
  -1  -6 -22 616.490 292.341   3
  -1  -6 -23 14530.2 1176.10   3
  -1  -6 -24 771.012 265.192   3
  -1  -6 -25 16932.7 1092.71   3
   1  -7 -22 30805.6 1483.71   2
   1  -7 -21 49664.8 2176.74   2
   1  -7 -20 48342.1 1722.59   2
  -1  -7  20-36.0313 53.5163  12
  -1  -7  19 444.654 173.159  12
   1  -7 -19 910.396 293.379   2
  -1  -7  18 35024.7 1940.54  12
   1  -7 -18 38169.4 1985.00   2
  -1  -7  17 19415.0 1438.69  12
   1  -7 -17 23999.5 1655.00   3
   1  -7 -17 21300.5 1412.73   2
   1  -7 -17 24751.0 1850.09   7
  -1  -7  16 57200.8 2884.86  12
   1  -7 -16 60307.3 2990.78   3
   1  -7 -16 63925.4 3313.03   7
   1  -7 -15 16557.9 1389.14   3
  -1  -7  15 14056.1 1299.91  12
   1  -7 -14 7482.66 935.522   3
  -1  -7  14 6701.73 909.766  12
   1  -7 -13 14013.5 1296.00   3
  -1  -7  13 13269.3 1329.77  12
   1  -7 -12 27253.9 1870.22   3
  -1  -7  12 28349.6 1767.55  19
  -1  -7  12 24869.5 1928.46  12
   1  -7 -11 8792.82 1016.55   3
  -1  -7  11 7707.01 916.781  19
  -1  -7  11 7938.45 1046.61  12
  -1  -7  10 4879.90 743.531  19
   1  -7 -10 3183.60 712.403   7
   1  -7 -10 5375.71 781.036   3
  -1  -7  10 4823.69 824.387  12
  -1  -7   9 21157.7 1639.03  19
  -1  -7   9 22144.7 1838.07  12
   1  -7  -9 25788.9 1986.32   7
   1  -7  -9 20429.4 1590.78   3
   1  -7  -8 86982.3 4405.93  15
  -1  -7   8 97533.1 4250.22  19
  -1  -7   8 94039.2 4446.49  12
   1  -7  -8 93135.0 4460.18   7
   1  -7  -8 99703.7 4172.25   3
   1  -7  -7 84859.1 4190.32  15
  -1  -7   7 90249.2 4074.89  19
   1  -7  -7 90051.3 3876.15   3
  -1  -7   7 81020.8 3559.82   7
   1  -7  -7 93396.1 4304.92   7
  -1  -7   7 88887.3 4248.44  12
   1  -7  -6 87421.0 4239.44  15
  -1  -7   6 96342.6 4218.18  19
   1  -7  -6 88871.5 3862.31   3
  -1  -7   6 87104.4 4255.97  12
   1  -7  -6 95090.6 4335.44   7
  -1  -7   6 84786.5 3673.17   7
   1  -7  -5 7631.07 1029.75  15
  -1  -7   5 7032.83 966.741  19
  -1  -7   5 6762.71 1002.39  12
   1  -7  -5 8188.24 1068.78   7
  -1  -7   5 5860.63 750.593   7
   1  -7  -5 6360.04 810.404   3
  -1  -7   4 23898.2 1841.94  19
   1  -7  -4 23741.3 1842.25  15
   1  -7  -4 23370.2 1830.24   7
  -1  -7   4 21822.2 1530.49   7
  -1  -7   4 22233.3 1842.98  12
   1  -7  -3 4633.08 796.545   7
  -1  -7   3 3575.16 590.801   7
  -1  -7   3 2671.89 613.316  19
  -1  -7   3 4254.49 804.230  12
  -1  -7   2 84991.1 3954.84  19
  -1  -7   2 78070.1 3475.34   7
   1  -7  -2 80542.7 3862.61   7
  -1  -7   2 86292.2 4016.32  12
   1  -7  -1 4112.59 736.340   7
  -1  -7   1 2405.01 524.624   7
  -1  -7   1 3713.82 711.293  19
   1  -7  -1 2190.93 436.595  12
  -1  -7   1 2226.65 612.365  12
  -1  -7   0 108337. 4756.62  19
  -1  -7   0 112234. 4796.16  12
   1  -7   0 108942. 4650.67   7
  -1  -7   0 102515. 4290.49   7
  -1  -7  -1 47425.1 2771.93  12
  -1  -7  -1 43426.0 2427.15   7
   1  -7   1 41413.3 2544.60   7
  -1  -7  -2 66283.6 3447.54  15
   1  -7   2 68868.5 3421.20   7
  -1  -7  -2 65732.9 3214.11   7
  -1  -7  -2 68112.4 3543.15  12
  -1  -7  -3 4635.67 748.137   7
  -1  -7  -3 4757.84 863.381  12
  -1  -7  -3 4085.32 771.002  15
  -1  -7  -3 4282.89 804.199  19
  -1  -7  -4 83313.0 4113.11  15
  -1  -7  -4 86343.7 4127.63  19
  -1  -7  -4 79371.5 3772.85   7
  -1  -7  -4 84493.8 4060.60  12
  -1  -7  -5 50926.5 3056.51  15
  -1  -7  -5 59225.7 3185.11  19
  -1  -7  -5 54661.3 2879.43   7
  -1  -7  -5 53369.3 3045.07  12
  -1  -7  -5 49707.9 2462.44  11
  -1  -7  -6 30412.1 1880.78   3
  -1  -7  -6 31693.5 2325.18  15
  -1  -7  -6 28830.3 1753.48  11
  -1  -7  -6 36549.1 2350.16  12
  -1  -7  -6 29403.2 2020.96   7
  -1  -7  -7 1124.55 456.218  15
  -1  -7  -7 1939.03 450.644   3
  -1  -7  -7 1384.09 365.447  11
  -1  -7  -7 980.673 400.754   7
  -1  -7  -8 1430.80 407.767   3
  -1  -7  -8 1569.19 392.053  11
  -1  -7  -8 2098.10 537.075   7
  -1  -7  -9 29652.9 1946.80   3
  -1  -7  -9 30031.6 1823.49  11
  -1  -7  -9 30365.2 2080.64   7
  -1  -7 -10 1077.97 341.292   1
  -1  -7 -10 1487.85 384.484  11
  -1  -7 -10 892.307 352.529   3
  -1  -7 -11 69.8932 127.216   1
  -1  -7 -11 103.750 188.777   7
  -1  -7 -11 602.633 274.088  11
  -1  -7 -11 181.600 190.771   3
  -1  -7 -12 4371.31 640.238   1
  -1  -7 -12 4254.02 771.519   7
  -1  -7 -12 3936.06 621.506  11
  -1  -7 -12 3571.93 669.530   3
  -1  -7 -13 32347.9 2083.49   3
  -1  -7 -13 31010.5 2131.14   7
  -1  -7 -13 31598.4 1877.55   1
  -1  -7 -14 42656.7 2415.47   3
  -1  -7 -14 36416.4 2375.54   7
  -1  -7 -14 40535.8 2180.36   1
  -1  -7 -15 2759.81 566.666   3
  -1  -7 -15 2881.89 540.991   1
  -1  -7 -15 2670.76 619.782   7
  -1  -7 -16 1640.36 446.695   3
  -1  -7 -17 13146.6 1200.07   3
  -1  -7 -18 54652.1 2717.22   3
  -1  -7 -19 3913.70 614.565   3
  -1  -7 -20 1647.93 388.350   3
  -1  -7 -21 13806.2 1060.02   3
  -1  -7 -22 5257.41 520.225   2
   1  -8 -17 2057.46 380.412   3
   1  -8 -16 5458.13 647.203   3
   1  -8 -15 1246.74 348.275   3
   1  -8 -14 38624.3 1731.55   3
  -1  -8  14-42.9389 45.0981  12
   1  -8 -13 9349.96 911.429   3
  -1  -8  13 6886.85 693.543  12
  -1  -8  12 7914.76 809.670  12
   1  -8 -12 8750.31 903.012   3
   1  -8 -12 10838.7 1155.52   7
  -1  -8  11 5388.47 695.346  12
   1  -8 -11 5605.65 737.831   3
   1  -8 -11 6943.76 937.756   7
  -1  -8  10 63414.0 2943.89  12
   1  -8 -10 62398.6 2942.52   3
   1  -8 -10 69057.9 3362.34   7
  -1  -8   9 7867.36 890.290  12
   1  -8  -9 9303.18 1107.11   7
   1  -8  -9 7892.32 854.055   3
  -1  -8   8 9473.45 1013.56  12
   1  -8  -8 11495.6 1034.29   3
   1  -8  -8 10827.6 1226.46   7
   1  -8  -7 13947.1 1382.49   7
  -1  -8   7 14935.2 1296.75  12
   1  -8  -6 158494. 6242.21   7
  -1  -8   6 155398. 5967.59  12
   1  -8  -5 609.504 385.030   7
  -1  -8   5 617.979 251.927   7
  -1  -8   5 519.153 315.237  12
   1  -8  -4 19986.3 1633.33   7
  -1  -8   4 16650.6 1248.56   7
  -1  -8   4 16605.6 1440.78  12
  -1  -8   3 5883.25 742.359   7
   1  -8  -3 7295.85 988.548   7
  -1  -8   3 5290.89 801.109  12
   1  -8  -2 59636.7 3091.52   7
  -1  -8   2 56053.7 2702.26   7
  -1  -8   2 55051.4 2912.07  12
  -1  -8   1 2063.99 449.028   7
   1  -8  -1 2145.38 525.886   7
  -1  -8   1 2294.69 531.621  12
  -1  -8   0 6923.09 910.889  12
  -1  -8   0 6987.35 845.388   7
   1  -8   0 7006.13 950.704   7
  -1  -8  -1 14463.1 1338.97  12
  -1  -8  -1 15044.1 1270.94   7
   1  -8   1 14814.8 1360.40   7
  -1  -8  -2 140479. 5484.03  12
  -1  -8  -2 125923. 5176.65   7
   1  -8   2 140949. 5498.06   7
  -1  -8  -3 10014.6 1107.79  12
  -1  -8  -3 8378.35 948.661   7
   1  -8   3 7645.37 968.417   7
  -1  -8  -4 35441.8 2126.77   7
   1  -8   4 37771.3 2243.99   7
  -1  -8  -5 22645.7 1659.63   7
   1  -8   5 26766.9 1797.23   7
  -1  -8  -6 45662.2 2515.89   7
   1  -8   6 48137.8 2560.33   7
   1  -8   7 812.568 341.746   7
  -1  -8  -7 423.663 267.470   7
  -1  -8  -8 25387.8 1756.62   7
   1  -8   8 25761.2 1716.80   7
  -1  -8  -9 6879.35 861.193   7
   1  -8   9 7816.68 848.339   7
  -1  -8 -10 6405.80 736.766   3
  -1  -8 -10 5535.03 770.531   7
   1  -8  10 5808.08 724.451   7
  -1  -8 -11 986.029 310.916   3
   1  -8  11 1532.29 362.946   7
  -1  -8 -11 1453.70 399.518   7
  -1  -8 -12 11719.0 1006.88   3
  -1  -8 -12 9464.76 1000.62   7
   1  -8  12 9241.20 859.291   7
  -1  -8 -13 2159.07 431.203   3
   1  -8  13 2490.31 410.872   7
  -1  -8 -13 1575.37 413.729   7
  -1  -8 -14 20176.6 1321.30   3
   1  -8  14 17646.8 1089.48   7
  -1  -8 -15 459.288 241.539   3
  -1  -8 -16 67526.2 2814.75   3
  -1  -8 -17 2344.56 393.594   3
  -1  -8 -18 1454.80 289.140   3
   1  -9 -12 14854.2 1042.42   7
   1  -9 -11 31654.6 1705.66   7
   1  -9 -10 1555.66 369.131   7
   1  -9  -9 47825.1 2330.47   7
   1  -9  -8 19620.1 1367.09   7
   1  -9  -7 49227.7 2433.11   7
   1  -9  -6 277.852 230.831   7
   1  -9  -5 9854.63 960.251   7
   1  -9  -4 10710.3 1010.81   7
   1  -9  -3 8312.69 886.920   7
   1  -9  -2 1907.89 442.462   7
   1  -9  -1 19324.0 1373.90   7
   1  -9   0 6033.05 736.102   7
  -1  -9   0 4932.49 558.330   7
   1  -9   1 13051.5 1085.25   7
  -1  -9  -1 11801.9 913.754   7
   1  -9   2 518.918 255.159   7
  -1  -9  -2 350.538 182.559   7
  -1  -9  -3 2305.89 407.852   7
   1  -9   3 4237.19 587.686   7
   1  -9   4 22818.7 1416.91   7
  -1  -9  -4 20526.0 1290.10   7
   1  -9   5 24050.8 1432.02   7
  -1  -9  -5 23633.4 1396.32   7
   1  -9   6 25816.8 1435.39   7
  -1  -9  -6 22721.7 1369.30   7
   1  -9   7 6515.46 651.985   7
  -1  -9  -7 5159.23 598.167   7
  -1  -9  -8 1715.83 341.066   7
   1  -9   8 1652.69 313.640   7
   1  -9   9 12590.6 820.585   7
  -1  -9  -9 14020.7 983.736   7
   2   0 -32 24650.1 1400.60   4
   2   0 -31 62.7439 161.419   4
   2   0 -30 13247.2 1141.24   4
   2   0 -29-81.5262 171.257   4
   2   0 -28 77383.3 3582.29   4
   2   0 -27-94.3630 221.615   4
   2   0 -26 98.1811 252.587   4
   2   0 -25 199.883 234.769   4
   2   0 -24 175192. 6781.46   4
  -2   0  24 170386. 7277.91  17
   2   0 -24 181211. 6645.71   2
   2   0 -23 491.844 310.036   4
   2   0 -23 175.447 243.889   2
  -2   0  23 271.820 247.362  17
  -2   0  22 18618.0 1767.62  17
   2   0 -22 16693.7 1399.51   2
   2   0 -22 14587.8 1383.91   4
   2   0 -21 91.3187 191.858   4
   2   0 -21 198.325 255.133  16
   2   0 -21 164.401 172.711   2
  -2   0  21 251.643 228.915  17
   2   0 -20 130260. 5048.94   2
  -2   0  20 127163. 5577.33  17
   2   0 -20 126163. 5145.36   4
   2   0 -20 132095. 5296.55  16
   2   0 -19-326.331 383.190   4
   2   0 -19-89.1304 280.845  16
  -2   0  19 110.593 201.208  17
   2   0 -19 80.6716 189.483  10
   2   0 -18 13932.6 1233.84  16
   2   0 -18 12900.0 1152.50  10
   2   0 -17 280.451 195.008   9
   2   0 -17 140.324 208.593  10
   2   0 -17 698.139 304.942  16
   2   0 -16 376359. 12204.3  16
   2   0 -15 1129.40 321.383  16
   2   0 -14 149327. 5678.42  14
   2   0 -14 154260. 5470.35  16
   2   0 -13 280.522 180.591  14
   2   0 -12 132832. 4939.34  14
   2   0 -11 119.376 165.885  14
   2   0 -10 6415.10 679.596  14
   2   0  -9 350.506 182.445  14
   2   0  -8 8967.08 745.695  14
   2   0  -7 169.387 133.509  14
   2   0  -6 127791. 4409.10  14
   2   0  -5 74.5335 103.572  14
   2   0  -4 12043.3 796.879  14
   2   0  -3 109.240 114.769  14
   2   0  -2 388395. 11903.5  14
   2   0  -1 585.215 206.599  14
   2   0   0 228809. 7326.97  17
   2   0   1 38.9403 129.329  17
   2   0   2 167016. 5515.92  17
   2   0   3 256.986 139.212  17
   2   0   4 433100. 13163.8  17
   2   0   5 262.155 147.358  17
   2   0   6 107296. 3795.68  17
   2   0   7 127.424 133.873  17
   2   0   8 131049. 4599.94  17
   2   0   9 150.869 149.447  17
   2   0  10 60782.2 2626.21  17
   2   0  11-60.5965 142.307  17
  -2   0 -11 74.8377 87.8799  15
   2   0  12 40282.4 2076.09  17
  -2   0 -12 37853.6 1687.18  15
   2   0  13 73.1140 133.013  17
  -2   0 -13 72.7159 93.5544  15
   2   0  14 77840.1 3445.47  17
  -2   0 -14 74040.7 2768.56  15
   2   0  15-87.6621 243.593  17
   2   0  16 1624.85 451.218  17
  -2   0 -16 1550.41 401.437   9
  -2   0 -17 83.8079 152.450   9
  -2   0 -17-104.332 309.916   5
   2   0  17 103.709 188.651  17
   2   0  18 489877. 16197.4  17
  -2   0 -18 483270. 15796.9   9
  -2   0 -18 501700. 16253.9   5
  -2   0 -19 192.440 226.025   9
   2   0  19 239.894 281.732  17
  -2   0 -19 120.453 309.913   5
  -2   0 -20 101.759 213.809   9
   2   0  20 637.313 378.664  17
  -2   0 -20 127.816 232.566   5
  -2   0 -21 106.249 273.354   9
  -2   0 -21 134.681 282.916   5
   2   0  21 267.751 344.417  17
   2   0  22 142378. 6210.37  17
  -2   0 -22 135884. 5746.82   9
  -2   0 -22 136979. 6134.48   5
   2   0  23-141.438 492.660  17
  -2   0 -23 111.089 308.683   9
  -2   0 -23-111.389 330.885  10
  -2   0 -24 2542.79 618.557   9
  -2   0 -24 2442.29 598.793  10
  -2   0 -25 215.574 299.504   9
  -2   0 -25-108.702 342.486  10
  -2   0 -26 172447. 6676.53   9
  -2   0 -26 169572. 6677.21  10
  -2   0 -27 191.332 301.509   9
  -2   0 -27 387.075 337.150  10
  -2   0 -28 1125.88 407.464   9
  -2   0 -28 613.882 345.435  10
  -2   0 -29-77.2200 334.383  10
  -2   0 -29-76.1992 320.111   9
  -2   0 -30 124529. 4734.43   4
  -2   0 -31-52.3772 263.811   4
  -2   0 -32 43075.1 1824.81   4
   2   1 -32 3253.52 445.997   4
   2  -1 -32 2786.76 417.171   4
   2  -1 -31 66336.8 2872.38   4
   2   1 -31 67030.9 2869.05   4
   2  -1 -30 23711.7 1582.34   4
   2   1 -30 26338.2 1626.62   4
   2   1 -29 22936.2 1577.28   4
   2  -1 -29 20717.1 1531.35   4
   2  -1 -28 9263.52 1035.31   4
   2   1 -28 9254.51 1017.43   4
   2  -1 -28 8006.97 884.373   2
   2   1 -27 59740.0 2993.92   4
   2  -1 -27 55486.4 2915.04   4
   2  -1 -27 52280.3 2772.55   2
   2  -1 -26 106909. 4703.21   4
   2   1 -26 111373. 4726.22   4
   2  -1 -26 112227. 4638.35   2
   2  -1 -25 20505.1 1654.05   4
   2   1 -25 20328.6 1661.44   4
   2  -1 -25 22293.6 1667.53   2
   2  -1 -24 98.8242 274.604   4
   2   1 -24-98.6569 327.656   4
  -2   1  24 273.865 321.575  17
  -2  -1  24 134.850 200.297  17
   2  -1 -24 92.8722 218.109   2
   2  -1 -23 27686.8 1931.91   4
   2   1 -23 26218.9 1893.21   4
   2  -1 -23 26065.5 1852.84   2
  -2   1  23 28200.9 2270.78  17
  -2  -1  23 26603.7 2176.07  17
   2   1 -22 86550.2 3946.98   4
   2  -1 -22 88834.5 3973.37   4
  -2   1  22 79537.4 4265.27  17
  -2  -1  22 85213.1 4329.03  17
   2  -1 -21 66376.1 3413.06  16
   2   1 -21 65961.4 3384.70  16
  -2   1  21 73314.9 3825.62  17
  -2  -1  21 70904.3 3763.64  17
   2  -1 -21 67411.6 3328.77   4
   2   1 -21 72562.3 3410.59   4
   2  -1 -20 5475.72 840.940  16
   2   1 -20 4254.39 733.435  16
   2   1 -20 5113.72 768.598   4
   2  -1 -20 5185.35 782.402   4
  -2   1  20 3562.18 760.823  17
  -2  -1  20 5631.57 924.150  17
  -2  -1  19 14471.8 1422.80  17
  -2   1  19 16080.0 1507.01  17
   2  -1 -19 13349.1 1264.16  16
   2   1 -19 13346.5 1255.06  16
   2   1 -19 12429.3 1199.30   4
   2  -1 -19 13525.1 1231.64   4
   2  -1 -18 140287. 5464.54  16
   2   1 -18 148631. 5503.15  16
   2  -1 -18 139160. 5372.80   4
   2   1 -18 137906. 5356.74   4
   2  -1 -18 137097. 5335.85  10
   2   1 -18 138832. 5331.66  10
   2   1 -17 181564. 6691.31  16
   2  -1 -17 186833. 6745.33  16
   2  -1 -17 186723. 6632.99   9
   2  -1 -17 179015. 6581.07   4
   2   1 -17 188993. 6652.16  10
   2  -1 -17 192122. 6638.73  10
   2  -1 -16 13925.0 1150.31  16
   2   1 -16 11238.8 1040.37  16
   2  -1 -15 2954.62 506.990  16
   2   1 -15 1514.22 376.868  16
   2  -1 -14 44838.6 2380.92  14
   2   1 -14 42687.3 2301.49  14
   2  -1 -14 42069.5 2143.95  16
   2   1 -14 44956.5 2169.83  16
   2   1 -13 388807. 12870.6  14
   2  -1 -13 414551. 12926.2  14
   2  -1 -12 69358.1 3052.78  14
   2   1 -12 71957.3 3077.81  14
   2  -1 -11 3431.85 516.962  14
   2   1 -11 4012.09 550.610  14
   2   1 -10 2875.52 446.701  14
   2  -1 -10 3379.46 488.043  14
   2   1  -9 194343. 6543.90  14
   2  -1  -9 197622. 6586.77  14
   2   1  -8 11091.1 827.036  14
   2  -1  -8 10471.8 822.473  14
   2  -1  -7 813.754 226.496  14
   2   1  -7 1085.69 257.117  14
   2   1  -6 174211. 5603.48  14
   2  -1  -6 164279. 5583.60  14
   2   1  -5 12413.1 809.892  14
   2  -1  -5 12652.9 826.710  14
   2  -1  -4 694370. 20201.5  14
   2   1  -4 660095. 20151.4  14
   2  -1  -3 33446.7 1511.46  14
   2   1  -3 32585.2 1483.26  14
   2   1  -2 103140. 3551.73  14
   2  -1  -2 98057.3 3562.53  14
   2   1  -1 3012.75 404.144  14
   2  -1  -1 3208.13 426.872  14
   2   1   0 145405. 5085.45  14
   2  -1   0 150954. 5050.18  17
   2   1   0 153679. 5021.64  17
   2  -1   1 3648.24 445.312  17
   2   1   1 3371.60 420.864  17
  -2  -1  -1 3786.31 429.187  13
  -2   1  -1 3073.81 385.845  13
   2  -1   2 14029.6 891.214  17
   2   1   2 13030.5 859.744  17
  -2   1  -2 13271.2 828.871  13
  -2  -1  -2 11952.8 809.093  13
   2  -1   3 62844.9 2448.59  17
   2   1   3 62152.9 2436.84  17
   2  -1   4 84565.7 3073.29  17
   2   1   4 82221.1 3053.70  17
   2   1   5 271.035 157.622  17
   2  -1   5 195.145 123.136  17
   2  -1   6 101097. 3676.62  17
   2   1   6 104948. 3692.12  17
   2  -1   7 82045.1 3124.77  17
   2   1   7 83834.2 3136.79  17
   2   1   8 383681. 11987.4  17
   2  -1   8 385812. 11984.6  17
   2   1   9 79257.1 3217.94  17
   2  -1   9 88106.3 3300.69  17
  -2  -1 -10 27029.7 1493.97  15
   2   1  10 30271.9 1626.71  17
   2  -1  10 27745.2 1564.55  17
  -2  -1 -11 17379.9 1146.16  15
  -2   1 -11 17261.5 805.898  15
   2  -1  11 17474.3 1223.81  17
   2   1  11 19611.0 1287.85  17
  -2  -1 -12 37187.8 1810.29  15
   2   1  12 34385.1 1925.26  17
   2  -1  12 31796.3 1863.15  17
  -2  -1 -13 4686.64 569.764  15
   2  -1  13 4199.56 627.165  17
   2   1  13 4286.63 633.821  17
  -2  -1 -14 113.304 119.088  15
   2   1  14 161.802 224.842  17
   2  -1  14 322.563 207.502  17
   2   1  15 135261. 5265.98  17
   2  -1  15 130680. 5227.33  17
  -2  -1 -15 127082. 4737.10  15
  -2  -1 -16 70398.4 3366.81   5
  -2   1 -16 67720.4 3324.87   5
  -2  -1 -16 60371.8 2762.84  15
  -2   1 -16 66628.3 3069.82   9
  -2  -1 -16 63710.6 3074.34   9
   2   1  16 66884.0 3308.16  17
   2  -1  16 67237.7 3316.07  17
  -2   1 -17 2206.55 488.898   9
  -2  -1 -17 1800.04 462.593   9
   2  -1  17 1868.09 525.861  17
   2   1  17 2082.65 549.813  17
  -2  -1 -17 2328.77 476.832  11
  -2  -1 -17 1999.90 555.690   5
  -2   1 -17 1662.11 491.268   5
  -2   1 -18 3675.07 746.419   5
  -2  -1 -18 3049.46 698.809   5
  -2  -1 -18 3588.79 655.936   9
  -2   1 -18 3243.55 604.953   9
   2  -1  18 3689.27 739.997  17
   2   1  18 3702.05 733.106  17
  -2   1 -19 69757.8 3682.99   5
  -2  -1 -19 74166.4 3781.35   5
  -2  -1 -19 65823.1 3387.12   9
  -2   1 -19 73903.9 3472.47   9
   2   1  19 74393.5 3780.29  17
   2  -1  19 66952.1 3645.06  17
  -2  -1 -19 64648.4 3109.54   3
  -2  -1 -19 70287.3 3247.50   1
  -2   1 -20 108478. 5031.51   5
  -2  -1 -20 117425. 5156.38   5
   2  -1  20 105060. 4967.01  17
   2   1  20 108132. 5034.09  17
  -2   1 -20 106559. 4632.01   9
  -2  -1 -20 104210. 4393.39   1
  -2  -1 -20 97861.5 4234.45   3
  -2  -1 -21 2077.85 461.789   3
  -2  -1 -21 2414.21 531.983   1
  -2  -1 -21 1884.58 635.567   5
  -2   1 -21 2380.96 683.650   5
   2   1  21 3059.93 755.222  17
   2  -1  21 1987.31 609.970  17
  -2   1 -21 2351.87 591.778   9
  -2  -1 -22 53837.1 2813.32   1
  -2   1 -22 56004.5 3038.39   9
  -2  -1 -22 52847.0 3327.28   5
  -2   1 -22 55286.1 3363.07   5
   2  -1  22 51980.7 3274.53  17
   2   1  22 54476.1 3348.23  17
  -2  -1 -23 6499.75 978.612  10
  -2   1 -23 5086.11 862.811  10
  -2  -1 -23 6083.05 830.571   1
   2   1  23 5866.06 1043.22  17
   2  -1  23 7503.08 1145.28  17
  -2   1 -23 5919.56 907.086   9
  -2   1 -23 9035.17 1243.84   5
  -2  -1 -23 7377.60 1159.29   5
  -2  -1 -24 56837.2 2881.76   1
  -2   1 -24 59267.7 3174.37   9
  -2  -1 -24 55459.0 3157.74  10
  -2   1 -24 64689.6 3304.32  10
  -2   1 -25 42936.7 2539.33   9
  -2  -1 -25 37665.5 2473.14  10
  -2   1 -25 41578.7 2551.42  10
  -2  -1 -26 304.420 281.995  10
  -2   1 -26 198.347 294.629  10
  -2   1 -26 95.7221 174.184   9
  -2   1 -27 9905.94 1087.40  10
  -2   1 -27 7502.77 953.804   9
  -2  -1 -27 6574.67 926.279  10
  -2  -1 -28 35770.0 2153.66  10
  -2   1 -28 35988.4 2125.70  10
  -2   1 -28 33519.0 2041.29   9
  -2  -1 -29 76781.4 3437.44  10
  -2   1 -29 80409.2 3454.72  10
  -2  -1 -30 4372.87 605.929   4
  -2   1 -30 3917.42 592.220   4
  -2  -1 -31 1492.97 337.703   4
  -2   1 -31 1205.65 310.400   4
   2  -2 -31 278.472 161.715   4
   2   2 -31 44.3067 139.657   4
   2   2 -30 5295.27 638.940   4
   2  -2 -30 5913.29 687.877   4
   2  -2 -30 5242.57 587.911   2
   2   2 -29 150850. 5475.59   4
   2  -2 -29 148711. 5501.74   4
   2  -2 -29 145257. 5402.19   2
   2  -2 -28 2816.49 570.134   4
   2   2 -28 3061.89 580.822   4
   2  -2 -28 3307.52 583.578   2
   2   2 -27 7281.04 893.718   4
   2  -2 -27 7224.95 898.282   4
   2  -2 -27 5183.79 763.895   2
   2   2 -26 4544.61 721.183   4
   2  -2 -26 5589.82 821.806   4
   2  -2 -26 5068.59 774.061   2
   2  -2 -25 77496.4 3664.14   4
   2   2 -25 77172.7 3645.00   4
   2  -2 -25 78212.9 3684.12   2
   2  -2 -24 189.703 199.253   4
   2   2 -24-94.4171 198.341   4
   2  -2 -24 288.213 247.162   2
   2  -2 -23 28349.8 1798.80   3
  -2  -2  23 26361.2 2140.36  17
  -2   2  23 25162.7 2140.49  17
   2  -2 -23 29125.1 1974.24   4
   2   2 -23 28410.3 1943.56   4
  -2   2  22 3919.58 785.916  17
  -2  -2  22 5323.61 929.219  17
   2  -2 -22 5195.73 802.994   4
   2   2 -22 4455.84 754.604   4
   2  -2 -22 4728.12 690.686   3
  -2  -2  21 5146.54 884.031  17
  -2   2  21 5248.04 910.027  17
   2   2 -21 5583.08 805.720   4
   2  -2 -21 6016.81 851.948   4
   2  -2 -21 4699.25 690.233   3
  -2   2  20 7938.02 1101.05  17
  -2  -2  20 7680.02 1088.75  17
   2  -2 -20 7157.80 955.394  16
   2   2 -20 9691.53 1071.19  16
   2  -2 -20 9600.02 976.092   3
   2  -2 -20 8598.52 984.030   4
   2   2 -20 6735.06 914.449   4
   2  -2 -19 87208.2 3706.40   3
  -2   2  19 84615.2 4100.67  17
  -2  -2  19 90751.0 4186.91  17
   2  -2 -19 89995.0 3921.38  16
   2   2 -19 91724.6 3907.09  16
   2  -2 -19 80004.6 3484.18   6
   2   2 -19 85705.7 3800.71   4
   2  -2 -19 87849.2 3811.17   4
   2  -2 -18 3411.02 625.819  16
   2   2 -18 2815.81 587.766  16
   2  -2 -18 4075.14 618.081   3
   2  -2 -18 3813.32 555.373   6
  -2   2  18 3283.84 645.346  17
  -2  -2  18 3736.01 718.320  17
   2   2 -18 3162.29 592.565   4
   2  -2 -18 3448.52 588.868   4
   2  -2 -17 40831.3 2201.11   3
  -2   2  17 45129.4 2551.17  17
  -2  -2  17 45752.4 2552.22  17
   2  -2 -17 41171.6 2142.38   6
   2  -2 -17 44064.7 2296.19   4
   2   2 -17 46258.6 2347.31   4
   2  -2 -17 42374.3 2332.01  16
   2   2 -17 44724.2 2337.82  16
   2  -2 -16 2919.73 490.835   3
   2  -2 -16 1671.08 401.644  16
   2   2 -16 2108.56 453.559  16
   2  -2 -16 2334.73 463.848   4
   2   2 -16 2352.74 461.995   4
   2   2 -15 307939. 10105.8  16
   2  -2 -15 310390. 10144.8  16
   2  -2 -14 1494.94 373.247  16
   2   2 -14 1928.29 408.140  16
   2  -2 -13 11865.5 962.418  16
   2   2 -13 10934.3 917.154  16
   2  -2 -12 31821.2 1751.48  14
   2   2 -12 25417.5 1590.71  14
   2  -2 -12 27914.7 1541.50  16
   2   2 -12 27838.2 1524.80  16
   2   2 -11 332532. 10796.8  14
   2  -2 -11 341856. 10858.7  14
   2  -2 -10 332.351 164.646  14
   2   2 -10 53.3945 137.484  14
   2  -2 -10 320.167 185.960  15
   2  -2  -9 34931.4 1754.87  15
   2  -2  -9 35705.1 1764.12  14
   2   2  -9 34640.7 1740.12  14
   2  -2  -8 13967.5 967.318  15
   2  -2  -8 13602.5 959.347  14
   2   2  -8 14267.8 954.961  14
   2  -2  -7 374488. 11715.4  14
   2   2  -7 383919. 11703.6  14
   2  -2  -6 40210.3 1792.51  14
   2   2  -6 40521.0 1768.22  14
   2  -2  -5 102884. 3730.80  15
   2   2  -5 107483. 3647.83  14
   2  -2  -5 103139. 3662.49  14
   2  -2  -4 271086. 8976.35  15
   2  -2  -4 290693. 8938.32  14
   2   2  -4 298782. 8914.79  14
   2   2  -3 254118. 7728.39  14
   2  -2  -3 240076. 7742.70  14
   2   2  -2 18769.0 971.084  14
   2  -2  -2 15975.5 946.969  14
   2  -2  -1 450.025 180.607  14
   2   2  -1 135.056 117.791  14
   2   2   0 3719.90 428.790  14
   2  -2   0 3717.19 458.014  14
  -2   2   0 3791.29 410.720  13
  -2  -2   0 3380.99 404.583  13
   2   2   1 149318. 5080.90  14
  -2   2  -1 153964. 4932.96  13
  -2  -2  -1 145271. 4939.65  13
   2  -2   1 152249. 5061.77  17
   2   2   1 148349. 4990.75  17
   2   2   2 79.7651 110.918  17
   2  -2   2 345.011 163.371  17
   2  -2   3 9667.30 763.674  17
   2   2   3 8780.17 709.348  17
   2   2   4 1933.23 339.573  17
   2  -2   4 2754.85 405.649  17
   2   2   5 187044. 6249.92  17
   2  -2   5 192781. 6283.72  17
   2  -2   6 271.699 142.913  17
   2   2   6 311.949 168.952  17
   2  -2   7 39294.2 1853.36  17
   2   2   7 39125.9 1850.72  17
  -2  -2  -8 12018.6 983.344  15
   2   2   8 11957.4 898.667  17
   2  -2   8 10248.8 846.215  17
  -2  -2  -9 394362. 12486.0  15
   2  -2   9 391143. 12327.9  17
   2   2   9 392578. 12327.7  17
  -2  -2 -10 6284.56 720.146  15
   2  -2  10 5597.41 652.295  17
   2   2  10 6604.97 709.165  17
  -2  -2 -11 40784.7 2112.87  15
   2  -2  11 37426.1 2008.86  17
   2   2  11 39567.4 2038.98  17
  -2  -2 -12 20064.9 1399.48  15
   2  -2  12 19694.8 1395.63  17
   2   2  12 19967.6 1410.88  17
  -2  -2 -13 184740. 6755.59  15
   2  -2  13 189112. 6796.47  17
   2   2  13 194854. 6821.99  17
  -2  -2 -14 536.742 242.570  15
   2  -2  14 1076.10 359.104  17
   2   2  14 914.210 338.753  17
  -2  -2 -15 2770.11 566.908   5
  -2   2 -15 2984.89 579.535   5
  -2  -2 -15 1992.14 455.451  15
  -2  -2 -15 1725.70 436.586   9
  -2  -2 -15 2497.66 513.205  11
   2  -2  15 2067.07 494.838  17
   2   2  15 2617.22 580.276  17
  -2  -2 -16 2621.02 607.334   5
  -2   2 -16 3142.48 628.603   5
  -2   2 -16 2137.44 450.334   9
  -2  -2 -16 1943.30 463.445   9
  -2  -2 -16 2428.86 522.085  11
   2  -2  16 3305.87 641.670  17
   2   2  16 2731.67 583.955  17
  -2  -2 -16 2372.25 505.974  15
  -2  -2 -17 205701. 7574.34   5
  -2   2 -17 215442. 7591.92   5
   2   2  17 188232. 7462.88  17
   2  -2  17 199642. 7524.31  17
  -2  -2 -17 198896. 7239.15  11
  -2  -2 -17 199499. 7264.81   9
  -2   2 -17 194959. 7120.89   9
  -2  -2 -17 191702. 7133.40  15
  -2   2 -18 6146.11 824.458   9
  -2  -2 -18 5475.06 803.829  11
  -2   2 -18 6874.47 981.447   5
  -2  -2 -18 6252.09 968.591   5
  -2  -2 -18 7358.18 887.820   3
   2  -2  18 6145.91 940.581  17
   2   2  18 6286.20 952.051  17
  -2  -2 -18 5476.94 822.872   9
  -2  -2 -18 5520.09 770.741  15
  -2  -2 -19 140753. 5613.68   3
   2  -2  19 136257. 5974.31  17
   2   2  19 145478. 6088.69  17
  -2   2 -19 143637. 6032.64   5
  -2  -2 -19 157406. 6230.24   5
  -2   2 -19 141972. 5641.96   9
  -2  -2 -19 147754. 5826.76   9
  -2  -2 -20 9283.61 1078.26   1
  -2   2 -20 7398.81 977.357   9
  -2  -2 -20 9977.20 1074.73   3
   2  -2  20 8688.45 1190.95  17
   2   2  20 9108.05 1252.97  17
  -2  -2 -20 7390.02 1005.87   9
  -2  -2 -20 7661.60 1122.30   5
  -2   2 -20 8554.50 1180.35   5
  -2   2 -21 15087.4 1585.07   5
  -2  -2 -21 16852.8 1680.88   5
  -2   2 -21 16063.6 1411.93   9
  -2  -2 -21 16432.2 1503.35   9
  -2  -2 -21 14555.0 1404.43  10
  -2  -2 -21 13555.1 1294.63   3
  -2  -2 -21 15292.1 1423.27   1
   2  -2  21 15823.5 1623.56  17
   2   2  21 13579.8 1520.37  17
  -2  -2 -22 1833.18 534.004   9
  -2   2 -22 2691.92 608.279   9
   2  -2  22 2365.40 634.810  17
   2   2  22 1984.15 591.926  17
  -2  -2 -22 2587.45 617.310  10
  -2   2 -22 1712.72 510.383  10
  -2   2 -22 1549.98 609.120   5
  -2  -2 -22 1067.49 545.504   5
  -2  -2 -22 1582.72 467.817   1
  -2  -2 -22 2147.46 509.004   3
  -2  -2 -23 70533.5 3527.04  10
  -2   2 -23 71599.4 3425.55   9
  -2  -2 -23 63592.8 3469.29   9
  -2   2 -23 68161.6 3452.64  10
  -2  -2 -23 69516.4 3422.74   1
  -2  -2 -23 67022.6 3251.43   3
  -2   2 -24 7276.77 991.419  10
  -2   2 -24 8175.48 993.960   9
  -2  -2 -24 8665.31 1101.28   9
  -2  -2 -24 7620.81 1033.70  10
  -2  -2 -24 7204.83 941.010   1
  -2  -2 -24 10303.6 1042.08   3
  -2  -2 -25 9789.42 1071.37   1
  -2  -2 -25 10803.7 1023.07   3
  -2   2 -25 12120.5 1199.27  10
  -2  -2 -25 9545.87 1120.78  10
  -2   2 -25 12441.0 1197.53   9
  -2  -2 -25 9845.82 1139.78   9
  -2  -2 -26 17001.0 1460.76  10
  -2   2 -26 19750.5 1526.02  10
  -2   2 -26 16247.8 1372.06   9
  -2  -2 -26 19131.2 1553.46   9
  -2  -2 -27 103524. 4383.92  10
  -2   2 -27 107929. 4372.26  10
  -2  -2 -27 104676. 4442.08   9
  -2   2 -27 105675. 4256.33   9
  -2   2 -28 972.486 343.419  10
  -2  -2 -28 1161.44 358.767  10
  -2  -2 -28 927.180 335.844   9
  -2  -2 -29 3650.66 568.695   4
  -2   2 -29 3612.92 553.906   4
  -2  -2 -30-286.893 379.190   4
  -2   2 -30-179.552 309.210   4
   2  -3 -30 22194.9 1293.25   2
   2  -3 -29 62.1742 172.759   2
   2   3 -29-45.9640 127.717   4
   2  -3 -28 146.112 202.994   2
   2  -3 -28 121.398 168.659   4
   2   3 -28-58.4716 173.688   4
   2  -3 -27 56185.8 2730.73   2
   2  -3 -27 50665.3 2522.07   4
   2   3 -27 49152.8 2469.16   4
   2  -3 -26 66866.9 3059.48   3
   2  -3 -26 72311.0 3382.35   2
   2   3 -26 69653.7 3202.67   4
   2  -3 -26 73826.6 3274.72   4
   2  -3 -25 17761.3 1348.30   3
   2  -3 -25 14159.8 1337.31   2
   2  -3 -25 14055.8 1278.89   4
   2   3 -25 13693.8 1236.67   4
   2  -3 -24 3942.92 662.413   4
   2   3 -24 3650.86 637.840   4
   2  -3 -24 2712.78 554.471   3
   2  -3 -23 13390.8 1243.18   4
   2   3 -23 11828.7 1166.66   4
   2  -3 -23 13129.0 1217.68   3
   2  -3 -22 184055. 6730.50   3
  -2  -3  22 173743. 7058.55  17
   2  -3 -22 173013. 6337.20   6
   2   3 -22 191480. 6781.10   4
   2  -3 -22 178744. 6704.38   4
   2  -3 -21 1853.58 464.105   3
   2   3 -21 345.536 315.173   4
   2  -3 -21 432.108 352.325   4
   2  -3 -21 1218.48 353.872   6
  -2  -3  21 779.085 351.470  17
  -2   3  21 905.178 376.526  17
   2  -3 -20 1575.29 422.830   3
   2  -3 -20 924.181 396.352   4
   2   3 -20 1430.54 460.717   4
   2  -3 -20 967.269 324.328   6
  -2   3  20 1754.81 516.459  17
  -2  -3  20 1621.22 469.486  17
   2  -3 -19 42554.3 2385.97   3
   2  -3 -19 41689.0 2271.82   6
   2  -3 -19 42863.5 2345.46   4
   2   3 -19 40972.3 2313.61   4
  -2  -3  19 45571.6 2637.28  17
  -2   3  19 38328.3 2477.37  17
  -2  -3  18 131223. 5327.67  17
  -2   3  18 125997. 5286.50  17
   2  -3 -18 129789. 5368.97   7
   2  -3 -18 132175. 5129.07   3
   2  -3 -18 128528. 5014.00   4
   2   3 -18 122740. 4941.97   4
   2  -3 -18 127529. 4979.07   6
   2  -3 -17 9789.16 1009.61  16
   2   3 -17 9512.59 955.899  16
   2  -3 -17 11090.1 1196.78   7
   2  -3 -17 12279.5 1128.30   3
   2  -3 -17 10299.5 1019.57   4
   2   3 -17 10783.6 1020.93   4
   2  -3 -17 9612.73 985.298   6
  -2   3  17 12017.3 1209.33  17
  -2  -3  17 11799.5 1181.75  17
  -2  -3  16 1629.11 422.600  17
  -2   3  16 1038.74 340.440  17
   2  -3 -16 464.518 293.045   7
   2  -3 -16 230.724 214.160   3
   2  -3 -16 146.581 172.686   6
   2  -3 -16 272.186 214.852   4
   2   3 -16 889.444 296.598   4
   2  -3 -16 917.049 305.783  16
   2   3 -16 611.044 247.402  16
   2   3 -15 40022.3 2084.54  16
   2  -3 -15 41971.7 2135.82  16
   2  -3 -15 38499.5 2308.58   7
   2  -3 -15 39619.6 2069.82   4
   2   3 -15 38883.7 2068.01   4
   2  -3 -15 44178.4 2266.55   3
   2  -3 -15 38683.6 2132.74   6
  -2   3  15 41475.1 2269.24  17
  -2  -3  15 41275.3 2265.50  17
   2  -3 -14 58495.4 2739.72   6
   2  -3 -14 57970.2 2731.27   1
   2  -3 -14 59111.7 2756.82   3
   2  -3 -14 57241.1 2633.47  16
   2   3 -14 58849.3 2622.94  16
   2  -3 -13 92717.3 3897.82  15
   2  -3 -13 94148.3 3599.14  16
   2   3 -13 88220.4 3517.12  16
   2  -3 -13 89401.0 3682.24   1
   2  -3 -13 91498.9 3720.25   3
   2  -3 -12 1720.35 432.611  15
   2  -3 -12 1399.86 334.258  16
   2   3 -12 1652.90 359.605  16
   2  -3 -11 14096.6 1168.33  15
   2  -3 -11 14613.4 1005.98  16
   2   3 -11 15261.5 1000.09  16
   2  -3 -10 14435.5 1054.78  14
   2  -3 -10 15788.9 1200.58  15
   2  -3 -10 15651.3 1006.78  16
   2   3 -10 16278.5 1006.98  16
   2  -3  -9 123109. 4414.64  14
   2   3  -9 123602. 4394.22  14
   2   3  -8 223710. 7220.80  14
   2  -3  -8 222829. 7250.82  14
   2  -3  -7 282378. 9043.19  14
   2   3  -7 295111. 9046.43  14
   2  -3  -7 285662. 9383.00  15
   2   3  -6 132166. 4597.50  14
   2  -3  -6 143680. 4668.32  14
   2  -3  -6 139173. 4974.04  15
   2  -3  -5 201538. 6329.81  14
   2   3  -5 193548. 6281.33  14
   2  -3  -5 198782. 6660.07  15
   2  -3  -4 212809. 6631.59  14
   2   3  -4 206180. 6584.68  14
   2  -3  -4 212721. 6996.14  15
   2   3  -3 644.415 155.190  14
   2  -3  -3 317.447 132.971  14
   2  -3  -2 17010.5 890.260  14
   2   3  -2 17276.2 863.693  14
  -2  -3   2 15325.1 924.389  13
  -2   3   2 17216.7 928.009  13
   2  -3  -1 206537. 6588.34  14
   2   3  -1 212554. 6544.67  14
   2  -3  -1 222009. 6917.12  15
  -2  -3   1 207834. 6629.22  13
  -2   3   1 207849. 6596.73  13
   2   3   0 175947. 5512.19  14
   2  -3   0 170957. 5567.82  14
   2   3   1 98368.1 3325.42  14
   2  -3   1 93273.4 3385.77  14
   2   3   2 190687. 6108.90  14
   2  -3   2 185486. 6202.42  14
  -2  -3  -3 68296.7 2698.31  19
  -2  -3  -3 69507.6 2934.69  15
   2   3   3 62900.3 2625.16  14
   2   3   3 66542.4 2584.85  17
   2  -3   3 69798.1 2682.90  17
  -2  -3  -4 138556. 5029.34  15
   2   3   4 139335. 4685.30  17
   2  -3   4 131107. 4710.41  17
  -2  -3  -4 131818. 4685.62  19
  -2  -3  -5 39986.4 2061.22  15
  -2  -3  -5 36548.5 1734.24  19
   2  -3   5 35545.2 1786.07  17
   2   3   5 35831.2 1748.23  17
  -2  -3  -6 6770.89 640.638  19
   2   3   6 6669.21 662.964  17
   2  -3   6 5953.04 641.194  17
  -2  -3  -7 385118. 12238.9  19
   2   3   7 404361. 12421.2  17
   2  -3   7 400139. 12434.7  17
  -2  -3  -8 3358.73 574.467  15
  -2  -3  -8 3601.91 477.834  19
   2  -3   8 4880.82 597.447  17
  -2  -3  -9 207059. 7286.61  15
  -2  -3  -9 195801. 6671.52  19
   2   3   9 213586. 6990.78  17
   2  -3   9 202330. 6948.40  17
   2  -3  10 12295.4 1039.14  17
   2   3  10 14106.4 1105.23  17
  -2  -3 -10 13771.5 1211.47  15
   2  -3  11 141610. 5196.04  17
   2   3  11 137915. 5165.26  17
  -2  -3 -11 134589. 5428.56  15
  -2  -3 -12 77329.7 3356.08   5
  -2   3 -12 83189.9 3400.08   5
  -2  -3 -12 74658.3 3578.25  15
   2  -3  12 80437.3 3482.77  17
   2   3  12 81001.0 3476.54  17
  -2  -3 -13 98027.1 4242.72  15
  -2  -3 -13 101185. 4013.46   5
  -2   3 -13 94964.1 3961.40   5
  -2  -3 -13 90170.3 3973.40   7
  -2  -3 -13 92704.9 3994.30  11
   2  -3  13 94442.4 4025.70  17
   2   3  13 95652.6 4043.28  17
  -2  -3 -14 8037.04 998.677  15
  -2  -3 -14 8128.61 910.828   5
  -2   3 -14 6999.30 852.968   5
  -2  -3 -14 6534.27 855.950  11
  -2  -3 -14 7269.13 814.504   9
   2  -3  14 6125.98 837.037  17
   2   3  14 8364.01 946.898  17
  -2  -3 -15 42164.4 2599.28  15
  -2  -3 -15 47246.4 2567.98   5
  -2   3 -15 49272.0 2582.33   5
  -2  -3 -15 47044.1 2587.14  11
   2  -3  15 47127.9 2624.62  17
   2   3  15 47125.2 2620.91  17
  -2  -3 -15 45686.6 2403.86   9
  -2  -3 -16 78242.1 3547.65   9
  -2  -3 -16 78355.4 3869.53  15
  -2  -3 -16 80759.4 3706.89   3
  -2  -3 -16 82309.5 3758.32  11
   2  -3  16 78469.0 3792.67  17
   2   3  16 81124.0 3816.30  17
  -2  -3 -16 81015.7 3768.32   5
  -2   3 -16 81143.5 3730.29   5
  -2  -3 -17 34418.5 2116.17   9
  -2  -3 -17 34917.1 2322.87  15
  -2  -3 -17 34398.6 2177.48   3
  -2  -3 -17 36628.8 2294.07  11
   2  -3  17 29212.8 2165.14  17
   2   3  17 37743.6 2370.26  17
  -2  -3 -17 36283.7 2292.19   5
  -2   3 -17 33464.4 2220.33   5
  -2  -3 -18 32157.1 2082.19   9
  -2   3 -18 32867.4 1960.85   9
  -2  -3 -18 33399.9 2161.83   3
  -2  -3 -18 33831.7 2251.51  15
  -2  -3 -18 31703.3 2157.73  11
   2   3  18 29718.5 2197.96  17
   2  -3  18 32902.8 2274.96  17
  -2   3 -18 30488.1 2178.30   5
  -2  -3 -18 34978.3 2308.16   5
  -2   3 -19 66068.7 3146.55   9
  -2  -3 -19 63016.6 3267.85   9
  -2  -3 -19 67112.6 3249.27  10
  -2   3 -19 69875.0 3282.47  10
  -2  -3 -19 68087.7 3408.13   3
  -2  -3 -19 66782.4 3429.37   1
  -2  -3 -19 66014.3 3455.23  15
  -2   3 -19 72102.6 3584.98   5
  -2  -3 -19 68507.5 3569.71   5
   2  -3  19 66174.2 3557.62  17
   2   3  19 64908.1 3531.01  17
  -2  -3 -19 68659.7 3501.60  11
  -2  -3 -20 146226. 5777.66   3
  -2   3 -20 143693. 5484.82   9
  -2  -3 -20 142439. 5705.69   9
  -2   3 -20 148507. 5618.58  10
  -2  -3 -20 139253. 5575.92  10
  -2  -3 -20 138756. 5934.74   5
  -2   3 -20 132987. 5846.48   5
   2  -3  20 143958. 6021.89  17
   2   3  20 133224. 5935.76  17
  -2  -3 -20 142557. 5833.19   1
  -2  -3 -21 80298.2 3776.69   3
  -2   3 -21 76616.5 3500.95   9
  -2  -3 -21 82100.3 3782.55   9
  -2  -3 -21 84361.2 3723.00  10
  -2   3 -21 83170.9 3697.79  10
  -2  -3 -21 78794.3 3833.85   1
   2   3  21 70439.3 3880.40  17
   2  -3  21 70414.1 3898.06  17
  -2  -3 -21 70616.4 3885.79   5
  -2   3 -21 75917.5 3901.82   5
  -2  -3 -22 195.873 251.960   3
  -2  -3 -22-105.620 271.725   1
  -2   3 -22 324.289 255.449   9
  -2   3 -22-88.8123 279.833  10
  -2  -3 -22 182.789 235.132  10
  -2  -3 -22 490.159 308.879   9
  -2  -3 -23 2912.77 600.251   3
  -2  -3 -23 2769.18 635.784   1
  -2   3 -23 3514.88 610.837   9
  -2  -3 -23 4011.95 695.099  10
  -2   3 -23 4056.99 679.519  10
  -2  -3 -23 3550.73 675.786   9
  -2   3 -24 98304.5 4064.12  10
  -2  -3 -24 94382.0 4060.21  10
  -2  -3 -24 93679.4 4078.38   3
  -2  -3 -24 90558.3 4178.90   1
  -2   3 -24 93484.2 3884.35   9
  -2  -3 -24 88947.1 4095.01   9
  -2   3 -25 9447.57 989.251  10
  -2  -3 -25 9350.86 1001.92  10
  -2  -3 -25 9882.31 1017.78   3
  -2  -3 -25 10087.4 1089.53   1
  -2  -3 -25 10659.2 1103.93   9
  -2   3 -25 9057.95 919.662   9
  -2  -3 -26 6811.64 839.310   9
  -2   3 -26 7365.25 802.766  10
  -2  -3 -26 5765.98 740.076  10
  -2  -3 -26 6285.20 755.283   3
  -2  -3 -27 798.488 309.638   4
  -2   3 -27 288.172 234.789   4
  -2  -3 -27 431.498 188.325   3
  -2  -3 -28 29518.4 1614.82   4
  -2   3 -28 32910.3 1608.77   4
  -2  -3 -29 13190.9 862.862   2
   2  -4 -29 449.530 196.699   2
   2  -4 -28 62538.8 2779.39   2
   2  -4 -27 1923.75 452.372   2
   2  -4 -26 1967.89 464.568   2
   2  -4 -26 2396.92 457.520   3
   2  -4 -25 1527.76 439.864   2
   2  -4 -25 2193.81 479.600   3
   2  -4 -24 103100. 4363.88   2
   2  -4 -24 97226.8 4205.60   3
   2  -4 -23-263.664 226.219   3
   2  -4 -22 73.4665 154.355   6
   2  -4 -22 274.636 254.396   3
   2  -4 -21 18378.6 1423.43   6
   2  -4 -21 18020.1 1531.15   3
   2  -4 -20 123076. 4919.55   6
   2  -4 -20 120998. 5061.30   3
   2  -4 -19 34943.2 2117.28   6
   2  -4 -19 33515.0 2361.98   7
   2  -4 -19 34926.4 2213.80   3
   2  -4 -18 5122.90 864.900   7
   2  -4 -18 3561.12 637.576   6
   2  -4 -18 4768.51 751.692   3
   2  -4 -17 26509.0 1819.91   6
   2  -4 -17 29449.6 2162.29   7
   2  -4 -17 28901.8 1935.21   3
   2  -4 -16 129871. 5198.10   6
   2  -4 -16 126538. 5476.09   7
   2  -4 -16 132380. 5246.45   3
   2  -4 -15 630.017 366.036   7
   2  -4 -15 510.348 268.387   6
   2  -4 -15 429.184 285.446   3
   2  -4 -14 2394.39 509.593   3
  -2  -4  14 2253.25 447.895  19
   2  -4 -14 2591.03 567.184   7
   2  -4 -14 1746.19 466.448   6
   2  -4 -13 1107.91 353.454   3
  -2  -4  13 656.607 240.123  19
   2  -4 -13 963.909 351.526  15
   2  -4 -13 850.740 330.158   7
   2  -4 -13 889.488 340.570   6
   2  -4 -12 102701. 4431.94   7
  -2  -4  12 111577. 4186.28  19
   2  -4 -12 106489. 4498.67  15
   2  -4 -12 97096.3 4229.57   6
   2  -4 -11 2041.58 472.057   6
  -2  -4  11 1868.44 411.229  19
   2  -4 -11 1097.27 378.896   7
   2  -4 -10 22978.2 1515.74   3
  -2  -4  10 23566.5 1507.53  19
  -2  -4   9 17765.0 1292.48  19
   2  -4  -9 18727.2 1432.37  15
  -2  -4   8 168409. 6116.02  19
   2  -4  -8 175819. 6324.82  15
  -2  -4   7 31249.7 1776.34  19
   2  -4  -7 29990.6 1834.96  15
  -2  -4   7 29446.3 1498.65  15
  -2  -4   6 32842.1 1848.67  19
   2  -4  -6 34131.6 1933.47  15
  -2  -4   6 33858.4 1686.63  15
   2  -4  -5 206.723 161.884  15
  -2  -4   5 64.3112 151.094  19
  -2  -4   5 264.764 147.205  15
  -2  -4   4 116430. 4468.92  19
   2  -4  -4 115286. 4494.69  15
  -2  -4   4 120424. 4384.89  15
  -2  -4   3 156415. 5620.62  19
   2  -4  -3 160664. 5637.92  15
  -2  -4   3 152888. 5537.42  15
  -2  -4   2 242313. 8179.35  19
  -2  -4   2 241700. 8189.11  15
   2  -4  -2 247758. 8155.97  15
   2  -4  -1 25591.6 1486.37  15
  -2  -4   1 23356.4 1511.27  15
  -2  -4   0 184422. 6525.70  15
  -2  -4  -1 23293.6 1463.19  19
  -2  -4  -1 23658.1 1551.35  15
  -2  -4  -2 249372. 8203.51  19
  -2  -4  -2 237666. 8350.94  15
  -2  -4  -3 54812.3 2498.89  19
  -2  -4  -3 50357.4 2621.16  15
  -2  -4  -4 123899. 4682.53  19
  -2  -4  -4 125980. 4959.47  15
  -2  -4  -5 8774.70 850.459  19
  -2  -4  -5 9537.10 1005.57  15
  -2  -4  -6 201181. 6841.65  19
  -2  -4  -6 191738. 7189.43  15
  -2  -4  -7 13499.7 1095.79  19
  -2  -4  -7 15307.8 1340.47  15
  -2  -4  -8 40115.1 2075.29  19
  -2  -4  -9 1066.96 374.773  12
  -2  -4  -9 924.050 314.713  11
  -2  -4  -9 1233.34 342.241  19
  -2  -4 -10 93957.6 4152.70  12
  -2  -4 -10 86715.6 3844.15   7
  -2  -4 -10 99013.8 4322.63  15
  -2  -4 -10 90999.6 3728.94  19
  -2  -4 -10 94436.8 4004.70  11
  -2  -4 -11 27332.8 1785.87   7
  -2  -4 -11 26955.6 1640.37  19
  -2  -4 -11 27718.8 2022.81  15
  -2  -4 -12 448.101 288.402  15
  -2  -4 -12 343.173 255.092   7
  -2  -4 -13 45618.4 2774.46  15
  -2  -4 -13 42486.3 2455.15   7
  -2  -4 -14 115865. 4897.13   3
  -2  -4 -14 121198. 5020.95   7
  -2  -4 -14 118748. 5277.68  15
  -2  -4 -15 3766.03 695.125   3
  -2  -4 -15 3062.52 711.787  15
  -2  -4 -15 3684.95 712.051   7
  -2  -4 -15 3442.80 671.675  11
  -2  -4 -16 14830.0 1459.61  11
  -2  -4 -16 16646.7 1479.59   3
  -2  -4 -16 17242.6 1667.48  15
  -2  -4 -16 16012.8 1285.54   9
  -2  -4 -17 8643.31 954.769   9
  -2  -4 -17 7338.86 1096.99  15
  -2  -4 -17 6499.13 955.211   3
  -2  -4 -18 162973. 6412.70   1
  -2  -4 -18 164510. 6462.57  11
  -2  -4 -18 160714. 5959.75   9
  -2  -4 -18 157996. 6343.82   3
  -2  -4 -18 145760. 6498.81  15
  -2  -4 -19 737.574 344.420   9
  -2  -4 -19 671.950 352.991  11
  -2  -4 -19 218.276 303.420   1
  -2  -4 -19 317.902 294.615   3
  -2  -4 -19 122.610 257.732  15
  -2  -4 -20 16115.3 1349.65   9
  -2  -4 -20 18865.0 1607.96   3
  -2  -4 -20 15821.5 1527.88   1
  -2  -4 -21 10590.6 1088.50   9
  -2  -4 -21 12894.3 1318.16   3
  -2  -4 -21 13105.5 1345.63   1
  -2  -4 -22 127270. 5102.19   9
  -2  -4 -22 133005. 5463.26   3
  -2  -4 -22 141138. 5613.12   1
  -2  -4 -23-146.251 343.451   9
  -2  -4 -23 197.721 254.319   1
  -2  -4 -23 186.305 239.635   3
  -2  -4 -24 8903.32 1031.60   1
  -2  -4 -24 9465.42 1027.83   3
  -2  -4 -25 24827.3 1710.61   1
  -2  -4 -25 24341.2 1639.62   3
  -2  -4 -26 59602.0 2710.52   3
  -2  -4 -27 11181.9 889.629   3
   2  -5 -28 2803.81 393.260   2
  -2  -5  27 13228.1 917.076  12
   2  -5 -27 14557.7 1045.29   2
  -2  -5  26 12126.9 1005.33  12
   2  -5 -25 994.768 335.247   3
   2  -5 -24 448.921 272.508   3
   2  -5 -23 23805.0 1649.49   3
   2  -5 -22 3323.02 635.697   3
   2  -5 -22 2830.66 562.205   2
   2  -5 -21 18466.9 1502.12   3
   2  -5 -20 570.634 300.253   3
   2  -5 -20 769.686 324.396   6
   2  -5 -19 1713.17 456.419   6
   2  -5 -19 1327.41 524.515   7
   2  -5 -19 1652.82 491.800   3
   2  -5 -18 34116.5 2184.79   6
   2  -5 -18 36842.1 2284.37   3
   2  -5 -18 35157.3 2477.27   7
   2  -5 -17 58980.1 3059.09   6
   2  -5 -17 57296.8 3067.71   3
   2  -5 -17 59082.0 3362.49   7
   2  -5 -16 676.375 337.798   6
   2  -5 -16 1460.91 446.784   3
   2  -5 -16 1108.95 430.156   7
   2  -5 -15 2658.56 663.042   7
   2  -5 -15 2226.44 522.936   6
   2  -5 -14 70285.5 3404.37   6
  -2  -5  14 64672.0 3061.68  19
   2  -5 -14 70208.0 3660.87   7
  -2  -5  13 78048.5 3395.88  19
   2  -5 -13 68942.1 3479.56   6
   2  -5 -13 75077.0 3799.71   7
  -2  -5  12 1840.17 455.008  19
   2  -5 -12 1589.12 447.220   3
   2  -5 -12 1534.61 490.746   7
   2  -5 -11 66158.6 3411.67  15
  -2  -5  11 67515.3 3123.01  19
   2  -5 -11 63270.7 3107.18   3
   2  -5 -11 59966.7 3295.36   7
   2  -5 -10 32769.9 2204.70  15
  -2  -5  10 32396.0 1989.04  19
   2  -5 -10 32794.0 2001.15   3
   2  -5 -10 33075.5 2093.92   6
   2  -5 -10 31400.2 2151.89   7
   2  -5  -9 193475. 7168.68  15
   2  -5  -9 182511. 6750.97   3
  -2  -5   9 194663. 6884.45  19
   2  -5  -9 182099. 7015.14   7
   2  -5  -9 181993. 6859.13   6
   2  -5  -8 3987.00 705.246   7
   2  -5  -8 3956.14 619.716   3
   2  -5  -8 4165.76 714.601  15
   2  -5  -8 4420.79 707.141   6
  -2  -5   8 3920.82 654.417  19
  -2  -5   7 750.827 316.297  19
   2  -5  -7 577.854 274.614   6
   2  -5  -7 896.970 340.017   7
   2  -5  -7 93.4021 219.913  15
  -2  -5   7 465.506 346.055  12
   2  -5  -7 1097.24 343.926   3
   2  -5  -6 42224.1 2433.67  15
   2  -5  -6 44825.9 2286.57   3
   2  -5  -6 40350.1 2392.48   7
   2  -5  -6 42843.0 2369.56   6
  -2  -5   6 41815.6 2668.23  12
  -2  -5   6 49078.0 2507.22  19
  -2  -5   5 80700.0 3347.77  15
   2  -5  -5 83177.5 3695.82  15
   2  -5  -5 78211.9 3401.32   3
   2  -5  -5 76904.3 3611.83   7
   2  -5  -5 83521.3 3599.21   6
  -2  -5   5 80482.3 4006.73  12
  -2  -5   5 85312.2 3698.89  19
   2  -5  -4 30994.3 1889.69   6
  -2  -5   4 34012.8 2029.68  19
  -2  -5   4 28533.0 2144.15  12
   2  -5  -4 30661.6 1952.30  15
  -2  -5   4 33040.2 1846.44  15
   2  -5  -3 20990.8 1480.88   6
  -2  -5   3 20388.8 1730.02  12
   2  -5  -3 22580.5 1569.24  15
  -2  -5   3 22117.9 1505.89  15
  -2  -5   3 21281.2 1581.46  19
  -2  -5   2 98115.2 4448.76  12
  -2  -5   2 94400.2 4043.54  15
  -2  -5   2 104394. 4252.52  19
  -2  -5   1 92152.5 4192.90  12
  -2  -5   1 87513.1 3837.10  15
  -2  -5   0 137535. 5380.52  15
  -2  -5  -1 1150.25 385.939  15
  -2  -5  -1 2402.09 501.874  19
  -2  -5  -2 79938.8 3723.62  15
  -2  -5  -2 82705.6 3676.00  19
  -2  -5  -3 90549.6 3956.98  15
  -2  -5  -3 82647.6 3693.66  19
  -2  -5  -3 79376.8 3565.99  11
  -2  -5  -4 8841.45 887.658   7
  -2  -5  -4 8381.19 1039.35  15
  -2  -5  -4 11038.9 1079.54  19
  -2  -5  -4 8890.49 955.946  11
  -2  -5  -5 56035.2 2707.12   3
  -2  -5  -5 55013.2 2726.03   7
  -2  -5  -5 67087.4 3333.03  15
  -2  -5  -5 65800.5 3079.52  19
  -2  -5  -5 64653.9 2982.50  11
  -2  -5  -6 45784.6 2320.30   3
  -2  -5  -6 42814.3 2286.21   7
  -2  -5  -6 44118.7 2678.15  15
  -2  -5  -6 46643.8 2498.14  19
  -2  -5  -6 43330.1 2391.69  11
  -2  -5  -7 15532.0 1250.68   3
  -2  -5  -7 16085.2 1519.16  15
  -2  -5  -7 14643.2 1241.08   7
  -2  -5  -7 18274.3 1429.13  19
  -2  -5  -7 14110.8 1286.04  11
  -2  -5  -8 131269. 4992.72   3
  -2  -5  -8 125996. 5488.62  15
  -2  -5  -8 129198. 5125.08  11
  -2  -5  -8 120874. 4959.76   7
  -2  -5  -8 127040. 5085.87  19
  -2  -5  -8 124046. 5344.50  12
  -2  -5  -9 36467.6 2411.52  12
  -2  -5  -9 34804.0 2096.33   3
  -2  -5  -9 36668.6 2485.35  15
  -2  -5  -9 35169.0 2123.38   7
  -2  -5  -9 35350.9 2146.63  19
  -2  -5  -9 34803.3 2167.13  11
  -2  -5 -10 465.253 276.918  11
  -2  -5 -10 445.687 265.317   7
  -2  -5 -10 689.477 300.671  19
  -2  -5 -10 870.056 342.310   3
  -2  -5 -11 96148.6 4256.39   3
  -2  -5 -11 97459.3 4312.68   7
  -2  -5 -11 101089. 4378.37  11
  -2  -5 -11 97954.1 4205.82  19
  -2  -5 -12 50496.0 2885.81   7
  -2  -5 -12 55739.1 3316.05  15
  -2  -5 -12 59053.7 3049.21  11
  -2  -5 -12 57303.4 2970.68   3
  -2  -5 -13 39796.7 2462.35   7
  -2  -5 -13 37582.8 2678.80  15
  -2  -5 -13 40488.4 2494.40  11
  -2  -5 -13 42008.3 2496.63   3
  -2  -5 -14 14964.4 1464.28   7
  -2  -5 -14 15409.7 1661.86  15
  -2  -5 -14 13629.5 1384.69  11
  -2  -5 -14 17568.0 1520.15   3
  -2  -5 -15 86985.5 4116.90   7
  -2  -5 -15 87309.2 4110.64  11
  -2  -5 -15 80337.4 4361.64  15
  -2  -5 -16 15287.2 1460.13   1
  -2  -5 -16 16773.8 1759.86  15
  -2  -5 -17 31864.8 2204.26   1
  -2  -5 -18 2751.69 644.203   1
  -2  -5 -18 3206.46 669.560   3
  -2  -5 -19 3467.01 696.244   3
  -2  -5 -20 39553.5 2446.08   3
  -2  -5 -21 1257.68 408.021   3
  -2  -5 -22 9575.76 1064.22   3
  -2  -5 -22 8886.34 1030.01   1
  -2  -5 -23 3635.82 623.278   3
  -2  -5 -23 3966.37 654.401   1
  -2  -5 -24 4851.01 683.149   3
  -2  -5 -24 4929.19 708.422   1
  -2  -5 -25 41417.2 2106.74   3
  -2  -5 -26 6830.26 671.907   3
   2  -6 -25 28478.6 1475.02   2
   2  -6 -24 288.632 191.755   3
   2  -6 -24 108.207 160.762   2
  -2  -6  24 94.7787 121.974  12
   2  -6 -23 797.259 312.264   3
   2  -6 -23 609.687 248.268   2
  -2  -6  23 188.943 175.395  12
   2  -6 -22 5683.47 756.254   3
   2  -6 -22 6070.87 725.878   2
  -2  -6  22 6721.77 822.397  12
   2  -6 -21 33327.8 2040.74   3
   2  -6 -21 38210.5 2059.79   2
  -2  -6  21 36031.7 2206.50  12
   2  -6 -20 4186.44 691.530   3
   2  -6 -20 3009.75 552.035   2
  -2  -6  20 4390.85 765.688  12
   2  -6 -19 17006.0 1574.46   7
  -2  -6  19 19575.3 1701.18  12
   2  -6 -19 18574.0 1492.34   3
   2  -6 -19 16028.5 1326.38   2
  -2  -6  18 969.649 459.062  12
   2  -6 -18 114.586 269.261   7
   2  -6 -17 13294.0 1439.31   7
  -2  -6  17 12832.3 1456.42  12
   2  -6 -16 615.765 389.240   7
   2  -6 -16 1286.74 429.711   6
  -2  -6  16 1737.02 596.156  12
   2  -6 -15 25835.7 1924.61   6
   2  -6 -15 26906.2 1925.36   3
  -2  -6  15 31544.9 2386.81  12
   2  -6 -15 27989.1 2183.43   7
  -2  -6  14 1393.36 383.421  19
   2  -6 -14 1999.78 602.861   7
  -2  -6  14 1253.93 568.124  12
   2  -6 -14 1173.65 425.407   3
   2  -6 -13 52447.0 3105.19   7
   2  -6 -13 47379.7 2705.53   3
  -2  -6  13 50338.7 3182.72  12
  -2  -6  13 47093.0 2559.21  19
   2  -6 -12 1048.37 397.916   6
   2  -6 -12 1054.01 427.815   3
  -2  -6  12 419.896 361.095  12
  -2  -6  12 1319.33 414.005  19
   2  -6 -12 1107.01 484.110   7
   2  -6 -11 180214. 6960.57   3
  -2  -6  11 188951. 7697.03  12
  -2  -6  11 196953. 7038.46  19
   2  -6 -11 189467. 7430.57   7
   2  -6 -11 179151. 7104.84   6
   2  -6 -10 18227.7 1527.11   3
  -2  -6  10 20344.0 1936.38  12
  -2  -6  10 21649.6 1663.78  19
   2  -6 -10 19922.5 1677.39   6
   2  -6 -10 20459.5 1819.05   7
   2  -6  -9 46319.3 2581.63   3
   2  -6  -9 47367.5 2749.22   6
   2  -6  -9 48624.8 2890.10   7
  -2  -6   9 47790.2 3080.07  12
  -2  -6   9 47568.9 2702.47  19
   2  -6  -8 4543.45 765.267   6
   2  -6  -8 4258.22 779.587   7
   2  -6  -8 2794.54 590.486   3
  -2  -6   8 4395.10 869.288  12
  -2  -6   8 4061.53 714.209  19
   2  -6  -7 96861.0 4203.19   6
   2  -6  -7 86192.2 4183.66   7
   2  -6  -7 83096.8 3834.21   3
  -2  -6   7 88034.9 4450.40  12
  -2  -6   7 90533.1 4112.40  19
   2  -6  -6 34376.4 2223.86   6
  -2  -6   6 38762.1 2615.09  12
  -2  -6   6 37098.0 2300.36  19
   2  -6  -5 12623.4 1257.81   6
   2  -6  -5 10245.6 1057.31   3
  -2  -6   5 12636.9 1428.76  12
  -2  -6   5 14296.0 1346.15  19
  -2  -6   4 8915.65 955.543  11
   2  -6  -4 11571.9 1180.19   6
   2  -6  -4 9257.77 983.251   3
  -2  -6   4 10599.3 1320.06  12
  -2  -6   4 9448.50 1130.13  19
  -2  -6   3 124304. 4937.78  11
   2  -6  -3 123162. 4935.18   3
   2  -6  -3 134287. 5264.22   6
  -2  -6   3 132522. 5714.02  12
  -2  -6   3 130522. 5385.12  19
  -2  -6   2 103.531 153.909  19
   2  -6  -2 262.510 183.914   6
  -2  -6   2 269.012 188.463  15
  -2  -6   2 607.494 298.471  11
  -2  -6   2 121.922 286.393  12
  -2  -6   1 1558.92 501.589  19
  -2  -6   1 1427.29 448.488  15
   2  -6  -1 1950.38 472.749   6
  -2  -6   1 1155.05 354.509  11
  -2  -6   1 725.067 422.603  12
  -2  -6   0 18872.2 1357.11   7
   2  -6   0 19429.0 1481.92   6
  -2  -6   0 17423.2 1393.32  11
  -2  -6   0 21487.9 1686.73  15
  -2  -6   0 18442.3 1733.02  12
  -2  -6  -1 149203. 5716.98   7
  -2  -6  -1 165358. 6570.93  12
  -2  -6  -1 157680. 5911.06  11
  -2  -6  -1 164470. 6345.99  15
  -2  -6  -2 2720.43 637.771  19
  -2  -6  -2 2693.89 503.825   7
  -2  -6  -2 2857.15 702.037  12
  -2  -6  -2 3637.26 728.592  15
  -2  -6  -2 4349.75 672.294  11
  -2  -6  -3 45242.4 2439.56   7
  -2  -6  -3 45533.1 2520.81  11
  -2  -6  -3 49536.9 2974.40  12
  -2  -6  -3 52325.7 2977.21  15
  -2  -6  -3 52799.9 2904.86  19
  -2  -6  -4 13916.1 1394.22  19
  -2  -6  -4 14476.1 1247.49   7
  -2  -6  -4 15879.4 1336.76  11
  -2  -6  -4 15775.8 1577.18  12
  -2  -6  -4 16036.8 1564.50  15
  -2  -6  -4 15347.3 1220.12   3
  -2  -6  -5 183479. 6986.18  19
  -2  -6  -5 175849. 6603.06   7
  -2  -6  -5 174108. 6636.03  11
  -2  -6  -5 183991. 7214.83  12
  -2  -6  -5 180391. 6482.60   3
  -2  -6  -5 181542. 7243.10  15
  -2  -6  -6 2755.28 546.665   3
  -2  -6  -6 3656.09 628.995   7
  -2  -6  -6 2665.92 656.912  15
  -2  -6  -6 1769.85 479.056  11
  -2  -6  -6 1906.12 549.336  19
  -2  -6  -7 137473. 5364.36   7
  -2  -6  -7 135311. 5279.54   3
  -2  -6  -7 125808. 5290.22  11
  -2  -6  -7 133466. 5899.71  15
  -2  -6  -7 135756. 5594.39  19
  -2  -6  -8 7058.93 930.506   7
  -2  -6  -8 6981.22 892.633   3
  -2  -6  -8 8395.62 1019.34  11
  -2  -6  -8 6583.02 1056.35  15
  -2  -6  -8 6208.58 939.994  19
  -2  -6  -9 160315. 6336.77   7
  -2  -6  -9 165745. 6322.61   3
  -2  -6  -9 166866. 6402.95  11
  -2  -6  -9 171044. 7027.96  15
  -2  -6  -9 161674. 6501.97  19
  -2  -6 -10 11972.9 1234.85   7
  -2  -6 -10 10878.7 1176.98   3
  -2  -6 -10 12086.0 1235.55  11
  -2  -6 -10 12353.2 1490.07  15
  -2  -6 -10 11168.5 1235.90  19
  -2  -6 -11 69490.3 3377.69   1
  -2  -6 -11 70319.2 3537.84   7
  -2  -6 -11 72682.7 3535.20  11
  -2  -6 -11 71467.2 4015.94  15
  -2  -6 -11 74653.7 3557.92   3
  -2  -6 -12 3914.82 743.781   7
  -2  -6 -12 4335.59 765.888  11
  -2  -6 -12 3807.62 716.274   3
  -2  -6 -12 4873.15 763.885   1
  -2  -6 -13 113585. 4949.34   3
  -2  -6 -13 121358. 5029.99  11
  -2  -6 -13 112913. 4841.66   1
  -2  -6 -13 113954. 4988.59   7
  -2  -6 -14 738.578 350.768   7
  -2  -6 -14 571.746 300.646   1
  -2  -6 -14 817.432 339.714  11
  -2  -6 -14 309.113 242.487   3
  -2  -6 -15 116646. 4948.17   1
  -2  -6 -15 115669. 5002.62  11
  -2  -6 -15 122161. 5103.61   3
  -2  -6 -16 5705.27 853.171   1
  -2  -6 -16 6202.25 889.614  11
  -2  -6 -16 6117.72 899.749   3
  -2  -6 -17 18121.4 1536.57  11
  -2  -6 -17 16664.0 1505.47   3
  -2  -6 -17 18029.0 1496.46   1
  -2  -6 -18 1269.28 448.095   1
  -2  -6 -19 5112.70 764.765   1
  -2  -6 -20-81.5065 148.282   1
  -2  -6 -21 4207.57 668.390   3
  -2  -6 -21 4513.78 668.185   1
  -2  -6 -22 6185.67 752.974   3
  -2  -6 -23 38755.1 1995.77   3
  -2  -6 -24 506.178 213.138   3
  -2  -6 -25 147.756 116.460   3
  -2  -7  21 10583.3 766.670  12
   2  -7 -21 10743.7 778.548   2
  -2  -7  20 2958.98 461.725  12
   2  -7 -20 3286.26 453.546   2
  -2  -7  19 4627.95 629.212  12
   2  -7 -19 4436.92 658.373   3
   2  -7 -19 4738.24 559.084   2
  -2  -7  18 40054.9 2211.82  12
   2  -7 -18 40401.5 2215.21   3
   2  -7 -18 39958.9 1979.86   2
   2  -7 -17 8811.51 974.094   3
   2  -7 -17 11904.9 1212.00   7
  -2  -7  17 9825.81 1053.08  12
   2  -7 -17 9321.88 856.039   2
   2  -7 -16 2866.84 643.402   7
  -2  -7  16 4148.79 713.715  12
   2  -7 -16 3182.25 509.690   2
   2  -7 -16 3435.74 617.291   3
   2  -7 -15 20958.9 1709.02   7
  -2  -7  15 18659.9 1592.67  12
   2  -7 -15 19078.4 1480.64   3
   2  -7 -14 29031.2 2095.10   7
  -2  -7  14 27982.3 2042.02  12
   2  -7 -14 23812.1 1519.35   2
   2  -7 -14 26141.3 1821.68   3
   2  -7 -13 21517.4 1648.64   3
  -2  -7  13 20141.9 1768.29  12
   2  -7 -13 21350.2 1823.01   7
  -2  -7  13 20128.8 1482.01  19
  -2  -7  12 2951.04 670.481  12
   2  -7 -12 2347.43 619.453   7
  -2  -7  12 2471.85 522.901  19
   2  -7 -12 1459.68 453.671   3
  -2  -7  11 15037.4 1545.27  12
   2  -7 -11 16502.1 1595.46   7
  -2  -7  11 15516.1 1365.46  19
   2  -7 -11 14994.5 1362.98   3
  -2  -7  10 70187.5 3812.99  12
   2  -7 -10 71641.9 3766.48   7
  -2  -7  10 71969.4 3499.79  19
   2  -7 -10 72772.3 3472.88   3
  -2  -7   9 54060.1 3190.00  12
   2  -7  -9 50250.2 3034.67   7
  -2  -7   9 54214.1 2913.34  19
   2  -7  -9 50989.8 2760.34   3
  -2  -7   8 21697.3 1913.36  12
  -2  -7   8 21164.5 1722.46  19
   2  -7  -8 21349.1 1619.19   3
  -2  -7   7 11023.5 1351.35  12
   2  -7  -7 11000.6 1130.09   3
  -2  -7   7 12441.7 1301.75  19
  -2  -7   6 5449.65 962.106  12
   2  -7  -6 8274.75 956.423   3
  -2  -7   6 7040.94 1000.51  19
   2  -7  -5 55702.7 2884.91   3
  -2  -7   5 64264.0 3340.52  19
  -2  -7   5 59631.2 3408.44  12
  -2  -7   4 31409.0 2217.63  19
  -2  -7   4 28993.9 2246.99  12
   2  -7  -4 27225.1 2081.74   7
  -2  -7   3 5899.05 942.346  19
  -2  -7   3 4640.42 873.718  12
   2  -7  -3 3697.76 755.866   7
  -2  -7   2 84565.0 4198.58  12
  -2  -7   2 80644.5 4059.95  19
   2  -7  -2 80205.9 3977.60   7
  -2  -7   1 68555.9 3639.67  12
  -2  -7   1 62209.0 3440.16  19
   2  -7  -1 63707.8 3392.16   7
  -2  -7   1 60066.6 2867.39   7
  -2  -7   0 29742.4 1823.40  11
  -2  -7   0 32474.6 2368.51  12
   2  -7   0 36140.2 2361.25   7
  -2  -7   0 32060.2 1910.72   7
   2  -7   1 2956.98 684.056   7
  -2  -7  -1 2723.49 537.570   7
  -2  -7  -1 2086.29 648.232  12
  -2  -7  -1 2169.95 461.146  11
  -2  -7  -2 87170.9 3826.07   7
  -2  -7  -2 95027.1 4451.95  15
  -2  -7  -2 88370.4 4355.34  19
  -2  -7  -2 89381.6 3812.65  11
  -2  -7  -2 94352.0 4477.87  12
  -2  -7  -3 87998.6 3869.54   7
  -2  -7  -3 93661.7 4397.92  19
  -2  -7  -3 86622.2 4339.62  15
  -2  -7  -3 91109.5 3835.05  11
  -2  -7  -3 86084.7 4339.88  12
  -2  -7  -4 85401.1 4209.41  19
  -2  -7  -4 81874.2 3749.46   7
  -2  -7  -4 89146.2 4380.98  15
  -2  -7  -4 96806.1 4436.15  12
  -2  -7  -4 81217.6 3668.71  11
  -2  -7  -5 6727.22 876.533   7
  -2  -7  -5 8196.91 1101.38  19
  -2  -7  -5 6631.76 1045.42  15
  -2  -7  -5 9707.67 1222.27  12
  -2  -7  -5 7971.64 909.939  11
  -2  -7  -6 9159.91 1156.83  19
  -2  -7  -6 9184.39 1203.45  12
  -2  -7  -6 8003.06 897.950   3
  -2  -7  -6 8471.76 998.452   7
  -2  -7  -6 9277.82 1007.35  11
  -2  -7  -7 34090.8 2387.62  19
  -2  -7  -7 37968.6 2241.21   7
  -2  -7  -7 34824.8 2086.89   3
  -2  -7  -7 34881.2 2127.07  11
  -2  -7  -7 36795.8 2494.01  12
  -2  -7  -8 6443.05 834.973   3
  -2  -7  -8 6540.87 877.697   7
  -2  -7  -8 6001.69 809.723  11
  -2  -7  -9 4143.07 679.548   3
  -2  -7  -9 2218.60 508.729  11
  -2  -7  -9 3746.44 573.045   1
  -2  -7  -9 4778.65 747.932   7
  -2  -7 -10 2737.17 568.130   3
  -2  -7 -10 1943.03 490.583   7
  -2  -7 -10 2739.80 565.635  11
  -2  -7 -10 2227.08 463.939   1
  -2  -7 -11 43711.6 2457.92   3
  -2  -7 -11 41900.6 2457.99   7
  -2  -7 -11 41526.3 2367.88  11
  -2  -7 -11 42227.1 2255.96   1
  -2  -7 -12 33074.7 2168.13   7
  -2  -7 -12 32913.4 2089.00  11
  -2  -7 -12 37163.2 2092.04   1
  -2  -7 -13 33435.6 2093.38   3
  -2  -7 -13 30499.0 2020.26   7
  -2  -7 -13 32535.0 1996.31  11
  -2  -7 -13 31603.8 1898.65   1
  -2  -7 -14 25129.0 1718.10  11
  -2  -7 -14 26005.2 1684.70   1
  -2  -7 -14 28336.4 1879.08   3
  -2  -7 -15 4311.30 648.426   1
  -2  -7 -15 4535.58 713.340   3
  -2  -7 -16 56038.6 2661.67   1
  -2  -7 -16 56176.1 2819.56   3
  -2  -7 -17 37241.1 2015.08   1
  -2  -7 -17 38135.5 2155.63   3
  -2  -7 -18 12814.1 1113.23   3
  -2  -7 -19 10408.7 955.104   3
  -2  -7 -20 13434.1 1039.97   3
  -2  -7 -21 36181.7 1776.35   3
  -2  -8  16 21890.9 1188.78  12
   2  -8 -15 1646.14 420.341   7
  -2  -8  15 1232.27 290.882  12
  -2  -8  14 6156.60 705.754  12
   2  -8 -14 7466.56 878.947   7
  -2  -8  13 8902.43 895.733  12
   2  -8 -13 10135.6 1058.21   7
  -2  -8  12 62451.0 2915.68  12
   2  -8 -12 62161.2 3112.27   7
  -2  -8  11 1575.61 416.163  12
  -2  -8  10 10060.0 1074.06  12
  -2  -8   9 16786.5 1362.27  19
  -2  -8   9 15714.9 1379.92  12
  -2  -8   8 45614.3 2547.80  19
  -2  -8   8 46774.9 2603.47  12
  -2  -8   7 2182.28 539.734  12
  -2  -8   7 1872.76 495.107  19
  -2  -8   6 53301.3 2922.85  12
  -2  -8   6 58291.1 3028.20  19
   2  -8  -6 54803.6 3025.44   7
  -2  -8   5 29210.4 2034.33  12
  -2  -8   5 31305.0 2101.08  19
   2  -8  -5 28192.0 2041.41   7
  -2  -8   4 81320.5 3825.52  12
  -2  -8   4 76324.6 3778.59  19
   2  -8  -4 77551.0 3782.14   7
  -2  -8   3 1008.61 462.360  12
  -2  -8   3 750.196 390.651  19
   2  -8  -3 817.308 416.258   7
  -2  -8   2 50953.9 2821.52  12
  -2  -8   2 48653.2 2862.51  19
   2  -8  -2 46852.9 2760.72   7
  -2  -8   1 408.225 339.079  12
  -2  -8   1 331.391 284.336  19
   2  -8  -1 301.432 279.360   7
   2  -8   0 63840.0 3222.11   7
  -2  -8   0 58166.8 3155.31  12
   2  -8   1 787.372 387.557   7
  -2  -8  -1 688.562 280.026   7
  -2  -8  -1 1529.96 479.703  12
  -2  -8  -2 105717. 4319.33   7
  -2  -8  -2 121044. 4986.22  12
  -2  -8  -2 121294. 5117.24  19
   2  -8   2 112601. 4826.55   7
   2  -8   3 574.407 318.107   7
  -2  -8  -3 200.643 186.118   7
  -2  -8  -3 705.386 381.713  12
   2  -8   4 22706.6 1710.63   7
  -2  -8  -4 20661.2 1447.79   7
   2  -8   5 11087.8 1144.12   7
  -2  -8  -5 11388.5 1030.72   7
  -2  -8  -6 66997.6 3083.90   7
  -2  -8  -6 67758.0 2871.60  11
  -2  -8  -7 3762.62 537.412  11
   2  -8   7 4910.30 737.292   7
  -2  -8  -7 3091.36 542.843   7
  -2  -8  -8 6225.04 760.165   7
   2  -8   8 7444.27 891.635   7
  -2  -8  -8 5773.08 654.054  11
   2  -8   9 2518.54 528.060   7
  -2  -8  -9 2487.63 476.191   7
  -2  -8  -9 2730.72 449.013  11
   2  -8  10 50964.2 2091.83   7
  -2  -8 -10 45969.7 1913.16   7
  -2  -8 -11-56.5541 83.9972   3
   2  -8  11 19325.7 1265.55   7
  -2  -8 -12 4183.28 557.376   3
   2  -8  12 4518.21 606.119   7
  -2  -8 -13 3553.45 525.903   3
   2  -8  13 3804.76 529.660   7
  -2  -8 -14 71089.7 2845.69   3
   2  -8  14 66775.2 2768.95   7
  -2  -8 -15 4604.61 548.550   3
   2  -8  15 4461.54 493.892   7
  -2  -8 -16 13714.7 886.406   3
   2  -8  16 10550.0 695.825   7
  -2  -9   9 44648.6 1832.30  12
  -2  -9   8 7509.76 657.486  12
   2  -9  -8 9011.24 867.818   7
  -2  -9   7 13255.0 933.310  12
   2  -9  -7 14853.1 1142.78   7
   2  -9  -6 1006.70 338.912   7
  -2  -9   6 758.840 259.969  12
   2  -9  -5 56315.9 2622.68   7
  -2  -9   5 52035.5 2332.77  12
   2  -9  -4 6135.90 769.538   7
  -2  -9   4 5790.73 647.430  12
   2  -9  -3 20976.5 1440.35   7
  -2  -9   3 19321.8 1269.47  12
   2  -9  -2 12483.2 1089.47   7
   2  -9  -1 45878.3 2337.85   7
   2  -9   0 12454.7 1080.65   7
   2  -9   1 2090.78 440.764   7
   2  -9   2 6026.69 725.997   7
   2  -9   3 48528.7 2358.70   7
   2  -9   4 18049.2 1258.96   7
   2  -9   5 40193.8 2016.49   7
   2  -9   6 214.378 210.693   7
   2  -9   7 39112.6 1869.37   7
   2  -9   8 6850.09 641.534   7
   2  -9   9 20679.3 1139.74   7
   2  -9  10 4748.05 452.292   7
   3   0 -32 4338.99 487.700   4
   3   0 -31-55.1863 173.880   4
   3   0 -30 32672.4 1847.53   4
   3   0 -29 75.7628 238.713   4
   3   0 -28 2095.58 485.935   4
   3   0 -27 90.5932 285.440   4
   3   0 -26 99055.7 4372.20   4
   3   0 -25-99.7078 314.148   4
   3   0 -25 349.617 259.636   2
   3   0 -24 28892.8 2056.57   4
   3   0 -24 28845.9 1968.68   2
   3   0 -23-94.1773 197.814   2
   3   0 -23 203.703 283.006   4
  -3   0  23-145.626 341.983  17
   3   0 -23 445.025 350.530  16
   3   0 -22 191967. 7160.31   2
  -3   0  22 190753. 7884.18  17
   3   0 -22 194311. 7270.06   4
   3   0 -22 189955. 7384.21  16
  -3   0  21 137.693 433.846  17
   3   0 -21 215.754 196.280  16
   3   0 -21 98.0521 308.959   4
   3   0 -21 184.320 216.470   2
   3   0 -20 1041.62 379.888  16
   3   0 -20 566.777 314.854   4
   3   0 -20 1422.66 418.469   2
   3   0 -19 1194.14 443.644  16
   3   0 -19 541.445 300.065   4
   3   0 -19 255.043 268.262   2
   3   0 -18 250359. 9151.10  16
   3   0 -18 262687. 9075.07   4
   3   0 -18 265104. 8966.17   2
   3   0 -17 89.1723 187.327  16
   3   0 -17 80.6881 207.594   4
   3   0 -17 152.345 195.978   2
   3   0 -16 59385.2 2816.25   2
   3   0 -16 64246.0 3050.50  16
   3   0 -16 56899.8 3178.13  14
   3   0 -16 61795.2 2923.08   4
   3   0 -15 394.449 274.499  14
   3   0 -15 710.671 248.085   4
   3   0 -14 120447. 4992.98  14
   3   0 -13 435.446 242.312  14
   3   0 -12 125511. 4982.24  14
   3   0 -11-76.2184 160.107  14
   3   0 -10 51362.8 2533.37  14
   3   0  -9 337.806 224.587  14
   3   0  -8 287722. 9474.31  14
   3   0  -7 1525.78 353.807  14
   3   0  -6 37803.9 1942.05  14
   3   0  -5 1164.30 313.542  14
   3   0  -4 973973. 29212.7  14
   3   0  -3-59.3815 197.218  14
   3   0  -2 10338.1 914.119  14
   3   0  -1-63.7100 221.921  14
  -3   0   0 592860. 18273.0  13
   3   0   0 607655. 18531.5  14
  -3   0  -1 109.242 162.282  13
   3   0   1 116.013 182.787  17
  -3   0  -2 35977.7 1859.86  13
   3   0   2 38434.7 1911.14  17
  -3   0  -3 112.740 145.013  13
   3   0   3-57.3634 134.711  17
   3   0   4 714605. 21665.0  17
   3   0   5 57.7440 160.457  17
   3   0   6 1894.91 397.088  17
   3   0   7 61.4294 129.041  17
   3   0   8 29721.7 1704.47  17
   3   0   9 273.797 190.358  17
   3   0  10 20023.1 1420.15  17
   3   0  11 235.473 202.032  17
   3   0  12 7277.60 895.623  17
   3   0  13-91.3129 191.797  17
  -3   0 -13 114.482 104.123  15
  -3   0 -14 2292.06 491.819   9
  -3   0 -14 2263.96 495.757   8
   3   0  14 2659.78 580.676  17
  -3   0 -14 2925.35 450.364  15
   3   0  15 106.092 222.858  17
  -3   0 -15 87.6326 184.088   9
  -3   0 -16 88310.3 3969.55   9
   3   0  16 84616.9 4180.68  17
   3   0  17-121.654 255.527  17
  -3   0 -17 99.6457 181.259   9
  -3   0 -18 57511.0 3220.55   9
  -3   0 -18 68616.1 3710.41   5
   3   0  18 64512.8 3627.56  17
   3   0  19 271.536 285.264  17
  -3   0 -19 279.370 293.489   5
  -3   0 -19 220.619 231.812   9
  -3   0 -20 76641.3 3845.92   9
  -3   0 -20 76407.0 4194.18   5
   3   0  20 72837.9 4057.38  17
  -3   0 -21 296.741 348.543   5
  -3   0 -21 116.980 245.874   9
   3   0  22 28403.6 2385.12  17
  -3   0 -22 29254.1 2442.14   5
  -3   0 -22 27952.8 2137.07   9
  -3   0 -23 232.274 272.814   9
  -3   0 -24 33581.2 2302.25   9
  -3   0 -24 32482.2 2285.89  10
  -3   0 -25 106.808 354.819  10
  -3   0 -25 636.848 369.808   9
  -3   0 -26 11060.2 1190.10   9
  -3   0 -26 9306.23 1119.16  10
  -3   0 -27-87.8698 244.159   9
  -3   0 -27 89.1013 247.581  10
  -3   0 -28 67693.7 3128.08   9
  -3   0 -28 67105.2 3138.78  10
  -3   0 -29-63.8580 276.545   9
  -3   0 -29-195.196 368.006  10
  -3   0 -30 46328.1 2148.04  10
  -3   0 -30 46615.3 2149.66   4
   3  -1 -32 9231.77 691.451   4
   3   1 -32 9886.62 702.090   4
   3  -1 -31 874.824 302.261   4
   3   1 -31 1109.90 301.080   4
   3  -1 -30 442.313 257.741   4
   3   1 -30 1058.47 333.985   4
   3  -1 -29 62953.7 2928.46   4
   3   1 -29 60461.0 2874.45   4
   3  -1 -28 44724.3 2442.63   4
   3   1 -28 46885.3 2493.66   4
   3  -1 -27 1598.22 431.796   2
   3   1 -27 2459.14 548.718   4
   3  -1 -27 2206.37 535.558   4
   3  -1 -26 16920.3 1424.08   2
   3   1 -26 15801.8 1422.97   4
   3  -1 -26 15282.7 1395.56   4
   3  -1 -25 34105.6 2164.25   2
   3  -1 -25 31083.6 2117.03   4
   3   1 -25 33104.7 2166.99   4
   3  -1 -24 28555.2 1966.74   2
   3  -1 -24 25709.7 1895.70   4
   3   1 -24 26723.1 1942.52   4
   3   1 -23 3526.71 705.649   4
   3  -1 -23 2313.65 553.668   4
   3  -1 -23 3207.30 681.099  16
   3   1 -23 2044.00 546.621  16
   3  -1 -23 1949.08 516.800   2
  -3   1  23 3030.91 746.068  17
  -3  -1  23 2407.46 669.028  17
   3  -1 -22 2686.52 597.044   4
   3   1 -22 2993.01 634.229   4
   3  -1 -22 2299.63 581.107  16
   3   1 -22 2984.82 638.832  16
  -3   1  22 3263.77 793.034  17
  -3  -1  22 3204.75 792.482  17
   3  -1 -22 3384.76 678.895   2
   3  -1 -21 36953.0 2299.15   4
   3   1 -21 32006.2 2159.74   4
  -3   1  21 34458.9 2577.46  17
  -3  -1  21 34125.8 2539.27  17
   3   1 -21 36216.5 2338.89  16
   3  -1 -21 34815.8 2333.15  16
   3  -1 -21 35969.0 2238.45   2
   3  -1 -20 91897.9 4278.64  16
   3   1 -20 90545.0 4227.27  16
   3   1 -20 90664.9 4126.76   4
   3  -1 -20 92459.7 4152.32   4
   3  -1 -20 94991.6 4136.42   2
   3  -1 -19 43672.3 2613.87  16
   3   1 -19 48299.6 2695.54  16
   3  -1 -19 47584.9 2561.96   2
   3  -1 -19 43174.0 2507.41   4
   3   1 -19 47704.6 2601.75   4
   3  -1 -18 34787.5 1952.97   6
   3  -1 -18 36994.8 2288.36  16
   3   1 -18 36792.2 2246.87  16
   3  -1 -18 36778.8 2171.38   2
   3   1 -18 38669.8 2205.24   2
   3   1 -18 37619.6 2230.51   4
   3  -1 -18 37354.9 2204.09   4
   3  -1 -17 1349.18 454.569  16
   3   1 -17 1402.36 413.353  16
   3  -1 -17 1361.97 349.318   6
   3  -1 -17 1049.82 408.457   4
   3   1 -17 811.578 363.545   4
   3   1 -17 1867.38 434.011   2
   3  -1 -17 1414.17 397.472   2
   3   1 -16 188522. 7121.49  14
   3  -1 -16 184761. 7138.02  14
   3  -1 -16 181455. 6652.65   4
   3   1 -16 183062. 6672.56   4
   3  -1 -16 189881. 6827.93  16
   3   1 -16 194682. 6835.47  16
   3  -1 -16 174940. 6578.23   2
   3  -1 -15 162932. 5980.36   4
   3   1 -15 159529. 5968.02   4
   3   1 -15 159166. 6353.98  14
   3  -1 -15 180343. 6551.37  14
   3  -1 -14 38035.8 2303.76  14
   3   1 -14 37580.4 2278.93  14
   3   1 -13 4457.96 713.725  14
   3  -1 -13 4052.42 671.920  14
   3  -1 -12 15060.0 1281.34  14
   3   1 -12 15369.0 1281.23  14
   3  -1 -11 307780. 10569.7  14
   3   1 -11 327888. 10574.0  14
   3  -1 -10 17639.4 1338.11  14
   3   1 -10 20412.5 1401.32  14
   3  -1  -9 16578.5 1238.65  14
   3   1  -9 16391.3 1211.71  14
   3  -1  -8 65277.4 2872.38  14
   3   1  -8 62548.6 2810.37  14
   3   1  -7 220973. 7461.66  14
   3  -1  -7 220885. 7494.56  14
   3  -1  -6 170732. 6088.96  14
   3   1  -6 178768. 6086.96  14
   3   1  -5 3332.18 494.349  14
   3  -1  -5 4539.17 581.364  14
   3  -1  -4 4948.20 605.720  14
   3   1  -4 4554.17 570.469  14
   3  -1  -3 217212. 7390.92  14
   3   1  -3 220090. 7368.98  14
   3  -1  -2 370604. 12027.7  14
   3   1  -2 386723. 12018.2  14
   3   1  -1 53470.1 2464.04  14
   3  -1  -1 52021.7 2486.87  14
  -3   1   0 7463.82 723.025  13
  -3  -1   0 8462.19 772.488  13
   3   1   0 7108.88 788.056  14
   3  -1   0 8541.38 874.320  14
  -3   1  -1 9787.00 840.531  13
  -3  -1  -1 10244.6 883.519  13
   3   1   1 8972.70 842.272  17
   3  -1   1 9920.82 887.286  17
  -3   1  -2 86023.7 3443.44  13
  -3  -1  -2 85289.3 3443.70  13
   3  -1   2 90125.1 3513.25  17
   3   1   2 87053.7 3469.49  17
  -3   1  -3 190164. 6597.56  13
  -3  -1  -3 192258. 6664.24  13
   3  -1   3 199910. 6720.41  17
   3   1   3 199699. 6682.56  17
   3  -1   4 125103. 4654.46  17
   3   1   4 125421. 4631.41  17
   3  -1   5 20308.3 1336.43  17
   3   1   5 21962.5 1365.62  17
   3  -1   6 176378. 6194.57  17
   3   1   6 177582. 6179.11  17
   3  -1   7 184393. 6488.78  17
   3   1   7 189226. 6516.01  17
   3  -1   8 43002.2 2152.99  17
   3   1   8 39250.8 2096.71  17
   3   1   9 1114.96 329.483  17
   3  -1   9 1602.23 388.985  17
   3  -1  10 61175.1 2880.81  17
   3   1  10 61050.4 2887.94  17
   3  -1  11 83867.6 3598.57  17
   3   1  11 77309.5 3525.38  17
   3  -1  12 1536.40 422.438  17
   3   1  12 1626.76 423.729  17
  -3  -1 -12 1212.61 340.151  15
  -3  -1 -13 18151.3 1382.59  15
   3  -1  13 16625.3 1421.47  17
   3   1  13 18618.1 1505.64  17
   3   1  14 32046.7 2142.36  17
   3  -1  14 34006.2 2198.30  17
  -3  -1 -14 33298.2 1969.57  15
  -3   1 -14 35935.9 2075.62   9
  -3  -1 -14 31425.2 2012.54   9
   3  -1  15 70735.8 3587.01  17
   3   1  15 76863.1 3687.27  17
  -3  -1 -15 72117.1 3221.22  15
  -3  -1 -15 70839.6 3158.83  11
  -3   1 -15 68182.6 3305.49   9
  -3  -1 -15 68952.3 3385.97   9
   3  -1  16 35597.9 2335.07  17
   3   1  16 29909.3 2187.05  17
  -3  -1 -16 31341.7 1871.25  15
  -3  -1 -16 29205.5 1831.36  11
  -3  -1 -16 30602.5 2076.96   9
  -3   1 -16 31639.2 2062.85   9
  -3  -1 -17 35892.8 2130.60  11
  -3   1 -17 41589.1 2426.16   9
  -3  -1 -17 36691.6 2365.13   9
   3  -1  17 38411.4 2579.08  17
   3   1  17 38311.5 2580.66  17
  -3   1 -18 57929.4 3107.11   9
  -3  -1 -18 56014.8 3375.43   5
  -3   1 -18 60298.3 3437.41   5
   3  -1  18 56297.8 3327.30  17
   3   1  18 58309.0 3385.52  17
  -3   1 -19 24883.8 1919.82   9
  -3   1 -19 23731.1 2112.62   5
  -3  -1 -19 26969.8 2246.32   5
   3  -1  19 26113.6 2209.34  17
   3   1  19 27021.8 2221.20  17
  -3  -1 -20 46680.2 3159.05   5
  -3   1 -20 52144.9 3275.51   5
   3  -1  20 47074.2 3113.43  17
   3   1  20 48655.5 3198.28  17
  -3  -1 -20 49939.6 2671.91   3
  -3   1 -20 52133.9 2931.43   9
  -3   1 -21 5224.25 878.068   9
   3  -1  21 4718.34 972.610  17
   3   1  21 3732.21 903.851  17
  -3  -1 -21 6357.27 1074.51   5
  -3   1 -21 4176.99 868.167   5
  -3  -1 -21 5694.44 793.146   3
  -3  -1 -21 5797.75 819.057   1
  -3   1 -22 25904.1 2280.37   5
  -3  -1 -22 30206.3 2448.62   5
  -3  -1 -22 27516.6 1829.58   3
   3  -1  22 28424.3 2382.04  17
   3   1  22 25501.6 2256.39  17
  -3   1 -22 32420.2 2219.04   9
  -3  -1 -22 29231.4 1916.05   1
  -3   1 -23 25930.6 1946.84   9
  -3  -1 -23 22259.2 1616.49   1
  -3   1 -24 6272.67 945.124   9
  -3  -1 -24 6632.30 997.102  10
  -3   1 -24 7324.61 1023.88  10
  -3   1 -25 294.010 272.394   9
  -3  -1 -25 312.473 289.489  10
  -3   1 -25 101.378 260.878  10
  -3   1 -26 37167.0 2302.82   9
  -3   1 -26 41455.8 2437.38  10
  -3  -1 -26 45514.4 2555.07  10
  -3  -1 -27 42567.9 2398.65  10
  -3   1 -27 40442.2 2329.94  10
  -3   1 -27 42784.4 2330.48   9
  -3  -1 -28 16355.7 1291.90  10
  -3   1 -28 15958.1 1272.58  10
  -3   1 -28 13501.1 1138.28   9
  -3  -1 -29 854.918 316.028  10
  -3   1 -29 1663.53 396.094  10
  -3   1 -29 1214.33 334.747   9
  -3   1 -30 11092.4 852.173   4
  -3  -1 -30 12303.2 906.299   4
   3  -2 -31 53334.2 2116.31   4
   3   2 -31 52464.9 2086.52   4
   3  -2 -30 6805.13 688.281   4
   3   2 -30 6189.61 657.545   4
   3  -2 -29 19889.3 1366.73   4
   3   2 -29 22458.8 1424.95   4
   3  -2 -28 4057.53 647.785   4
   3   2 -28 4768.97 687.546   4
   3  -2 -28 6312.21 759.097   2
   3  -2 -27 73276.9 3431.66   4
   3   2 -27 75635.3 3446.99   4
   3  -2 -27 84147.6 3592.18   2
   3   2 -26 85.9320 285.453   4
   3  -2 -26 86.6263 328.078   4
   3  -2 -26 623.431 337.297   2
   3  -2 -25 66777.4 3294.78   4
   3   2 -25 69060.6 3324.91   4
   3  -2 -25 65762.8 3298.20   2
   3   2 -24 4061.53 719.941   4
   3  -2 -24 4442.85 740.725   4
   3  -2 -24 4972.19 803.424   2
   3  -2 -23 24554.0 1659.69   3
   3   2 -23 24185.2 1790.54   4
   3  -2 -23 22607.4 1738.88   4
   3  -2 -23 21878.3 1738.97   2
   3  -2 -22 14548.1 1367.91   2
  -3   2  22 12069.9 1476.75  17
  -3  -2  22 13173.1 1514.84  17
   3  -2 -22 11646.3 1237.66   4
   3   2 -22 12846.0 1290.37   4
   3  -2 -22 12136.8 1299.80  16
   3   2 -22 13383.1 1314.23  16
   3  -2 -22 11787.3 1143.24   3
   3  -2 -21 32110.7 1998.34   3
   3  -2 -21 35331.4 2209.11   2
  -3   2  21 31065.8 2397.42  17
  -3  -2  21 30471.1 2361.43  17
   3  -2 -21 31496.7 1888.54   6
   3  -2 -21 34091.2 2169.56   4
   3   2 -21 35406.0 2198.97   4
   3  -2 -21 32485.9 2208.19  16
   3   2 -21 32321.0 2145.68  16
   3  -2 -20 6780.01 849.064   3
   3  -2 -20 8854.55 1043.86   2
   3  -2 -20 7379.58 850.852   6
   3  -2 -20 7312.35 963.661   4
   3   2 -20 7357.13 944.250   4
   3  -2 -20 7873.49 1024.71  16
   3   2 -20 7335.58 950.095  16
  -3   2  20 9095.41 1245.85  17
  -3  -2  20 9977.15 1275.96  17
   3  -2 -19 36929.4 2314.78  16
   3   2 -19 36732.2 2289.41  16
   3  -2 -19 34132.6 2048.02   6
   3  -2 -19 38057.9 2178.80   3
   3  -2 -19 38366.4 2271.18   4
   3   2 -19 38888.0 2292.55   4
   3  -2 -18 1361.78 366.702   6
   3  -2 -18 1876.08 484.253   4
   3   2 -18 1718.16 487.812   4
   3  -2 -18 1980.19 450.082   3
   3  -2 -18 1122.59 419.097  16
   3   2 -18 1253.07 432.962  16
   3   2 -17 239567. 8424.16  16
   3  -2 -17 239432. 8496.26  16
   3  -2 -17 238248. 8235.59   6
   3  -2 -17 237114. 8348.53   4
   3   2 -17 237635. 8356.47   4
   3  -2 -17 242246. 8296.15   3
   3  -2 -16 73.1646 133.164   6
   3  -2 -16 306.373 227.562   4
   3   2 -16 308.769 214.535   4
   3  -2 -16 147.340 173.062   3
   3  -2 -16 252.469 265.185  16
   3   2 -16 80.5368 169.222  16
   3  -2 -15-72.1863 131.311   4
   3   2 -15-72.7467 170.837   4
   3  -2 -15 79.0618 219.684  16
   3   2 -15 75.6378 224.681  16
   3  -2 -15 211.948 181.747   3
   3  -2 -15 213.468 211.367   6
   3  -2 -15-99.6568 181.280  14
   3   2 -15 286.026 223.898  14
   3  -2 -14 29379.2 1976.68  14
   3   2 -14 31613.8 2001.56  14
   3   2 -13 300988. 10376.8  14
   3  -2 -13 316339. 10495.9  14
   3  -2 -12 413.396 260.813  14
   3   2 -12 472.350 219.127  14
   3   2 -11 591.965 269.547  14
   3  -2 -11 388.210 231.037  14
   3  -2 -10 9403.96 963.794  14
   3   2 -10 10887.1 995.895  14
   3  -2  -9 479133. 14785.6  14
   3   2  -9 457533. 14676.8  14
   3  -2  -8 388.068 214.979  14
   3   2  -8 243.935 181.361  14
   3   2  -7 70709.6 2889.68  14
   3  -2  -7 63268.4 2858.93  14
   3   2  -6 25778.3 1487.40  14
   3  -2  -6 26124.2 1531.79  14
   3  -2  -5 400049. 13123.3  14
   3   2  -5 438085. 13126.7  14
   3  -2  -4 14871.5 1076.96  14
   3   2  -4 13900.8 1018.52  14
   3  -2  -3 35047.5 1876.80  14
   3   2  -3 40250.9 1900.97  14
   3   2  -2 14817.7 1077.34  14
   3  -2  -2 15334.1 1145.32  14
  -3   2   1 104609. 3732.31  13
  -3  -2   1 98716.2 3763.55  13
   3  -2  -1 93514.6 3808.59  14
   3   2  -1 91804.4 3716.21  14
  -3   2   0 112975. 4147.15  13
  -3  -2   0 110472. 4193.68  13
   3   2   0 117215. 4286.09  14
   3  -2   0 107096. 4319.54  14
  -3  -2  -1 223380. 7327.90  13
  -3   2  -1 210291. 7199.30  13
   3   2   1 219863. 7417.33  14
   3  -2   1 217359. 7507.76  14
  -3  -2  -2 2260.06 415.099  13
  -3   2  -2 2116.52 396.957  13
   3  -2   2 2749.48 473.690  17
   3   2   2 2572.46 448.084  17
   3  -2   3 90085.7 3549.78  17
   3   2   3 82487.0 3450.56  17
   3  -2   4 12703.5 1051.74  17
   3   2   4 14139.7 1081.44  17
   3   2   5 403331. 13063.7  17
   3  -2   5 424650. 13158.2  17
   3   2   6 5112.91 652.964  17
   3  -2   6 3635.84 577.321  17
   3  -2   7 37262.4 1986.99  17
   3   2   7 33681.0 1911.19  17
   3   2   8 61700.6 2947.95  17
   3  -2   8 72551.1 3087.37  17
   3  -2   9 588385. 18377.1  17
   3   2   9 589772. 18349.4  17
  -3  -2 -10 4855.33 724.122  15
   3  -2  10 3975.23 647.519  17
   3   2  10 4985.02 715.820  17
  -3  -2 -11 38038.0 2254.63  15
   3  -2  11 35939.5 2155.21  17
   3   2  11 36821.5 2161.11  17
  -3  -2 -12 12301.9 1210.28  15
   3  -2  12 8209.91 984.345  17
   3   2  12 10536.0 1106.74  17
  -3  -2 -13 184679. 6897.87  15
   3  -2  13 185728. 6896.74  17
   3   2  13 194396. 6977.69  17
  -3  -2 -13 176501. 6647.26   9
  -3  -2 -13 174949. 6543.07  11
  -3  -2 -14 28649.0 1968.71  15
   3  -2  14 30704.1 2070.00  17
   3   2  14 27200.4 1957.64  17
  -3   2 -14 28233.7 1800.72   9
  -3  -2 -14 28354.9 1866.58   9
  -3  -2 -14 25998.5 1786.92  11
  -3  -2 -15 85517.4 4044.72  15
   3  -2  15 92642.9 4263.38  17
   3   2  15 92428.7 4278.92  17
  -3  -2 -15 89641.5 4032.40   9
  -3   2 -15 92592.9 3953.00   9
  -3  -2 -15 89344.6 3926.16  11
  -3  -2 -16 7197.69 958.200  15
   3  -2  16 8666.72 1113.59  17
   3   2  16 8708.65 1112.28  17
  -3   2 -16 7367.89 914.822   9
  -3  -2 -16 8034.34 1025.72   9
  -3  -2 -16 7138.68 905.891  11
  -3  -2 -17 85531.5 4292.16   5
  -3   2 -17 94868.0 4358.56   5
  -3  -2 -17 79164.6 3894.42  15
  -3  -2 -17 86497.6 3912.93  11
  -3   2 -17 90520.7 3969.50   9
  -3  -2 -17 80972.6 3992.19   9
   3   2  17 89819.9 4312.39  17
   3  -2  17 82158.6 4190.96  17
  -3   2 -18 41872.6 2525.34   9
  -3  -2 -18 44944.5 2713.42   9
   3  -2  18 41803.6 2789.44  17
   3   2  18 45603.9 2886.74  17
  -3  -2 -18 45986.7 2603.66  11
  -3   2 -18 45572.9 2877.52   5
  -3  -2 -18 46615.8 2941.76   5
  -3   2 -19 591.286 327.606   9
  -3  -2 -19 1109.56 451.543   9
  -3  -2 -19 675.040 401.298   5
  -3   2 -19 648.025 360.414   5
  -3  -2 -19 1068.20 395.255  11
   3  -2  19 131.252 276.067  17
   3   2  19 527.554 310.061  17
  -3  -2 -20 693.023 385.601   5
  -3   2 -20 796.919 394.998   5
  -3  -2 -20 1022.54 430.642   9
  -3   2 -20 801.997 349.708   9
   3  -2  20 404.231 347.152  17
   3   2  20 270.825 318.569  17
  -3  -2 -20 900.516 349.040   3
  -3  -2 -21 48168.9 3092.93   5
  -3   2 -21 47280.0 3031.27   5
   3  -2  21 40100.3 2847.45  17
   3   2  21 42366.6 2916.80  17
  -3  -2 -21 41511.2 2581.55   1
  -3  -2 -21 46652.5 2802.45   9
  -3   2 -21 45752.5 2649.84   9
  -3  -2 -21 43862.9 2578.71   3
  -3  -2 -22 1790.55 493.314   1
  -3  -2 -22 2172.26 527.945   3
  -3  -2 -22 2155.98 598.577   9
  -3   2 -22 1880.41 501.724   9
  -3  -2 -23 1130.28 383.404   1
  -3  -2 -23 793.738 346.880   3
  -3  -2 -23 105.151 331.629  10
  -3   2 -23 100.874 367.287  10
  -3   2 -23 762.121 374.646   9
  -3  -2 -23 1212.10 504.652   9
  -3  -2 -24 2947.90 553.568   3
  -3  -2 -24 2516.84 536.506   1
  -3  -2 -24 2829.14 617.079   9
  -3  -2 -24 2194.62 578.491  10
  -3   2 -24 2388.14 563.370  10
  -3   2 -24 2420.14 569.561   9
  -3  -2 -25 10457.7 996.483   3
  -3   2 -25 12810.1 1191.01   9
  -3  -2 -25 13238.5 1297.94   9
  -3  -2 -25 12959.0 1257.69  10
  -3   2 -25 13103.6 1238.92  10
  -3  -2 -25 10396.3 1054.15   1
  -3  -2 -26 528.505 333.739   9
  -3   2 -26 800.737 333.436   9
  -3  -2 -26 166.639 290.444  10
  -3   2 -26 636.551 312.882  10
  -3  -2 -26 259.253 192.868   1
  -3   2 -27 806.299 286.141   9
  -3  -2 -27 1932.87 460.693   9
  -3  -2 -27 1372.73 381.045  10
  -3   2 -27 1379.83 371.160  10
  -3  -2 -28 478.420 259.553  10
  -3   2 -28 687.567 295.320  10
  -3  -2 -28 717.637 306.919   9
  -3  -2 -29 71880.8 2921.35   4
  -3   2 -29 75910.2 2894.35   4
   3  -3 -29 17572.7 1059.73   2
   3   3 -29 11706.9 707.435   4
   3  -3 -28 10662.9 896.641   4
   3   3 -28 12189.3 944.760   4
   3  -3 -28 12916.2 1090.99   2
   3  -3 -27 39546.7 2025.76   4
   3   3 -27 34698.2 1937.38   4
   3  -3 -27 39764.0 2168.22   2
   3  -3 -26 3114.05 591.857   2
   3  -3 -26 3310.45 590.995   4
   3   3 -26 2263.74 488.218   4
   3  -3 -25 4324.13 713.495   2
   3  -3 -25 4491.76 709.269   4
   3   3 -25 4673.53 710.824   4
   3  -3 -24 96594.7 4395.45   2
   3   3 -24 103758. 4324.59   4
   3  -3 -24 104062. 4275.90   3
   3  -3 -24 102537. 4314.68   4
   3   3 -23 14352.8 1309.99   4
   3  -3 -23 15096.6 1332.75   4
   3  -3 -23 16000.5 1434.43   2
   3  -3 -23 15254.9 1326.24   3
   3  -3 -23 14981.0 1179.29   6
   3   3 -22 9793.76 1067.69   4
   3  -3 -22 8819.53 1017.92   4
   3  -3 -22 8894.10 1016.38   3
   3  -3 -22 8378.66 915.062   6
   3  -3 -21 182.053 252.936   3
   3  -3 -21 159.888 167.929   6
   3  -3 -21-268.369 375.801   4
   3   3 -21-179.302 352.294   4
   3  -3 -21 198.642 312.933   2
  -3   3  21-120.320 579.069  17
  -3  -3  21-117.335 537.141  17
   3  -3 -20 98203.7 4178.46   3
   3  -3 -20 98660.3 4273.71   2
  -3   3  20 80528.1 4258.50  17
  -3  -3  20 91389.4 4407.67  17
   3  -3 -20 89315.1 4028.89   4
   3   3 -20 93545.0 4071.44   4
   3  -3 -20 93138.1 4017.28   6
   3  -3 -19 41072.0 2318.77   6
   3  -3 -19 38579.1 2312.20   3
  -3   3  19 39329.3 2561.98  17
  -3  -3  19 38459.9 2538.35  17
   3  -3 -19 38237.6 2262.41   4
   3   3 -19 37720.6 2263.07   4
   3  -3 -19 37539.6 2273.84  16
   3   3 -19 40521.1 2323.83  16
   3  -3 -18 2516.55 526.801   6
   3  -3 -18 2424.25 568.802   3
   3  -3 -18 1928.70 499.266  16
   3   3 -18 2169.95 483.645  16
   3   3 -18 2028.56 505.554   4
   3  -3 -18 1848.50 510.287   4
  -3   3  18 1871.99 592.589  17
  -3  -3  18 1509.15 534.223  17
   3  -3 -17 2152.69 499.930   6
   3  -3 -17 2109.26 505.799  16
   3   3 -17 3053.39 576.343  16
   3  -3 -17 2619.53 546.737   7
  -3   3  17 2617.52 615.963  17
  -3  -3  17 2359.35 574.078  17
   3   3 -17 2113.41 502.363   4
   3  -3 -17 1778.04 454.219   4
   3  -3 -17 2981.23 579.060   3
   3  -3 -16 71109.3 3279.27  16
   3   3 -16 75471.5 3284.37  16
   3  -3 -16 73989.9 3384.49   3
   3  -3 -16 67570.7 3289.50   6
   3  -3 -16 71669.7 3346.92   7
   3  -3 -16 67620.9 3201.46   4
   3   3 -16 67737.8 3200.07   4
   3   3 -15 142171. 5336.31  16
   3  -3 -15 142948. 5406.84  16
   3  -3 -15 145899. 5537.13   3
   3  -3 -15 143457. 5519.26   6
   3  -3 -15 144912. 5499.46   7
   3  -3 -15 134939. 5306.32   4
   3   3 -15 140939. 5361.82   4
   3  -3 -14 9868.30 973.534  16
   3   3 -14 10423.5 985.449  16
   3  -3 -14 11573.9 1094.70   3
   3  -3 -14 10538.8 1053.64   6
   3  -3 -14 11562.5 1092.43   7
   3   3 -14 10446.8 989.218   4
   3  -3 -14 8996.23 928.330   4
   3  -3 -13 44453.4 2389.40   6
   3  -3 -13 44128.9 2443.25  14
   3  -3 -13 45553.2 2384.21   3
   3  -3 -13 43429.3 2242.31  16
   3   3 -13 46937.8 2279.67  16
   3  -3 -12 86102.0 3755.43   6
   3  -3 -12 96788.5 3826.68   3
   3  -3 -12 84668.1 3777.03  14
   3   3 -12 88597.5 3778.50  14
   3  -3 -11 25053.1 1658.12  14
   3   3 -11 27244.2 1666.02  14
   3  -3 -10 190919. 6760.27  14
   3   3 -10 192317. 6710.25  14
   3   3  -9 2193.27 446.880  14
   3  -3  -9 2656.09 483.085  14
   3  -3  -8 8565.44 839.218  14
   3   3  -8 9951.19 877.686  14
   3   3  -7 307781. 9755.67  14
   3  -3  -7 297480. 9792.77  14
   3   3  -6 226750. 7356.76  14
   3  -3  -6 216531. 7382.09  14
   3  -3  -5 971.775 267.450  14
   3   3  -5 1000.55 274.477  14
   3   3  -4 30835.7 1580.25  14
   3  -3  -4 30247.7 1615.92  14
  -3   3   3 75562.6 2947.27  13
  -3  -3   3 73050.5 2998.11  13
   3  -3  -3 66205.1 2858.49  14
   3   3  -3 72022.1 2855.04  14
  -3   3   2 168205. 5651.35  13
  -3  -3   2 165304. 5713.26  13
   3  -3  -2 155488. 5613.32  14
   3   3  -2 165426. 5589.54  14
   3   3  -1 393.367 225.133  14
   3  -3  -1 331.004 224.431  14
  -3   3   1-50.1835 273.888  13
  -3  -3   1 488.034 267.147  13
  -3  -3   0 25114.6 1393.19  13
  -3   3   0 22948.9 1318.93  13
   3   3   0 22387.6 1350.29  14
   3  -3   0 22422.6 1403.34  14
   3   3   1 4323.65 564.433  14
   3  -3   1 3766.99 567.672  14
   3   3   2 208895. 7123.41  14
   3  -3   2 211277. 7259.26  14
   3  -3   3 950.929 344.853  14
   3   3   3 1112.87 323.847  14
   3  -3   4 667.532 272.392  17
   3   3   4 865.398 298.292  17
   3  -3   5 183464. 6518.13  17
   3   3   5 184114. 6456.13  17
  -3  -3  -6 142443. 5144.64  19
   3   3   6 141839. 5329.76  17
   3  -3   6 149242. 5419.11  17
  -3  -3  -7 66835.8 2800.11  19
   3   3   7 63944.1 2964.74  17
   3  -3   7 64085.2 3001.90  17
  -3  -3  -8 5402.39 838.377  15
  -3  -3  -8 5687.59 652.934  19
   3  -3   8 6169.30 778.900  17
   3   3   8 6685.91 799.669  17
  -3  -3  -9 31582.1 2144.81  15
  -3  -3  -9 32785.4 1699.66  19
   3  -3   9 32702.4 1973.41  17
   3   3   9 29902.7 1884.56  17
   3   3  10 33638.6 2079.04  17
   3  -3  10 37573.8 2170.92  17
  -3  -3 -10 37362.4 2366.06  15
   3  -3  11 68867.9 3265.53  17
   3   3  11 64187.8 3194.34  17
  -3  -3 -11 66264.3 3193.47  11
  -3  -3 -11 68954.8 3518.38  15
  -3  -3 -12 744.494 303.490   9
   3  -3  12 371.349 276.504  17
   3   3  12 369.634 275.234  17
  -3  -3 -12 1228.78 391.596  11
  -3  -3 -13 15970.8 1529.89  15
   3  -3  13 13821.5 1346.75  17
   3   3  13 14373.8 1351.54  17
  -3  -3 -13 14004.5 1305.75  11
  -3  -3 -13 14140.2 1230.59   9
  -3  -3 -14 27133.7 1774.85   9
  -3  -3 -14 24741.9 1964.81  15
   3  -3  14 24605.7 1857.25  17
   3   3  14 22306.3 1794.22  17
  -3  -3 -14 21627.4 1729.61  11
  -3  -3 -15 52997.1 2827.79   9
  -3  -3 -15 45423.5 2955.20  15
   3   3  15 56591.2 3085.41  17
   3  -3  15 55304.8 3079.79  17
  -3  -3 -15 55899.5 2982.39  11
  -3  -3 -15 54687.7 3022.54   5
  -3   3 -15 58962.1 3049.44   5
  -3  -3 -16 35573.3 2273.12   9
  -3   3 -16 38840.0 2182.22   9
  -3  -3 -16 37536.5 2541.55  15
   3  -3  16 39350.2 2541.34  17
   3   3  16 34577.3 2394.12  17
  -3  -3 -16 32445.2 2257.78  11
  -3  -3 -16 36255.2 2419.66   5
  -3   3 -16 40939.7 2492.84   5
  -3   3 -17 10141.3 1048.02   9
  -3  -3 -17 10604.7 1173.05   9
  -3  -3 -17 7757.03 1096.47   5
  -3   3 -17 9907.45 1190.84   5
  -3  -3 -17 9883.99 1239.72  15
   3   3  17 10532.8 1274.13  17
   3  -3  17 8394.09 1138.66  17
  -3  -3 -17 11372.1 1243.44  11
  -3  -3 -18 4501.13 784.016  11
  -3  -3 -18 4363.29 814.561  15
  -3  -3 -18 4858.78 813.766   3
  -3  -3 -18 5647.18 929.093   5
  -3   3 -18 5864.26 914.296   5
  -3  -3 -18 4765.73 794.773   9
  -3   3 -18 4725.63 722.469   9
   3  -3  18 5728.70 933.472  17
   3   3  18 3779.67 770.168  17
  -3  -3 -19 132399. 5915.83   5
  -3   3 -19 138390. 5871.17   5
  -3  -3 -19 134617. 5719.20   3
   3  -3  19 135717. 5914.95  17
   3   3  19 130767. 5896.65  17
  -3  -3 -19 137402. 5737.70  11
  -3   3 -19 139157. 5415.36   9
  -3  -3 -19 149889. 5776.07   9
   3  -3  20 15474.4 1618.41  17
  -3  -3 -20 17792.3 1601.82   3
  -3  -3 -20 15265.1 1627.63   5
  -3   3 -20 16469.4 1410.11   9
  -3  -3 -20 18776.6 1614.19   9
  -3  -3 -21 4144.17 770.694   1
  -3  -3 -21 4815.27 810.765   3
  -3  -3 -21 4623.73 790.996  10
  -3   3 -21 4816.57 786.122  10
  -3   3 -21 4050.11 656.673   9
  -3  -3 -21 4812.37 815.059   9
  -3  -3 -22 93215.9 4308.15   1
  -3  -3 -22 99391.2 4335.12   3
  -3   3 -22 91229.7 3961.02   9
  -3  -3 -22 93445.0 4244.78   9
  -3  -3 -22 96393.5 4182.15  10
  -3   3 -22 94207.2 4112.41  10
  -3  -3 -23 26186.4 1866.00   1
  -3  -3 -23 24551.4 1779.30   3
  -3   3 -23 24362.1 1605.20   9
  -3  -3 -23 20191.2 1679.91   9
  -3  -3 -23 24713.3 1741.50  10
  -3   3 -23 21909.9 1635.01  10
  -3  -3 -24 19543.8 1518.98   1
  -3  -3 -24 16191.8 1362.10   3
  -3  -3 -24 16502.9 1349.85  10
  -3   3 -24 16128.3 1314.00  10
  -3   3 -24 17383.4 1269.88   9
  -3  -3 -24 17375.5 1445.66   9
  -3  -3 -25 871.752 311.793   1
  -3  -3 -25 504.328 262.557   3
  -3  -3 -25 623.903 272.836  10
  -3   3 -25 532.553 271.200  10
  -3  -3 -25 390.565 232.535   9
  -3   3 -25 447.296 220.241   9
  -3  -3 -26 19828.4 1392.91   1
  -3  -3 -26 20943.5 1339.50  10
  -3   3 -26 21308.6 1332.32  10
  -3  -3 -26 18828.5 1293.07   3
  -3  -3 -26 20732.1 1418.56   9
  -3  -3 -27 44663.3 2048.88   4
  -3   3 -27 41530.7 1962.05   4
  -3  -4  29 12199.1 848.159  12
   3  -4 -28 9587.37 844.351   2
   3  -4 -27 4571.14 626.266   2
   3  -4 -26 58387.8 2789.03   2
   3  -4 -25 6504.63 826.027   2
   3  -4 -24 28681.5 1831.42   3
   3  -4 -24 31715.5 1981.30   2
   3  -4 -23 6983.10 806.623   6
   3  -4 -23 7711.63 924.808   3
   3  -4 -23 8329.70 1011.85   2
   3  -4 -22 96389.3 4027.87   6
   3  -4 -22 94761.3 4170.93   3
   3  -4 -21 7355.89 909.237   6
   3  -4 -21 7986.62 1001.31   3
   3  -4 -20 18580.8 1513.31   6
   3  -4 -20 18509.6 1548.13   3
   3  -4 -19 390.696 290.461   3
   3  -4 -19 463.636 308.259   6
   3  -4 -19 582.120 305.983   2
   3  -4 -18 92379.0 4220.19   6
   3  -4 -18 105041. 4471.07   7
   3  -4 -18 93568.5 4300.17   3
   3  -4 -17 5819.52 882.143   7
   3  -4 -17 6277.73 878.418   6
   3  -4 -17 6214.33 871.089   3
   3  -4 -16 14395.1 1343.78   6
   3  -4 -16 14051.0 1334.63   3
   3  -4 -16 14387.6 1387.06   7
   3  -4 -15 18899.2 1570.94   3
   3  -4 -15 21709.6 1668.48   6
  -3  -4  15 22951.9 1585.40  19
   3  -4 -15 21365.6 1712.42   7
   3  -4 -14 104694. 4480.60   3
   3  -4 -14 105346. 4543.75   7
   3  -4 -14 100513. 4470.40   6
  -3  -4  14 105842. 4358.20  19
   3  -4 -13 21220.2 1624.87   3
   3  -4 -13 20219.8 1600.39   6
  -3  -4  13 24487.2 1661.79  19
   3  -4 -13 20049.2 1635.06   7
   3  -4 -12 29517.6 1942.54   3
   3  -4 -12 30493.9 1987.10   7
   3  -4 -11 4133.30 698.933   7
   3  -4 -10 12684.5 1181.18   7
   3  -4 -10 13902.8 1243.88   6
   3  -4  -9 146883. 5650.40   7
   3  -4  -9 152553. 5741.90   6
   3  -4  -9 150217. 5638.39   3
   3  -4  -8 81206.3 3642.99   6
   3  -4  -8 84542.1 3619.78   3
   3  -4  -7 22433.4 1572.07   6
   3  -4  -7 21987.8 1512.12   3
  -3  -4   7 24375.7 1531.51  15
  -3  -4   6 14290.9 1170.24  15
  -3  -4   5 151.669 178.140  15
  -3  -4   4 271561. 9250.94  15
  -3  -4   3 8109.14 932.793  15
  -3  -4   2 22608.6 1649.88  15
  -3  -4   1 23801.1 1717.51  15
  -3  -4   0 254275. 8975.26  15
  -3  -4  -1 55381.0 2759.11  19
  -3  -4  -1 57131.8 2977.30  15
  -3  -4  -2 46126.0 2435.36  19
  -3  -4  -2 48826.4 2712.34  15
  -3  -4  -3 44455.7 2373.44  19
  -3  -4  -3 46370.7 2678.20  15
  -3  -4  -4 253713. 8715.45  19
  -3  -4  -4 257900. 9236.96  15
  -3  -4  -5 5805.39 773.503  19
  -3  -4  -5 7504.60 1019.15  15
  -3  -4  -6 21170.2 1618.36  12
  -3  -4  -6 22062.6 1532.37  19
  -3  -4  -6 21918.8 1817.49  15
  -3  -4  -7 30012.4 1997.97  12
  -3  -4  -7 30613.2 2214.23  15
  -3  -4  -7 31369.1 1882.77  19
  -3  -4  -8 120138. 4660.60   7
  -3  -4  -8 121447. 4731.39  19
  -3  -4  -8 120882. 4979.53  12
  -3  -4  -9 5325.30 804.792  12
  -3  -4  -9 6412.94 806.839   7
  -3  -4  -9 6774.15 810.995  19
  -3  -4 -10 4184.81 624.857  19
  -3  -4 -10 4276.18 822.251  15
  -3  -4 -10 3332.82 588.634   7
  -3  -4 -10 4519.29 757.626  11
  -3  -4 -11-128.937 270.824  15
  -3  -4 -11 298.190 276.185  11
  -3  -4 -11 84.2695 177.003   7
  -3  -4 -12 87663.7 4097.82  11
  -3  -4 -12 88722.0 4453.79  15
  -3  -4 -13 42687.7 2582.52  11
  -3  -4 -13 36287.0 2649.71  15
  -3  -4 -14 66543.4 3416.50  11
  -3  -4 -14 57596.1 3522.04  15
  -3  -4 -15 82626.3 4520.58  15
  -3  -4 -15 96172.2 4402.62   3
  -3  -4 -15 92312.0 4349.72  11
  -3  -4 -15 94848.3 3979.32   9
  -3  -4 -16 122159. 5806.20  15
  -3  -4 -16 121503. 5080.11   9
  -3  -4 -16 145198. 5704.47   3
  -3  -4 -16 138033. 5674.24  11
  -3  -4 -17 3993.48 774.621  11
  -3  -4 -17 3155.92 688.264   3
  -3  -4 -17 4232.53 866.890  15
  -3  -4 -17 3656.83 646.634   9
  -3  -4 -18 72143.5 4056.61  15
  -3  -4 -18 83241.1 4012.60  11
  -3  -4 -18 82998.2 3998.67   3
  -3  -4 -18 77858.0 3602.31   9
  -3  -4 -19 1269.57 388.836   9
  -3  -4 -19 1343.92 471.608  11
  -3  -4 -19 777.440 388.236   3
  -3  -4 -19 1251.40 448.239   1
  -3  -4 -20 91904.2 4277.41   3
  -3  -4 -20 84420.6 3830.12   9
  -3  -4 -20 94925.4 4310.28   1
  -3  -4 -21 1406.71 403.848   9
  -3  -4 -21 926.717 406.375   3
  -3  -4 -21 1804.36 535.914   1
  -3  -4 -22 70612.6 3436.27   3
  -3  -4 -22 66710.1 3077.07   9
  -3  -4 -22 69261.5 3451.85   1
  -3  -4 -23 1403.94 415.196   3
  -3  -4 -23 1489.18 375.847   9
  -3  -4 -24 76688.4 3209.42   3
  -3  -4 -24 75476.1 3250.97   1
  -3  -4 -25 212.529 223.530   1
  -3  -4 -25 852.667 323.319   3
  -3  -4 -26 26704.1 1491.35   3
  -3  -4 -27 2073.12 301.857   3
  -3  -5  27 5752.66 568.342  12
  -3  -5  26 12885.1 1015.74  12
  -3  -5  25 41162.2 2215.86  12
   3  -5 -24 23894.0 1561.92   2
   3  -5 -23 14114.1 1209.29   2
   3  -5 -23 13617.5 1179.47   3
   3  -5 -22 3411.75 611.354   2
   3  -5 -22 3484.01 617.852   3
   3  -5 -21 79.6649 236.670   6
   3  -5 -21 88.7006 161.390   3
   3  -5 -21 255.478 236.653   2
   3  -5 -20 21373.8 1618.26   3
   3  -5 -20 17198.5 1441.21   2
   3  -5 -20 17616.4 1450.16   6
   3  -5 -19 9203.27 1067.58   3
   3  -5 -19 11973.2 1237.54   7
   3  -5 -19 8116.44 994.240   2
   3  -5 -19 9257.52 1055.14   6
   3  -5 -18 4466.67 726.839   2
   3  -5 -18 3078.18 646.081   3
   3  -5 -18 4272.28 731.424   6
   3  -5 -17 6442.50 913.443   3
   3  -5 -17 9515.41 1160.62   7
   3  -5 -17 6628.42 929.557   6
   3  -5 -17 6473.03 885.110   2
   3  -5 -16 15877.5 1438.87   3
   3  -5 -16 15869.4 1536.40   7
   3  -5 -16 15402.7 1446.87   6
   3  -5 -16 14819.5 1331.86   2
   3  -5 -15 30792.1 2215.88   7
   3  -5 -15 31625.1 2035.93   2
  -3  -5  15 33648.1 2039.95  19
   3  -5 -15 35054.2 2242.64   6
   3  -5 -15 27524.3 2036.51   3
  -3  -5  14 38270.6 2235.08  19
   3  -5 -14 32486.4 2300.36   7
   3  -5 -14 31415.1 2198.55   6
   3  -5 -14 34920.0 2122.09   2
   3  -5 -13 552.140 385.446   7
  -3  -5  13 1209.52 403.647  19
   3  -5 -12 6712.23 970.241   7
   3  -5 -12 6878.05 854.258   2
   3  -5 -12 6943.02 931.243   3
  -3  -5  12 6034.04 874.613  19
  -3  -5  11 205559. 7424.45  19
   3  -5 -11 186660. 7387.06   7
   3  -5 -11 196009. 7014.00   2
   3  -5 -11 199064. 7430.36   6
   3  -5 -11 191286. 7239.45   3
  -3  -5  10 34177.5 2241.09  19
   3  -5 -10 37623.9 2355.97   7
   3  -5 -10 33035.3 1970.91   2
   3  -5 -10 36246.6 2294.24   6
   3  -5 -10 36280.0 2223.86   3
  -3  -5   9 3397.38 660.244  19
   3  -5  -9 3989.21 714.884   7
   3  -5  -9 2677.78 497.411   2
   3  -5  -9 3134.14 647.350   6
   3  -5  -9 1787.88 494.380   3
  -3  -5   8 10136.9 1124.93  19
   3  -5  -8 10951.6 1175.27   7
   3  -5  -8 8758.86 889.032   2
   3  -5  -8 8000.46 961.600   3
   3  -5  -8 7646.47 991.214   6
   3  -5  -7 39540.4 2341.22   6
   3  -5  -7 36891.2 2212.43   3
   3  -5  -7 34078.2 2238.74   7
  -3  -5   7 41084.3 2430.14  19
  -3  -5   6 47147.9 2729.49  19
   3  -5  -6 46832.4 2624.55   6
   3  -5  -6 50107.8 2720.94   7
  -3  -5   6 52263.9 2981.71  12
   3  -5  -6 45463.9 2510.69   3
  -3  -5   5 6464.92 832.387  15
  -3  -5   5 6601.84 910.080  19
   3  -5  -5 6488.86 858.820   6
   3  -5  -5 5331.41 811.215   7
  -3  -5   5 6045.84 953.499  12
   3  -5  -5 7466.12 887.233   3
  -3  -5   4 14050.6 1373.79  19
   3  -5  -4 13839.6 1272.72   6
  -3  -5   4 14888.3 1488.68  12
   3  -5  -4 13095.7 1199.46   3
  -3  -5   4 13401.7 1254.19  15
  -3  -5   3 36787.0 2317.76  11
  -3  -5   3 37588.5 2353.79  19
  -3  -5   3 37312.8 2468.39  12
   3  -5  -3 37473.1 2166.86   6
  -3  -5   3 39286.3 2330.94  15
   3  -5  -3 34591.2 2068.07   3
  -3  -5   2 49719.7 2754.65  11
  -3  -5   2 53474.9 2959.97  12
   3  -5  -2 48982.5 2537.90   6
  -3  -5   2 49641.5 2763.41  15
   3  -5  -2 44749.2 2436.61   3
  -3  -5   1 827.781 343.980  15
  -3  -5   1 852.610 359.047  11
  -3  -5   1 970.548 375.931  12
   3  -5  -1 227.256 195.467   6
  -3  -5   0 14005.7 1407.90  15
  -3  -5   0 16746.9 1454.39  19
   3  -5   0 14765.7 1223.03   6
  -3  -5   0 16200.4 1561.10  12
  -3  -5   0 14517.0 1362.37  11
  -3  -5  -1 56174.5 2949.05  19
  -3  -5  -1 49542.2 2795.10  11
  -3  -5  -1 54804.0 3069.77  15
  -3  -5  -1 55901.8 3059.02  12
  -3  -5  -2 86836.4 4046.51  19
  -3  -5  -2 90367.1 4075.20  11
  -3  -5  -2 88937.0 4294.99  15
  -3  -5  -2 93167.8 4269.54  12
  -3  -5  -3 81052.5 3819.97  19
  -3  -5  -3 75307.1 3723.18  11
  -3  -5  -3 85878.6 4133.87  15
  -3  -5  -3 82953.1 3966.80  12
  -3  -5  -4 19368.2 1570.96  19
  -3  -5  -4 17441.6 1604.92  12
  -3  -5  -4 16403.1 1478.16  11
  -3  -5  -4 18654.6 1733.73  15
  -3  -5  -5 4747.86 660.939   7
  -3  -5  -5 3840.30 707.143  19
  -3  -5  -5 3656.85 757.148  15
  -3  -5  -5 2788.22 636.610  12
  -3  -5  -5 4108.06 727.397  11
  -3  -5  -6 100472. 4490.66  19
  -3  -5  -6 105977. 4250.18   7
  -3  -5  -6 108666. 4741.78  12
  -3  -5  -6 107376. 4608.21  11
  -3  -5  -6 99211.4 4867.03  15
  -3  -5  -7 41576.0 2448.14  19
  -3  -5  -7 37390.1 2171.22   7
  -3  -5  -7 40134.4 2731.88  15
  -3  -5  -7 40806.6 2467.33  11
  -3  -5  -7 37773.1 2474.26  12
  -3  -5  -8 652.541 297.474   7
  -3  -5  -8 665.673 350.167  12
  -3  -5  -8 961.301 433.174  15
  -3  -5  -8 515.692 287.333  11
  -3  -5  -8 1030.10 355.206  19
  -3  -5  -9 111008. 4777.00   3
  -3  -5  -9 110135. 4657.20   7
  -3  -5  -9 114100. 5399.93  15
  -3  -5  -9 117016. 5121.24  12
  -3  -5  -9 114515. 4775.49  19
  -3  -5  -9 117843. 5007.06  11
  -3  -5 -10 90920.8 4214.40  11
  -3  -5 -10 86765.0 3921.67  19
  -3  -5 -10 85271.0 3903.20   7
  -3  -5 -10 88851.3 4078.26   3
  -3  -5 -11 84054.3 3876.92  19
  -3  -5 -11 90508.1 4058.56   7
  -3  -5 -11 96652.1 4241.22   3
  -3  -5 -12 24091.3 1810.75   7
  -3  -5 -12 25769.2 2261.10  15
  -3  -5 -12 26566.5 1963.72   3
  -3  -5 -13 73759.9 4244.43  15
  -3  -5 -13 84101.9 3984.07   3
  -3  -5 -14 100952. 5203.32  15
  -3  -5 -14 113639. 4924.66   3
  -3  -5 -15 29808.9 2445.35  15
  -3  -5 -16 1369.99 481.214  11
  -3  -5 -17 21778.3 1785.24   1
  -3  -5 -17 19849.5 1746.20  11
  -3  -5 -18 112749. 4807.23  11
  -3  -5 -18 96455.4 4571.61   3
  -3  -5 -19 4140.70 767.385   3
  -3  -5 -19 6555.04 938.771  11
  -3  -5 -20 56825.7 3036.31   3
  -3  -5 -21 7863.85 961.261   1
  -3  -5 -21 10366.0 1089.98   3
  -3  -5 -22 13437.4 1232.51   1
  -3  -5 -22 15752.1 1314.32   3
  -3  -5 -23 34204.3 1970.85   1
  -3  -5 -23 32327.9 1915.50   3
  -3  -5 -24 18287.7 1296.27   1
  -3  -5 -24 19861.3 1321.01   3
  -3  -5 -25 6471.17 653.470   3
  -3  -5 -26 13312.2 820.716   3
   3  -6 -24 2895.18 419.579   2
  -3  -6  24 2610.20 405.474  12
   3  -6 -23 835.857 259.182   2
  -3  -6  23 1531.10 359.444  12
   3  -6 -22 17542.2 1217.38   2
  -3  -6  22 17808.1 1355.83  12
   3  -6 -21 55047.3 2616.36   2
   3  -6 -21 54701.4 2728.86   3
   3  -6 -20 3126.92 534.780   2
  -3  -6  20 3912.57 710.659  12
   3  -6 -20 3123.91 572.284   3
  -3  -6  19 23236.9 1829.60  12
   3  -6 -19 20333.0 1573.02   3
   3  -6 -19 20769.7 1473.94   2
   3  -6 -18 2227.22 535.929   6
  -3  -6  18 4295.09 794.564  12
   3  -6 -18 2659.08 523.905   2
   3  -6 -18 3440.18 638.405   7
  -3  -6  17 56004.8 3153.88  12
   3  -6 -17 45750.6 2483.99   2
   3  -6 -17 46124.1 2685.81   6
   3  -6 -17 52883.0 2863.45   7
  -3  -6  16 14791.5 1572.00  12
   3  -6 -16 14671.9 1427.83   7
   3  -6 -16 13044.9 1175.15   2
   3  -6 -16 12718.8 1303.93   6
  -3  -6  15 3065.18 576.351  19
   3  -6 -15 3239.16 707.479   7
  -3  -6  15 1990.95 611.840  12
   3  -6 -15 1906.88 455.056   2
   3  -6 -15 2853.59 606.840   3
  -3  -6  14 7482.72 917.617  19
   3  -6 -14 6061.99 947.536   7
  -3  -6  14 7991.70 1203.59  12
   3  -6 -14 5534.46 763.973   2
   3  -6 -14 5279.30 842.962   3
  -3  -6  13 96242.3 4239.62  19
   3  -6 -13 95761.9 4445.32   6
   3  -6 -13 105910. 4678.08   7
  -3  -6  13 105273. 4922.54  12
   3  -6 -13 90396.7 4241.59   3
   3  -6 -13 89105.0 3949.70   2
  -3  -6  12 3619.48 631.884  11
   3  -6 -12 3899.17 722.102   3
  -3  -6  12 4275.52 740.675  19
   3  -6 -12 4333.07 833.661   7
  -3  -6  12 4684.56 911.524  12
   3  -6 -12 4243.86 792.539   6
   3  -6 -12 4420.02 670.715   2
  -3  -6  11 1166.10 389.018  11
   3  -6 -11 794.551 330.555   3
  -3  -6  11 415.968 309.662  19
   3  -6 -11 818.520 407.868   7
  -3  -6  11 825.315 433.921  12
   3  -6 -11 546.093 325.152   6
   3  -6 -11 887.884 311.577   2
  -3  -6  10 276.539 256.231  11
   3  -6 -10 687.769 357.520   3
  -3  -6  10 323.162 277.202  19
   3  -6 -10 232.232 272.774   7
  -3  -6  10 273.472 321.183  12
   3  -6 -10 435.882 361.969   6
   3  -6 -10 71.2885 167.561   2
   3  -6  -9 69309.2 3567.85   6
   3  -6  -9 67354.9 3591.42   7
   3  -6  -9 63610.7 3338.68   3
  -3  -6   9 70464.2 3407.40  11
  -3  -6   9 73790.6 3647.73  19
  -3  -6   8 3060.21 665.555  19
   3  -6  -8 2149.45 573.056   7
  -3  -6   8 2853.61 602.487  11
   3  -6  -8 2669.98 607.094   6
   3  -6  -8 1141.74 416.494   3
   3  -6  -7 11452.6 1264.74   7
   3  -6  -7 7675.34 1028.83   6
   3  -6  -7 7931.87 995.143   3
  -3  -6   7 7482.15 975.597  11
  -3  -6   7 8857.01 1133.36  19
   3  -6  -6 20302.7 1603.14   3
  -3  -6   6 19283.9 1629.74  11
   3  -6  -6 19762.4 1668.03   6
   3  -6  -6 19899.6 1718.95   7
  -3  -6   6 20343.4 1756.66  19
   3  -6  -5 56824.6 2954.86   3
  -3  -6   5 59432.7 3075.98  11
  -3  -6   5 57962.2 3275.14  19
   3  -6  -5 61288.6 3148.46   6
   3  -6  -5 54596.9 3131.72   7
  -3  -6   4 4352.74 817.260  19
  -3  -6   4 3679.35 675.409  11
   3  -6  -4 3516.13 681.156   6
   3  -6  -4 3564.07 716.446   7
  -3  -6   3 2476.94 672.593  19
   3  -6  -3 3334.54 692.512   7
  -3  -6   3 2913.40 626.311  11
   3  -6  -3 3214.92 633.916   6
  -3  -6   2 1289.85 437.832  15
  -3  -6   2 1412.95 479.502  19
  -3  -6   2 681.327 307.556  11
   3  -6  -2 546.965 271.803   6
  -3  -6   1 129191. 5324.09  11
   3  -6  -1 130023. 5204.60   6
  -3  -6   1 128129. 5531.30  15
  -3  -6   0 35885.1 2470.30  19
  -3  -6   0 37397.1 2339.46  11
   3  -6   0 38252.7 2217.82   6
  -3  -6   0 37627.9 2532.21  15
  -3  -6  -1 3272.96 638.797  11
  -3  -6  -1 2105.41 555.361  19
  -3  -6  -1 3688.96 768.330  12
  -3  -6  -1 2734.05 657.637  15
  -3  -6  -2 2800.65 618.555  11
  -3  -6  -2 2573.10 661.789  12
  -3  -6  -2 3030.09 708.368  19
  -3  -6  -2 3871.13 794.885  15
  -3  -6  -3 61272.6 3403.22  12
  -3  -6  -3 58638.8 3293.97  19
  -3  -6  -3 60141.0 3164.56  11
  -3  -6  -3 58112.0 3463.39  15
  -3  -6  -4 407.124 282.920  11
  -3  -6  -4 227.595 195.321   3
  -3  -6  -4 965.106 457.953  15
  -3  -6  -4 114.848 269.819  19
  -3  -6  -4 524.099 260.909   7
  -3  -6  -4 849.984 423.023  12
  -3  -6  -5 18628.8 1583.60  11
  -3  -6  -5 16930.3 1384.75   3
  -3  -6  -5 15318.0 1317.19   7
  -3  -6  -5 17702.6 1799.80  15
  -3  -6  -5 19820.8 1776.48  12
  -3  -6  -5 18518.8 1660.89  19
  -3  -6  -6 313.204 290.438  11
  -3  -6  -6 685.154 324.612   3
  -3  -6  -6 580.465 373.581  15
  -3  -6  -6 786.435 354.253  19
  -3  -6  -6 568.643 270.160   7
  -3  -6  -6 243.657 256.285  12
  -3  -6  -7 54961.4 3069.64  11
  -3  -6  -7 60370.8 2960.92   3
  -3  -6  -7 51887.1 2762.99   7
  -3  -6  -7 54675.3 3464.21  15
  -3  -6  -7 59682.5 3324.44  12
  -3  -6  -7 50225.6 2988.73  19
  -3  -6  -8 4180.65 768.917  11
  -3  -6  -8 3166.15 796.878  15
  -3  -6  -8 3012.63 655.422  19
  -3  -6  -8 4636.63 864.386  12
  -3  -6  -8 2523.97 548.303   7
  -3  -6  -8 2724.92 582.508   3
  -3  -6  -9 48079.0 2692.64   3
  -3  -6  -9 42536.3 2489.47   7
  -3  -6  -9 41448.7 3019.10  15
  -3  -6  -9 46560.2 2699.73  19
  -3  -6  -9 48738.7 2789.49  11
  -3  -6 -10 4006.62 739.033   3
  -3  -6 -10 4126.19 705.129   7
  -3  -6 -10 4673.69 770.090  19
  -3  -6 -10 3518.98 828.424  15
  -3  -6 -10 5012.58 834.285  11
  -3  -6 -11 70847.8 3605.78  11
  -3  -6 -11 76719.4 3628.09   3
  -3  -6 -11 64662.8 3953.13  15
  -3  -6 -11 68516.5 3403.00   7
  -3  -6 -12 4677.79 829.074  11
  -3  -6 -12 5600.98 877.053   3
  -3  -6 -13 106671. 4746.29  11
  -3  -6 -13 105632. 4710.86   3
  -3  -6 -14 9277.20 1103.01   1
  -3  -6 -14 8804.66 1110.76  11
  -3  -6 -14 8911.93 1086.49   3
  -3  -6 -15 47419.3 2667.45   1
  -3  -6 -15 45927.7 2694.28  11
  -3  -6 -15 45783.4 2688.95   3
  -3  -6 -16 3313.95 635.818   1
  -3  -6 -16 3487.38 684.577  11
  -3  -6 -16 2976.94 632.237   3
  -3  -6 -17 85916.2 3901.50   3
  -3  -6 -17 81675.1 3787.41   1
  -3  -6 -18 4778.98 747.136   3
  -3  -6 -18 5083.61 748.724   1
  -3  -6 -19 34624.4 2055.53   1
  -3  -6 -20 1908.87 446.330   1
  -3  -6 -21 58609.9 2704.04   1
  -3  -6 -22 589.213 248.014   3
  -3  -6 -22 507.942 214.279   1
  -3  -6 -23 47.8996 142.291   3
  -3  -6 -24 1490.78 266.043   3
  -3  -7  21 1022.63 242.652  12
  -3  -7  20 19423.9 1243.46  12
  -3  -7  19 15068.4 1166.94  12
   3  -7 -18-43.0042 63.8751   2
  -3  -7  18 1188.64 357.536  12
   3  -7 -17 2434.17 483.789   7
  -3  -7  17 2093.62 489.694  12
   3  -7 -16 11434.6 1072.86   7
  -3  -7  16 8847.59 1005.88  12
   3  -7 -15 27078.2 1871.00   7
  -3  -7  15 26575.5 1929.24  12
   3  -7 -14 3298.89 649.470   7
   3  -7 -14 2294.81 526.664   3
  -3  -7  14 3070.23 662.695  12
  -3  -7  13 3090.02 573.998  19
   3  -7 -13 3973.74 717.496   7
   3  -7 -13 3143.62 603.497   3
  -3  -7  12 6047.10 831.398  19
  -3  -7  12 7970.94 1075.91  12
   3  -7 -12 6344.70 949.871   7
   3  -7 -12 7566.60 937.009   3
  -3  -7  11 20981.9 1675.78  19
  -3  -7  11 23423.2 1924.14  12
   3  -7 -11 24664.7 1851.85   6
   3  -7 -11 24716.0 1908.39   7
   3  -7 -11 19554.0 1589.30   3
   3  -7 -10 16822.4 1540.92   6
   3  -7 -10 17982.1 1611.10   7
  -3  -7  10 14969.9 1431.01  19
  -3  -7  10 17614.7 1674.16  12
   3  -7  -9 18449.2 1593.30   6
   3  -7  -9 16308.6 1557.65   7
  -3  -7   9 17276.4 1670.80  12
  -3  -7   9 14157.9 1417.39  19
   3  -7  -8 4753.81 813.895   6
   3  -7  -8 6106.87 924.460   7
  -3  -7   8 5214.97 861.422  19
  -3  -7   8 4865.54 881.876  12
   3  -7  -7 66567.8 3402.73   6
   3  -7  -7 62124.4 3409.97   7
  -3  -7   7 65077.3 3614.70  12
  -3  -7   7 65940.6 3500.39  19
  -3  -7   6 2711.65 660.813  19
   3  -7  -6 3054.11 698.017   7
   3  -7  -6 2808.42 623.912   6
  -3  -7   6 3126.31 541.375  11
  -3  -7   6 3271.67 764.022  12
  -3  -7   5 2887.49 697.387  19
   3  -7  -5 2702.11 653.319   7
   3  -7  -5 2861.18 631.634   6
  -3  -7   5 3189.83 559.257  11
  -3  -7   5 3273.95 753.014  12
   3  -7  -4 4824.21 828.189   7
  -3  -7   4 5649.68 961.020  12
  -3  -7   4 4886.32 862.392  19
  -3  -7   4 4486.59 670.845  11
   3  -7  -3 32272.9 2246.95   7
  -3  -7   3 27857.9 1876.85  11
  -3  -7   3 31810.3 2320.60  19
  -3  -7   2 43115.8 2406.51  11
  -3  -7   2 45440.1 2860.79  19
  -3  -7   1 11034.9 1126.56  11
  -3  -7   0 47694.3 2595.40  11
  -3  -7  -1 13920.1 1296.06  11
  -3  -7  -1 16249.0 1609.74  19
  -3  -7  -2 109499. 4678.98  11
  -3  -7  -2 116036. 5187.40  19
  -3  -7  -3 31168.6 2034.53  11
  -3  -7  -3 30383.9 2266.62  19
  -3  -7  -4 4665.89 845.191  19
  -3  -7  -4 5055.37 778.959  11
  -3  -7  -5 27955.5 1757.32   7
  -3  -7  -5 28287.9 2137.26  19
  -3  -7  -5 27821.4 1919.64  11
  -3  -7  -6 37668.4 2109.33   7
  -3  -7  -6 35897.4 2434.76  19
  -3  -7  -6 35540.1 2240.22  11
  -3  -7  -7 28470.7 1920.78  11
  -3  -7  -7 25111.2 1954.78  19
  -3  -7  -7 25682.2 1715.32   3
  -3  -7  -7 27125.3 1744.99   7
  -3  -7  -8 28489.2 1777.97   7
  -3  -7  -8 24644.8 1917.11  19
  -3  -7  -8 27716.4 1908.45  11
  -3  -7  -8 23236.9 1600.17   1
  -3  -7  -8 28029.3 1801.95   3
  -3  -7  -9 21134.8 1642.36  11
  -3  -7  -9 20009.7 1532.43   3
  -3  -7  -9 21019.6 1474.42   1
  -3  -7  -9 19965.4 1487.84   7
  -3  -7 -10 51296.7 2611.71   1
  -3  -7 -10 53213.1 2751.64   3
  -3  -7 -10 55504.3 2868.90  11
  -3  -7 -11 49329.2 2459.77   1
  -3  -7 -11 42755.5 2457.53   3
  -3  -7 -11 45914.8 2568.07  11
  -3  -7 -12 84.0610 152.995   3
  -3  -7 -12 347.833 241.678  11
  -3  -7 -12 220.748 204.522   1
  -3  -7 -13 11059.1 1107.52  11
  -3  -7 -13 11542.9 1128.57   3
  -3  -7 -13 11046.5 1037.14   1
  -3  -7 -14 25766.5 1708.98  11
  -3  -7 -14 23162.9 1632.90   3
  -3  -7 -14 24331.1 1585.56   1
  -3  -7 -15 14882.3 1235.31  11
  -3  -7 -15 15409.6 1264.27   3
  -3  -7 -15 14740.7 1174.17   1
  -3  -7 -16 37646.1 2070.84   3
  -3  -7 -16 36123.7 1940.10   1
  -3  -7 -17 4247.60 607.023   3
  -3  -7 -17 3953.87 544.342   1
  -3  -7 -18 60642.5 2704.45   3
  -3  -7 -18 62006.7 2609.69   1
  -3  -7 -19 35205.1 1774.19   3
  -3  -7 -20 23124.7 1268.47   3
  -3  -7 -21 224.749 135.033   3
  -3  -8  16 2906.41 414.117  12
  -3  -8  15 12698.3 959.792  12
   3  -8 -15 13297.5 983.168   7
  -3  -8  14 28910.6 1665.90  12
   3  -8 -14 31894.9 1737.70   7
   3  -8 -13 745.603 285.169   7
  -3  -8  13 394.964 239.989  12
  -3  -8  12 13932.4 1173.78  12
   3  -8 -12 14810.7 1217.89   7
  -3  -8  11 134.562 173.117  19
  -3  -8  11 155.272 199.749  12
   3  -8 -11 79.2366 186.110   7
  -3  -8  10 10887.2 1084.11  12
  -3  -8  10 8790.70 936.385  19
   3  -8 -10 10173.0 1059.63   7
   3  -8  -9 3132.76 598.325   7
  -3  -8   9 3286.35 621.824  12
  -3  -8   9 2542.05 544.464  19
   3  -8  -8 53199.8 2754.07   7
  -3  -8   8 47562.5 2634.26  19
  -3  -8   8 49588.9 2691.31  12
   3  -8  -7 5068.14 774.221   7
  -3  -8   7 5461.37 819.053  12
  -3  -8   7 4008.56 698.878  19
   3  -8  -6 3097.34 631.480   7
  -3  -8   6 4636.00 756.884  12
  -3  -8   6 3121.28 614.315  19
   3  -8  -5 2465.28 567.645   7
  -3  -8   5 2404.60 566.764  12
  -3  -8   5 2426.30 556.115  19
  -3  -8   4 35685.0 2342.43  19
  -3  -8   4 39804.8 2385.44  12
  -3  -8   3 22048.5 1781.34  19
  -3  -8   3 21742.0 1710.41  12
  -3  -8   2 12350.4 1324.27  19
  -3  -8   2 13469.9 1322.16  12
  -3  -8   1 98.4970 310.343  12
   3  -8   0 98766.5 4384.74   7
  -3  -8   0 103747. 4497.97  12
   3  -8   1 7015.02 913.249   7
  -3  -8  -1 6218.55 919.012  19
  -3  -8  -1 5756.40 648.236  11
  -3  -8  -1 7034.35 963.331  12
  -3  -8  -2 5183.36 836.072  19
  -3  -8  -2 4458.27 582.969  11
  -3  -8  -2 5714.32 856.792  12
   3  -8   2 4994.92 771.914   7
  -3  -8  -3 518.238 326.618  19
  -3  -8  -3 116.058 149.410  11
   3  -8   3 273.317 253.225   7
  -3  -8  -3 286.696 265.614  12
  -3  -8  -4 51237.7 2888.12  19
  -3  -8  -4 53021.4 2453.45  11
   3  -8   4 55639.8 2857.58   7
   3  -8   5 261.065 223.976   7
  -3  -8  -5 238.655 177.372  11
  -3  -8  -6 5611.63 658.150  11
   3  -8   6 5150.68 768.471   7
  -3  -8  -7 4324.22 594.016  11
   3  -8   7 3337.66 608.635   7
  -3  -8  -8 68498.2 2959.45  11
   3  -8   8 74180.7 3290.71   7
   3  -8   9 368.546 219.186   7
  -3  -8  -9 338.649 213.964  11
   3  -8  10 413.908 261.686   7
  -3  -8 -10 650.583 242.072  11
  -3  -8 -11 7738.70 736.601  11
   3  -8  11 7318.28 792.380   7
   3  -8  12 95507.8 3733.01   7
   3  -8  13 968.005 288.140   7
  -3  -8 -13-35.3330 37.1117   3
   3  -8  14 19039.9 1127.68   7
   3  -8  15 8051.36 635.438   7
   3  -9 -10 56176.7 2268.41   7
   3  -9  -9 177.480 154.549   7
  -3  -9   9-66.8350 105.288  12
   3  -9  -8 2199.90 393.217   7
  -3  -9   8 1123.62 260.699  12
   3  -9  -7 33436.6 1694.46   7
  -3  -9   7 29831.0 1522.72  12
  -3  -9   6 23439.2 1320.66  12
  -3  -9   5 49.5505 147.195  12
  -3  -9   4 1243.11 319.201  12
  -3  -9   3 5728.98 635.189  12
   3  -9  -2 35406.6 1884.54   7
   3  -9  -1 423.065 269.568   7
   3  -9   0 1557.67 358.738   7
   3  -9   1 20699.7 1346.15   7
   3  -9   2 38951.7 1969.16   7
   3  -9   3 6417.51 677.851   7
   3  -9   4 6450.08 678.181   7
   3  -9   5 6678.49 663.101   7
   3  -9   6 5607.62 594.111   7
   3  -9   7 25624.0 1354.08   7
   3  -9   8 970.612 236.890   7
   3  -9   9 29950.9 1360.45   7
   4   0 -31 82.9627 123.242   4
   4   0 -30 23253.8 1388.31   4
   4   0 -28 26251.4 1702.83   4
   4   0 -27 83.9361 215.939   4
   4   0 -26 43168.3 2477.46   4
   4   0 -25 97.1510 204.079   4
   4   0 -24 18971.8 1599.55   4
   4   0 -24 16833.6 1589.69  16
   4   0 -23-104.209 289.562   4
   4   0 -23 114.883 208.983  16
   4   0 -22 29203.4 2090.11   4
   4   0 -22 29225.6 2032.95   2
   4   0 -22 29402.1 2184.34  16
  -4   0  22 29850.6 2505.47  17
   4   0 -21 117.104 245.969  16
   4   0 -21-99.2970 208.567   2
   4   0 -21 105.163 246.961   4
   4   0 -20 105523. 4916.31  16
   4   0 -20 110081. 4744.61   2
   4   0 -20 114446. 4875.05   4
   4   0 -19-101.204 212.599   4
   4   0 -19 113.004 167.871  16
   4   0 -18 32108.5 2239.82  16
   4   0 -18 34739.5 2162.32   2
   4   0 -18 31577.6 1903.53   6
   4   0 -18 29809.1 2415.39  14
   4   0 -18 33783.3 2192.51   4
   4   0 -17-75.1968 157.979   6
   4   0 -17 181.691 213.362   2
   4   0 -17 188.247 242.154   4
   4   0 -16 99506.7 4402.20   2
   4   0 -16 106893. 4306.41   6
   4   0 -16 110009. 4560.79   4
   4   0 -16 108421. 4995.29  14
   4   0 -15 333.772 247.867   2
   4   0 -15 85.8041 238.419   4
   4   0 -15-244.304 256.575  14
   4   0 -14 32834.8 1997.96   2
   4   0 -14 32576.3 2305.70  14
   4   0 -14 33115.8 2023.56   4
   4   0 -13 542.806 244.456   4
   4   0 -13 111.061 202.195  14
   4   0 -12 141042. 5794.79  14
   4   0 -11 99.9426 209.943  14
   4   0 -10 50260.7 2775.99  14
   4   0  -9 91.8330 136.419  14
   4   0  -8 75093.2 3534.72  14
   4   0  -7 86.3260 157.050  14
   4   0  -6 402266. 12992.3  14
   4   0  -6 387787. 12569.8  18
   4   0  -5 83.3006 195.631  14
   4   0  -5 64.1998 165.167  18
   4   0  -4 33302.7 1994.60  14
   4   0  -4 29275.7 1729.77  18
   4   0  -3 416.854 303.411  14
   4   0  -3 189.056 238.759  18
   4   0  -2 470868. 14567.7  18
   4   0  -2 454544. 14906.2  14
  -4   0   1-139.999 232.504  13
   4   0  -1-84.9935 267.811  14
  -4   0   0 1862.69 421.529  13
   4   0   0 1384.67 428.870  14
  -4   0  -1 74.1284 280.705  13
   4   0   1 87.7700 260.727  14
  -4   0  -2 728902. 22133.9  13
   4   0   2 707726. 22129.3  17
  -4   0  -3 76.3428 212.157  13
   4   0   3 232.300 215.187  17
   4   0   4 33471.1 1983.87  17
   4   0   5 79.1541 166.274  17
   4   0   6 498562. 15937.8  17
   4   0   7 671.893 293.179  17
   4   0   8 43441.6 2427.77  17
   4   0   9 91.1918 191.561  17
   4   0  10 37318.0 2307.83  17
   4   0  11 101.477 184.613  17
   4   0  12 134387. 5688.29  17
  -4   0 -12 141311. 5561.32   8
   4   0  13 114.241 207.853  17
  -4   0 -13 194.941 228.938   8
  -4   0 -14 116840. 4988.77   8
   4   0  14 113411. 5195.36  17
   4   0  15 128.149 233.119  17
  -4   0 -15-106.272 249.577   9
  -4   0 -15-108.927 379.421   8
  -4   0 -16 326886. 11282.6   9
   4   0  16 313231. 11569.5  17
   4   0  17 141.050 256.637  17
  -4   0 -17 347.523 243.383   9
  -4   0 -18 9566.45 1241.79   9
   4   0  18 7455.63 1204.25  17
  -4   0 -19 619.423 539.420   5
   4   0  19-149.972 416.753  17
  -4   0 -19 732.366 405.415   9
   4   0  20 247437. 9689.90  17
  -4   0 -20 238767. 9676.75   5
  -4   0 -20 252538. 9309.24   9
  -4   0 -21 365.356 338.442   9
  -4   0 -21 156.244 164.186   5
  -4   0 -22 118.503 215.588   9
  -4   0 -23 112.800 313.445   9
  -4   0 -24 79656.8 3871.79   9
  -4   0 -25 286.026 283.252   9
  -4   0 -25 96.1434 267.191  10
  -4   0 -26 25235.4 1751.86   9
  -4   0 -26 27001.1 1810.11  10
  -4   0 -27 146.082 187.899  10
  -4   0 -27-71.8203 238.522   9
  -4   0 -28 58292.1 2641.17  10
  -4   0 -28 59667.5 2627.44   9
  -4   0 -29 45.6229 117.366  10
  -4   0 -29-44.3685 139.791   9
  -4   0 -30 710.184 176.983   4
   4  -1 -31 13990.2 879.273   4
   4   1 -31 13923.3 876.765   4
   4  -1 -30 11830.3 902.902   4
   4   1 -30 9323.43 814.757   4
   4  -1 -29 28805.1 1696.40   4
   4   1 -29 33047.4 1782.09   4
   4  -1 -28 48367.3 2482.67   4
   4   1 -28 51238.1 2517.23   4
   4  -1 -27 4048.71 667.699   4
   4   1 -27 3551.05 643.593   4
   4  -1 -26 4423.35 703.970   4
   4   1 -26 3357.81 632.226   4
   4  -1 -25 4351.12 752.320   4
   4   1 -25 3785.13 719.066   4
   4  -1 -25 3945.18 682.337   2
   4   1 -24 7974.02 1065.63  16
   4  -1 -24 7852.17 1000.77   2
   4  -1 -24 9722.72 1115.82   4
   4   1 -24 7354.89 993.918   4
   4  -1 -24 6700.48 991.169  16
   4  -1 -23 1497.31 482.338   2
   4  -1 -23 1473.94 520.819  16
   4   1 -23 2305.41 611.604  16
   4  -1 -23 1430.47 469.725   4
   4   1 -23 1127.28 458.651   4
  -4   1  22 49968.0 3354.01  17
  -4  -1  22 48538.8 3282.16  17
   4  -1 -22 51475.9 3037.03  16
   4   1 -22 50236.8 2966.59  16
   4  -1 -22 57516.7 3025.87   2
   4   1 -22 50880.3 2908.67   4
   4  -1 -22 54309.6 2964.98   4
   4  -1 -21 2215.56 619.851  16
   4   1 -21 2936.72 677.910  16
   4   1 -21 3854.70 715.588   4
   4  -1 -21 4563.22 783.768   4
   4  -1 -21 3793.04 720.620   2
   4  -1 -20 33008.9 2208.93   4
   4   1 -20 33380.0 2212.81   4
   4  -1 -20 33533.1 2195.52   2
   4  -1 -20 30280.0 1896.91   6
   4  -1 -20 30346.5 2227.25  16
   4   1 -20 30513.4 2191.47  16
   4  -1 -19 678.956 315.202  16
   4   1 -19 657.639 364.683  16
   4  -1 -19 1303.15 421.686   4
   4   1 -19 705.401 335.399   4
   4  -1 -19 497.281 296.256   2
   4  -1 -19 1042.44 347.927   6
   4  -1 -18 47540.6 2862.44  16
   4   1 -18 53589.9 2936.57  16
   4  -1 -18 47877.9 2584.69   6
   4   1 -18 50431.6 2799.61   4
   4  -1 -18 54536.2 2862.36   4
   4  -1 -18 46869.4 2724.05   2
   4  -1 -17 37783.5 2401.35  16
   4   1 -17 38319.1 2382.16  16
   4  -1 -17 34019.1 2112.43   6
   4  -1 -17 39230.6 2329.38   4
   4   1 -17 40761.6 2388.92   4
   4  -1 -17 39207.8 2329.94   2
   4  -1 -17 34790.8 2565.71  14
   4   1 -17 37440.5 2618.16  14
   4  -1 -16 64602.8 3092.02   6
   4   1 -16 65302.8 3199.83   4
   4  -1 -16 61543.0 3130.74   4
   4  -1 -16 64395.1 3167.65   2
   4  -1 -16 62536.0 3557.68  14
   4   1 -16 64989.7 3582.40  14
   4  -1 -15 10484.6 1067.66   6
   4   1 -15 11148.0 1058.02   6
   4  -1 -15 11476.6 1152.83   4
   4   1 -15 13777.0 1250.16   4
   4  -1 -15 13647.1 1236.00   2
   4   1 -15 11557.1 1349.85  14
   4  -1 -15 11330.7 1337.34  14
   4  -1 -14 8767.37 958.528   6
   4  -1 -14 10497.8 1040.68   2
   4   1 -14 9231.43 1180.15  14
   4  -1 -14 7678.30 1088.10  14
   4  -1 -14 7426.44 911.992   4
   4   1 -14 8122.09 944.397   4
   4  -1 -13 122377. 4856.05   2
   4  -1 -13 122274. 4841.43   4
   4   1 -13 125488. 4889.83   4
   4  -1 -13 119553. 5300.66  14
   4   1 -13 122802. 5255.49  14
   4  -1 -12 6414.40 948.813  14
   4   1 -12 8153.77 1032.12  14
   4  -1 -11 2843.40 638.057  14
   4   1 -11 3819.99 681.200  14
   4   1 -10 4788.42 755.185  14
   4  -1 -10 6724.01 900.762  14
   4  -1  -9 262236. 9288.54  14
   4   1  -9 268699. 9295.89  14
   4   1  -8 156904. 5930.23  14
   4  -1  -8 151484. 5958.30  14
   4  -1  -7 28637.4 1908.22  14
   4   1  -7 31175.7 1943.51  14
   4  -1  -6 4863.41 650.099  18
   4   1  -6 4672.25 621.930  18
   4   1  -6 4611.14 692.788  14
   4  -1  -6 3609.55 638.227  14
   4  -1  -5 228265. 8111.47  14
   4   1  -5 234217. 8093.13  14
   4  -1  -5 225993. 7782.88  18
   4   1  -5 229698. 7764.78  18
   4  -1  -4 147250. 5734.21  14
   4   1  -4 152551. 5727.84  14
   4   1  -4 154149. 5445.70  18
   4  -1  -4 147668. 5456.98  18
   4  -1  -3 162589. 6157.03  14
   4   1  -3 168205. 6113.69  14
   4   1  -3 159402. 5765.44  18
   4  -1  -3 161307. 5806.17  18
   4  -1  -2 52448.4 2712.00  14
   4   1  -2 51301.6 2647.23  14
   4   1  -2 54023.3 2458.42  18
   4  -1  -2 47707.2 2388.56  18
   4  -1  -1 128144. 5118.52  14
   4   1  -1 130137. 5095.05  14
  -4  -1   1 133631. 4953.63  13
  -4   1   1 121613. 4837.70  13
   4  -1   0 206058. 7600.49  14
   4   1   0 207667. 7573.11  14
  -4   1   0 214379. 7367.34  13
  -4  -1   0 216348. 7447.75  13
   4   1   1 107608. 4641.85  14
   4  -1   1 113716. 4726.10  14
  -4   1  -1 117038. 4536.96  13
  -4  -1  -1 116956. 4585.72  13
   4  -1   2 1183.32 428.796  14
   4   1   2 1148.80 426.581  14
  -4  -1  -2 1081.14 364.207  13
  -4   1  -2 814.724 322.422  13
   4  -1   2 1889.20 454.010  17
   4   1   2 1150.27 361.686  17
  -4   1  -3 79658.7 3532.43  13
  -4  -1  -3 82268.6 3616.08  13
   4  -1   3 87259.9 3694.56  17
   4   1   3 84057.9 3638.80  17
   4  -1   4 303209. 10305.1  17
   4   1   4 311210. 10303.4  17
   4  -1   5 261815. 8843.04  17
   4   1   5 250070. 8783.76  17
   4   1   6 47348.3 2505.57  17
   4  -1   6 45675.8 2479.79  17
   4   1   7 40242.7 2306.95  17
   4  -1   7 40623.7 2302.03  17
   4  -1   8 51669.1 2774.55  17
   4   1   8 54977.8 2821.80  17
   4   1   9 257322. 8966.27  17
   4  -1   9 251042. 8943.19  17
   4  -1  10 34248.9 2175.42  17
   4   1  10 32534.5 2133.69  17
   4  -1  11 1836.95 515.275  17
   4   1  11 1022.53 373.755  17
  -4   1 -11 1113.44 393.746   8
  -4  -1 -11 1323.70 405.590   8
   4  -1  12 26977.5 2039.48  17
   4   1  12 30406.7 2130.79  17
  -4  -1 -12 30715.1 2014.55   8
  -4   1 -12 28651.6 1931.85   8
   4  -1  13 249805. 9120.46  17
   4   1  13 253106. 9138.86  17
  -4   1 -13 249770. 8819.26   8
  -4  -1 -13 252977. 8898.66   8
  -4  -1 -13 228521. 8776.49  15
   4  -1  14 44719.4 2821.34  17
   4   1  14 48278.2 2919.68  17
  -4  -1 -14 49298.4 2780.54   8
  -4   1 -14 44860.4 2656.44   8
  -4  -1 -14 43003.7 2587.94  15
   4  -1  15 509.836 378.865  17
   4   1  15 511.769 403.339  17
  -4   1 -15 408.564 303.721   9
  -4  -1 -15 217.679 302.739   9
  -4  -1 -15 775.816 305.854  15
   4  -1  16 13510.0 1545.59  17
   4   1  16 14636.0 1620.06  17
  -4  -1 -16 14786.0 1499.17   9
  -4   1 -16 15681.1 1487.23   9
   4  -1  17 126586. 5758.31  17
   4   1  17 122169. 5715.26  17
  -4   1 -17 125717. 5406.11   9
   4  -1  18 111450. 5498.39  17
   4   1  18 123138. 5683.80  17
  -4   1 -18 122608. 5270.54   9
  -4   1 -19 5899.19 937.326   9
   4  -1  19 3381.85 872.859  17
  -4  -1 -19 5737.59 1102.80   5
  -4   1 -19 4803.20 1044.61   5
  -4   1 -20 463.311 344.121   9
   4  -1  20 296.557 311.513  17
   4   1  20 148.813 270.770  17
  -4  -1 -20 156.468 328.712   5
  -4   1 -20 151.387 318.042   5
  -4  -1 -21 6117.82 824.853   1
  -4  -1 -21 6607.63 905.333   3
  -4   1 -21 6391.20 1005.17   9
  -4  -1 -22 22886.8 1650.83   3
  -4  -1 -22 20077.0 1539.42   1
  -4   1 -23 24062.4 1856.84   9
  -4   1 -24 16248.6 1436.74   9
  -4   1 -25 5782.74 822.748   9
  -4  -1 -25 6305.38 876.088  10
  -4   1 -25 5397.60 785.457  10
  -4   1 -26 69375.1 3210.71  10
  -4   1 -26 68891.4 3136.16   9
  -4  -1 -26 65925.8 3197.08  10
  -4   1 -27 25840.2 1610.92  10
  -4  -1 -27 26105.8 1642.98  10
  -4   1 -27 25585.5 1557.96   9
  -4   1 -28 743.288 245.229   9
  -4  -1 -28 941.623 297.551  10
  -4   1 -28 809.776 266.971  10
  -4   1 -29 4739.72 509.512  10
  -4  -1 -29 4618.92 503.510  10
   4  -2 -30-34.9083 179.655   4
   4   2 -30-203.635 204.802   4
   4  -2 -29 2842.57 455.643   4
   4   2 -29 3122.46 457.737   4
   4  -2 -28 123.015 258.504   4
   4   2 -28 545.315 277.481   4
   4  -2 -27 63621.0 2933.01   4
   4   2 -27 62933.2 2908.97   4
   4  -2 -26-79.5321 354.372   4
   4   2 -26-79.1300 262.797   4
   4  -2 -26 244.834 242.424   2
   4  -2 -25 259.244 257.034   4
   4   2 -25 517.748 300.860   4
   4  -2 -25 715.946 325.852   2
   4  -2 -24 1562.85 465.788   4
   4   2 -24 2577.71 566.025   4
   4  -2 -24 1434.33 440.649   2
   4  -2 -23 18813.7 1542.84   4
   4   2 -23 15121.0 1405.55   4
   4  -2 -23 16915.1 1492.52   2
   4   2 -23 14282.8 1385.65  16
   4  -2 -23 14366.0 1418.69  16
   4  -2 -22 2021.57 463.601   6
   4  -2 -22 2265.68 570.776   4
   4   2 -22 2772.07 627.599   4
   4  -2 -22 2909.06 643.754  16
   4   2 -22 2243.23 560.638  16
   4  -2 -22 2467.82 575.523   2
  -4   2  21 2577.38 694.932  17
  -4  -2  21 3037.89 744.880  17
   4  -2 -21 3506.75 618.187   6
   4  -2 -21 4280.99 766.455   4
   4   2 -21 2604.72 628.873   4
   4  -2 -21 2636.57 658.785  16
   4   2 -21 3120.04 670.410  16
   4  -2 -21 3431.66 696.514   2
   4  -2 -20 2492.88 546.428   6
   4  -2 -20 2878.93 620.986   4
   4   2 -20 3099.42 642.743   4
   4  -2 -20 2091.51 546.999  16
   4   2 -20 1979.45 540.821  16
   4  -2 -20 2795.26 638.053   2
   4  -2 -19 71756.3 3693.37  16
   4   2 -19 73398.0 3653.06  16
   4  -2 -19 74690.6 3502.17   6
   4   2 -19 79447.3 3702.60   4
   4  -2 -19 75661.0 3521.23   3
   4  -2 -19 70120.6 3550.58   4
   4  -2 -19 74801.4 3671.53   2
   4  -2 -18 45592.3 2760.82  16
   4   2 -18 48505.4 2740.54  16
   4  -2 -18 51187.3 2687.45   6
   4  -2 -18 48040.2 2693.68   4
   4   2 -18 47532.6 2689.61   4
   4  -2 -18 45915.8 2591.25   3
   4  -2 -18 48736.7 2764.67   2
   4  -2 -17 31831.4 2168.38  16
   4   2 -17 32180.8 2144.92  16
   4  -2 -17 38124.6 2287.81   2
   4  -2 -17 34038.2 2121.55   6
   4   2 -17 35438.0 2182.57   4
   4  -2 -17 31923.8 2086.70   4
   4  -2 -17 28656.6 1971.84   3
   4  -2 -16 22169.5 1723.07  16
   4   2 -16 21062.3 1638.46  16
   4   2 -16 21213.8 1827.62  14
   4  -2 -16 22304.0 1930.37  14
   4  -2 -16 19861.8 1599.96   2
   4  -2 -16 19192.8 1550.10   6
   4  -2 -16 21456.7 1597.00   3
   4  -2 -16 19951.2 1581.19   4
   4   2 -16 22366.5 1669.10   4
   4  -2 -15 90862.8 4499.53  14
   4   2 -15 99236.4 4531.28  14
   4  -2 -15 102647. 4265.17   2
   4  -2 -15 97130.2 4183.33   6
   4  -2 -15 94167.1 4111.68   3
   4  -2 -15 91729.2 4096.76   4
   4   2 -15 94177.5 4134.40   4
   4  -2 -14 82.2883 193.277   4
   4   2 -14 82.9151 194.749   4
   4   2 -14 219.098 199.306  14
   4  -2 -14 116.337 172.826  14
   4  -2 -14 81.7011 148.662   3
   4  -2 -14 257.601 201.680   6
   4  -2 -13 90148.2 3920.11   4
   4   2 -13 95029.6 3979.91   4
   4  -2 -13 92137.7 3957.07   3
   4  -2 -13 90782.5 3984.78   6
   4  -2 -13 92519.4 4343.73  14
   4   2 -13 93372.6 4289.03  14
   4  -2 -12 14313.5 1207.81   4
   4   2 -12 14878.3 1254.52   4
   4  -2 -12 13709.5 1258.44   6
   4  -2 -12 15498.2 1450.33  14
   4   2 -12 15102.4 1397.62  14
   4  -2 -12 14270.6 1222.12   3
   4  -2 -11 187683. 7286.12  14
   4   2 -11 192377. 7224.88  14
   4  -2 -11 201489. 6945.64   2
   4  -2 -11 189487. 6946.08   6
   4  -2 -10 2427.39 552.593  14
   4   2 -10 1912.48 500.799  14
   4   2  -9 15643.0 1338.41  14
   4  -2  -9 14690.9 1360.86  14
   4  -2  -8 33340.1 2084.08  14
   4   2  -8 32755.8 2021.75  14
   4  -2  -7 346264. 11684.2  14
   4   2  -7 355336. 11622.6  14
   4   2  -6 317.442 235.930  14
   4  -2  -6 341.938 220.115  14
   4  -2  -5 41072.2 2162.62  18
   4   2  -5 43106.0 2151.76  18
   4  -2  -5 44948.1 2421.16  14
   4   2  -5 45624.8 2384.06  14
   4   2  -4 18738.8 1280.07  18
   4  -2  -4 19357.8 1343.71  18
   4  -2  -4 18522.3 1462.31  14
   4   2  -4 22311.6 1513.38  14
   4  -2  -3 21745.6 1475.99  18
   4   2  -3 24210.0 1488.81  18
  -4   2   3 25341.3 1594.51  13
   4  -2  -3 24576.6 1699.69  14
   4   2  -3 26874.5 1720.15  14
   4  -2  -2 61967.1 2818.24  18
   4   2  -2 62458.8 2763.00  18
  -4   2   2 63456.4 2888.45  13
  -4  -2   2 64852.0 2971.98  13
   4  -2  -2 59589.2 3024.23  14
   4   2  -2 65278.7 3014.05  14
   4  -2  -1 10573.9 984.414  18
   4   2  -1 8891.32 877.004  18
  -4   2   1 10806.7 999.831  13
  -4  -2   1 11510.4 1071.65  13
   4   2  -1 11270.4 1079.52  14
   4  -2  -1 9257.35 1030.24  14
  -4  -2   0 6583.24 821.837  13
  -4   2   0 7742.08 859.300  13
   4   2   0 5652.40 773.364  14
   4  -2   0 6445.96 870.606  14
  -4  -2  -1 103741. 4168.28  13
  -4   2  -1 95902.8 4011.41  13
   4  -2   1 98971.1 4305.34  14
   4   2   1 98873.6 4196.06  14
  -4   2  -2 7853.09 855.375  13
  -4  -2  -2 8177.69 911.593  13
   4   2   2 6977.45 898.098  14
   4  -2   2 8723.01 1019.44  14
   4   2   3 215399. 7725.57  14
   4  -2   3 211471. 7772.37  14
   4  -2   4 2424.46 516.851  17
   4   2   4 2502.73 513.646  17
   4  -2   5 13791.4 1255.31  17
   4   2   5 14886.0 1260.08  17
   4   2   6 9375.83 1011.01  17
   4  -2   6 8022.83 952.654  17
   4  -2   7 366469. 12054.4  17
   4   2   7 356744. 12013.7  17
   4  -2   8 458.911 255.109  17
   4   2   8 90.9050 191.048  17
   4   2   9 2278.01 539.969  17
   4  -2   9 1813.23 494.451  17
   4  -2  10 50528.1 2839.82  17
   4   2  10 55914.7 2947.78  17
  -4  -2 -11 239638. 8371.08   8
  -4   2 -11 240860. 8309.50   8
   4  -2  11 244418. 8647.55  17
   4   2  11 240835. 8628.36  17
  -4  -2 -11 226122. 8744.66  15
  -4  -2 -11 220917. 8103.54  11
   4  -2  12 45669.3 2705.05  17
   4   2  12 41056.0 2617.59  17
  -4  -2 -12 42161.8 2380.23  11
  -4  -2 -12 44831.6 2795.69  15
  -4  -2 -12 45303.5 2551.83   8
  -4   2 -12 46511.4 2550.99   8
   4  -2  13 4815.23 848.741  17
   4   2  13 5291.14 885.049  17
  -4  -2 -13 5186.14 830.547   8
  -4   2 -13 6071.75 880.431   8
  -4  -2 -13 5976.75 815.705  11
  -4  -2 -13 5222.73 906.511  15
  -4   2 -14 9039.12 1056.65   9
  -4  -2 -14 8845.04 1106.37   9
   4  -2  14 9861.52 1225.26  17
   4   2  14 9539.20 1216.86  17
  -4  -2 -14 8399.87 987.613  11
  -4  -2 -14 8081.28 1133.61  15
  -4  -2 -15 168677. 6610.35   9
  -4   2 -15 165706. 6400.25   9
   4  -2  15 171211. 6886.08  17
   4   2  15 174497. 6911.13  17
  -4  -2 -15 160298. 6231.18  11
  -4  -2 -15 152229. 6603.33  15
   4  -2  16 2870.70 744.218  17
   4   2  16 3277.22 772.533  17
  -4  -2 -16 2783.90 640.264  15
  -4   2 -16 3490.15 709.077   9
  -4  -2 -16 3955.72 793.194   9
  -4  -2 -16 3806.92 659.657  11
  -4   2 -17 2357.35 572.468   9
  -4  -2 -17 2330.99 614.702   9
  -4  -2 -17 1375.83 445.153  11
   4  -2  17 2153.89 618.926  17
   4   2  17 2302.50 638.716  17
  -4  -2 -18 1070.59 467.655   9
  -4   2 -18 1041.75 409.609   9
  -4  -2 -18 291.353 375.024   5
  -4   2 -18 275.954 290.163   5
  -4  -2 -18 274.807 236.078  11
   4  -2  18 964.158 501.298  17
   4   2  18 553.415 411.223  17
  -4  -2 -19 87387.8 3950.39  11
   4  -2  19 82454.1 4464.50  17
   4   2  19 84766.9 4492.00  17
  -4   2 -19 86393.9 4124.46   9
  -4  -2 -19 92937.8 4389.70   9
  -4   2 -19 90109.7 4583.12   5
  -4  -2 -19 95953.8 4789.64   5
  -4  -2 -20 4650.14 801.189   3
  -4  -2 -20 3659.39 863.832   5
  -4   2 -20 2629.54 777.908   5
  -4   2 -20 4743.06 789.549   9
  -4  -2 -20 4760.45 855.704   9
  -4  -2 -21 9134.11 1100.00   3
  -4   2 -21 10563.1 1160.63   9
  -4  -2 -21 9168.98 1182.73   9
  -4  -2 -22 9555.21 1090.71   3
  -4  -2 -22 10381.2 1127.37   1
  -4   2 -22 12765.3 1251.98   9
  -4  -2 -22 11418.7 1271.32   9
  -4  -2 -23 13634.7 1240.05   3
  -4  -2 -23 15013.7 1288.66   1
  -4   2 -23 15641.5 1354.11   9
  -4  -2 -23 13908.3 1407.34   9
  -4  -2 -23 14437.3 1366.05  10
  -4  -2 -24 7050.62 810.135   3
  -4  -2 -24 7480.59 838.276   1
  -4   2 -24 9035.34 958.751   9
  -4  -2 -24 7198.63 942.772   9
  -4  -2 -24 6958.44 905.634  10
  -4   2 -24 8158.33 948.701  10
  -4  -2 -25 7370.24 740.581   3
  -4   2 -25 8461.81 878.852   9
  -4  -2 -25 9421.45 1018.19   9
  -4  -2 -25 8281.39 928.929  10
  -4   2 -25 9026.74 946.496  10
  -4  -2 -25 6950.58 741.049   1
  -4  -2 -26 4618.89 634.185  10
  -4   2 -26 4547.78 615.389  10
  -4   2 -26 4192.30 560.395   9
  -4  -2 -26 4702.24 674.814   9
  -4  -2 -27 50868.0 2417.69  10
  -4   2 -27 59584.7 2490.87  10
  -4   2 -27 57578.1 2357.41   9
  -4  -2 -27 57847.9 2561.50   9
  -4   2 -28 2702.70 366.837  10
  -4  -2 -28 2170.82 338.469  10
  -4  -2 -28 1501.16 311.595   9
   4   3 -28 4582.94 453.218   4
   4  -3 -28-34.5526 36.2881   4
   4  -3 -27 1836.31 403.089   2
   4  -3 -27 1140.39 343.195   4
   4   3 -27 873.749 312.005   4
   4  -3 -26 4259.87 609.221   4
   4   3 -26 3417.01 566.562   4
   4  -3 -25 14695.9 1214.17   4
   4   3 -25 15329.5 1235.45   4
   4  -3 -25 18664.8 1444.45   2
   4  -3 -24 21537.5 1378.56   6
   4  -3 -24 25964.4 1799.86   2
   4  -3 -24 23366.6 1610.20   4
   4   3 -24 22104.8 1571.12   4
   4  -3 -23 3721.47 579.822   6
   4  -3 -23 3579.99 639.499   4
   4   3 -23 3905.63 655.980   4
   4  -3 -23 3633.89 674.695   2
   4  -3 -22 20892.0 1535.35   6
   4   3 -22 21662.9 1624.22   4
   4  -3 -22 21544.4 1627.45   4
   4  -3 -22 23002.7 1751.96   2
   4  -3 -21 56750.2 2972.29   4
   4   3 -21 60568.5 3028.96   4
   4  -3 -21 64507.5 3047.50   6
   4  -3 -21 52325.6 2937.54  16
   4   3 -21 54776.1 2924.58  16
   4  -3 -21 57932.7 3119.49   2
   4   3 -20 44767.7 2575.90  16
   4  -3 -20 47527.6 2697.36  16
   4  -3 -20 48014.2 2660.68   6
   4  -3 -20 46046.5 2643.25   4
   4   3 -20 49257.2 2695.76   4
   4  -3 -20 51135.2 2763.23   3
   4  -3 -20 52170.2 2869.49   2
   4  -3 -19 1133.59 420.516   2
  -4   3  19 877.691 396.471  17
  -4  -3  19 971.689 404.781  17
   4  -3 -19 1648.08 499.918   3
   4  -3 -19 1015.94 377.165   4
   4   3 -19 835.647 339.462   4
   4  -3 -19 1363.21 447.017  16
   4   3 -19 1736.95 471.547  16
   4  -3 -19 1532.80 439.839   6
   4   3 -18 96988.8 4223.23   4
   4  -3 -18 99598.3 4311.29   3
   4  -3 -18 90476.5 4126.90   4
   4  -3 -18 95342.2 4267.23   6
   4   3 -18 95148.2 4164.21  16
   4  -3 -18 91349.3 4193.10  16
   4  -3 -17 81039.1 3765.30   4
   4   3 -17 78791.3 3748.33   4
   4  -3 -17 89125.2 3964.21   3
   4  -3 -17 89038.2 3971.16   6
   4  -3 -17 78074.9 3786.55  16
   4   3 -17 83109.1 3776.30  16
   4  -3 -16 1060.31 406.449   3
   4  -3 -16 1143.94 393.651   4
   4   3 -16 1150.44 395.872   4
   4  -3 -16 1673.33 475.021   6
   4  -3 -16 835.899 379.407  16
   4   3 -16 1744.64 450.182  16
   4  -3 -15 61450.2 3118.11  16
   4   3 -15 62745.7 3063.33  16
   4  -3 -15 65442.8 3235.76   2
   4  -3 -15 64825.4 3252.13   6
   4  -3 -15 56946.4 2999.72   4
   4   3 -15 61812.9 3079.78   4
   4  -3 -15 66462.1 3270.54   3
   4  -3 -14 76743.9 3557.61   3
   4  -3 -14 74039.4 3491.03   2
   4   3 -14 72961.2 3350.29  16
   4   3 -14 67501.5 3299.87   4
   4  -3 -14 72602.7 3376.62   4
   4  -3 -14 76841.8 3584.19   6
   4   3 -14 72867.0 3613.69  14
   4  -3 -14 71106.5 3659.61  14
   4  -3 -13 1224.99 401.927   2
   4  -3 -13 718.211 315.336   4
   4   3 -13 1203.54 368.800   4
   4   3 -13 1378.67 463.707  14
   4  -3 -13 1369.75 470.649  14
   4  -3 -13 1267.18 404.661   3
   4  -3 -13 1311.13 406.886   6
   4  -3 -12 45775.3 2402.51   2
   4   3 -12 39742.2 2402.31  14
   4  -3 -12 36839.9 2390.82  14
   4  -3 -12 38337.8 2204.65   4
   4   3 -12 37864.8 2191.37   4
   4  -3 -12 46588.2 2488.51   3
   4  -3 -12 42370.1 2419.78   6
   4  -3 -11 43776.1 2367.87   2
   4  -3 -11 44837.7 2558.13  14
   4   3 -11 45129.0 2523.83  14
   4  -3 -11 40789.5 2246.15   4
   4   3 -11 39505.5 2228.37   4
   4  -3 -11 43298.9 2426.34   3
   4  -3 -10 1611.28 429.704   2
   4  -3 -10 2077.23 488.760   3
   4  -3 -10 2067.54 506.075  14
   4   3 -10 1750.37 444.005  14
   4  -3  -9 97341.5 4236.84  14
   4   3  -9 94378.4 4112.65  14
   4  -3  -9 99342.2 4162.58   6
   4  -3  -9 99362.5 4135.95   3
   4  -3  -9 94135.4 3975.40   2
   4  -3  -8 8399.06 925.432   3
   4  -3  -8 8498.69 967.493   6
   4  -3  -8 7261.91 919.705  14
   4   3  -8 8319.43 938.232  14
   4   3  -7 91681.7 3838.47  14
   4  -3  -7 85353.5 3845.15  14
   4  -3  -6 8417.77 951.173  14
   4   3  -6 7285.89 846.176  14
   4  -3  -5 17261.3 1379.79  14
   4   3  -5 18048.2 1353.67  14
  -4   3   5 20206.3 1404.15  13
   4  -3  -4 209013. 7836.29  14
   4   3  -4 212487. 7736.40  14
  -4   3   4 241890. 7856.78  13
  -4  -3   4 243180. 7948.67  13
   4  -3  -3 43099.9 2357.24  14
   4   3  -3 45115.9 2307.29  14
  -4   3   3 49347.9 2378.83  13
  -4  -3   3 46490.8 2378.89  13
   4  -3  -3 39972.0 2126.11  18
   4   3  -3 41321.5 2092.67  18
   4  -3  -2 2569.34 572.371  14
   4   3  -2 3704.45 625.863  14
  -4  -3   2 3719.01 633.689  13
  -4   3   2 3508.27 600.491  13
   4  -3  -2 2338.98 495.805  18
   4   3  -2 2942.30 528.716  18
  -4   3   1 3818.57 613.464  13
  -4  -3   1 3900.02 637.621  13
   4  -3  -1 2867.52 591.652  14
   4   3  -1 4660.89 679.899  14
   4  -3  -1 3361.36 581.863  18
   4   3  -1 2568.82 485.722  18
   4  -3   0 334214. 11219.4  14
   4   3   0 325720. 11082.7  14
  -4   3   0 354988. 11026.9  13
  -4  -3   0 347332. 11093.5  13
   4  -3   0 336937. 10872.3  18
   4   3   0 325418. 10758.9  18
   4  -3   1 14106.0 1136.16  18
   4   3   1 12664.1 1055.38  18
   4  -3   1 14149.2 1268.20  14
   4   3   1 12348.5 1166.25  14
   4  -3   2 4583.51 739.675  14
   4   3   2 5654.21 774.081  14
   4  -3   3 5233.37 784.283  14
   4   3   3 4197.73 686.422  14
   4   3   4 177881. 6808.48  14
   4  -3   4 191349. 7014.09  14
   4   3   5 169243. 6430.77  14
   4  -3   5 165777. 6494.80  14
   4  -3   6 8791.22 1002.71  17
   4   3   6 8866.40 1002.24  17
  -4  -3  -7 4656.82 645.167  19
  -4  -3  -7 3416.02 643.685  11
   4  -3   7 5357.01 798.511  17
   4   3   7 4932.49 746.822  17
  -4  -3  -8 116831. 5428.75  15
  -4  -3  -8 116434. 4596.46  19
  -4  -3  -8 117681. 4943.46  11
   4  -3   8 128632. 5124.83  17
   4   3   8 131960. 5117.78  17
  -4  -3  -9 59921.5 3517.41  15
  -4  -3  -9 64494.0 3188.99  11
   4  -3   9 66023.8 3278.67  17
   4   3   9 63548.7 3235.57  17
  -4  -3 -10 73699.0 3577.65  11
  -4  -3 -10 76234.2 3442.58   8
  -4   3 -10 78783.3 3427.28   8
  -4  -3 -10 74533.1 4060.38  15
   4  -3  10 76091.7 3700.47  17
   4   3  10 77604.5 3705.33  17
  -4  -3 -11 28069.6 1945.23  11
  -4   3 -11 30000.0 1872.04   8
  -4  -3 -11 26380.7 1810.10   8
  -4  -3 -11 27148.9 2223.09  15
   4  -3  11 25413.8 1940.82  17
   4   3  11 27901.8 2014.88  17
  -4  -3 -12 1568.27 462.334  11
   4  -3  12 1096.15 417.259  17
   4   3  12 1198.56 414.792  17
  -4  -3 -12 2502.73 654.430  15
  -4  -3 -12 1749.38 485.364   9
  -4  -3 -13 18271.6 1574.86  11
  -4  -3 -13 16754.6 1756.53  15
  -4  -3 -13 21737.5 1682.55   9
  -4   3 -13 18889.0 1452.08   9
   4  -3  13 17750.6 1652.92  17
   4   3  13 18703.1 1681.35  17
  -4  -3 -14 85132.2 4000.81  11
   4  -3  14 83595.2 4178.19  17
   4   3  14 80930.4 4103.58  17
  -4  -3 -14 80209.1 4318.81  15
  -4   3 -14 85373.6 3752.49   9
  -4  -3 -14 88218.0 4006.62   9
  -4  -3 -15 311.043 288.842  11
   4  -3  15 848.410 403.059  17
   4   3  15 847.124 422.041  17
  -4   3 -15 1809.39 470.652   9
  -4  -3 -15 310.946 288.752   9
  -4  -3 -15 1794.38 561.818  15
  -4  -3 -16 379.629 376.122   5
  -4   3 -16 358.629 332.425   5
  -4  -3 -16 313.334 269.006  11
   4  -3  16 371.675 291.240  17
   4   3  16 866.278 411.208  17
  -4  -3 -16 677.410 402.660  15
  -4   3 -16 878.739 333.005   9
  -4  -3 -16 212.726 273.934   9
  -4   3 -17 45417.4 2503.35   9
  -4  -3 -17 44458.2 2693.20   9
   4  -3  17 44048.1 2860.39  17
   4   3  17 43376.0 2827.52  17
  -4  -3 -17 38557.1 2766.46  15
  -4  -3 -17 43704.3 2622.94  11
  -4  -3 -17 44352.2 2933.32   5
  -4   3 -17 43190.8 2804.60   5
  -4  -3 -18 127723. 5233.65  11
   4  -3  18 113757. 5355.19  17
  -4  -3 -18 122741. 5532.79   5
  -4   3 -18 115682. 5357.42   5
  -4   3 -18 123001. 4951.61   9
  -4  -3 -18 119984. 5201.42   9
  -4  -3 -19 4296.59 751.103  11
  -4   3 -19 3684.71 646.916   9
  -4  -3 -19 4061.27 745.172   9
  -4  -3 -19 4292.81 786.647   3
  -4  -3 -20 12074.2 1315.17   3
  -4   3 -20 13290.9 1211.69   9
  -4  -3 -20 11284.8 1251.70   9
  -4  -3 -21 6029.58 901.233   3
  -4  -3 -21 7309.88 975.880   1
  -4   3 -21 7268.63 866.411   9
  -4  -3 -21 7399.60 965.159   9
  -4  -3 -22 82049.0 3714.68   1
  -4   3 -22 77377.5 3329.89   9
  -4  -3 -22 71380.7 3531.75   9
  -4  -3 -22 74272.9 3460.63  10
  -4   3 -22 77396.8 3459.59  10
  -4  -3 -22 78403.9 3659.70   3
  -4   3 -23 241.995 179.849   9
  -4  -3 -23 296.315 233.504  10
  -4   3 -23 354.625 247.146  10
  -4  -3 -23 332.856 289.936   9
  -4  -3 -23 169.134 198.720   1
  -4  -3 -23 166.364 214.103   3
  -4  -3 -24 4161.33 638.256   1
  -4  -3 -24 4689.29 656.576   3
  -4  -3 -24 3732.07 606.535   9
  -4  -3 -24 3823.70 575.800  10
  -4   3 -24 3931.97 567.076  10
  -4  -3 -25 52469.2 2470.04   1
  -4  -3 -25 52124.8 2355.55  10
  -4   3 -25 53691.3 2363.02  10
  -4  -3 -25 55218.0 2461.48   3
  -4  -3 -25 56461.5 2548.90   9
  -4  -3 -26 23872.4 1118.21   1
  -4   3 -26 22273.5 1005.38  10
  -4  -3 -26 22890.9 1044.50   3
  -4  -3 -26 25301.8 1211.17   9
   4  -4 -26 50863.9 2409.46   2
   4  -4 -25 705.957 278.154   2
   4  -4 -24 44020.1 2309.92   2
   4  -4 -24 37657.1 1920.40   6
   4  -4 -23 1247.66 346.685   6
   4  -4 -22 67255.4 3118.38   6
   4  -4 -21 2460.30 516.709   6
   4  -4 -20 55258.9 3050.01   2
   4  -4 -20 61342.9 3104.43   6
   4  -4 -20 63215.5 3161.80   3
   4  -4 -19 41482.0 2477.42   2
   4  -4 -19 36704.2 2368.03   6
   4  -4 -19 44551.1 2555.03   3
   4  -4 -18 73084.4 3648.34   6
   4  -4 -18 72344.1 3599.09   2
   4  -4 -18 77095.8 3706.37   3
  -4  -4  17 9894.45 1043.16  19
   4  -4 -17 8068.76 1037.29   2
   4  -4 -17 8878.54 1094.35   3
   4  -4 -17 9759.13 1154.21   6
  -4  -4  16 28842.5 1924.83  19
   4  -4 -16 24023.3 1823.37   2
   4  -4 -16 26760.2 1965.94   3
   4  -4 -16 25175.5 1946.70   6
  -4  -4  15 292.515 271.112  19
   4  -4 -15 483.466 287.396   2
   4  -4 -15 620.275 325.864   3
   4  -4 -15 213.017 193.997   6
   4  -4 -14 60730.8 3197.49   3
   4  -4 -14 56696.4 3016.36   2
   4  -4 -14 58122.6 2950.34   7
   4  -4 -14 63208.1 3271.28   6
   4  -4 -13 11103.7 1223.06   3
   4  -4 -13 13088.6 1250.69   2
   4  -4 -13 11128.0 1120.85   7
   4  -4 -12 3468.59 678.045   3
   4  -4 -12 1826.79 458.377   7
   4  -4 -12 2563.55 545.728   2
   4  -4 -11 21266.8 1575.71   7
   4  -4 -11 21975.5 1613.60   2
   4  -4 -11 21629.3 1742.10   6
   4  -4 -10 130293. 5024.03   7
   4  -4 -10 126314. 5035.63   2
   4  -4 -10 122136. 5237.13   6
   4  -4  -9 6808.47 826.836   7
   4  -4  -9 6360.69 804.557   2
   4  -4  -9 6354.90 901.296   6
   4  -4  -8 8425.79 1024.73   6
   4  -4  -8 7071.99 857.229   2
   4  -4  -8 8531.62 914.482   7
   4  -4  -8 8757.23 1034.51   3
   4  -4  -7 17363.8 1465.07   6
   4  -4  -7 16999.9 1318.89   2
   4  -4  -7 18861.0 1406.54   7
   4  -4  -7 19044.3 1494.02   3
  -4  -4   6 127703. 5124.23  12
   4  -4  -6 117179. 4912.38   6
   4  -4  -6 114656. 4597.95   2
   4  -4  -6 124187. 4928.12   3
   4  -4  -6 121045. 4752.69   7
   4  -4  -5 27044.9 1866.03   6
  -4  -4   5 34434.5 2131.40  12
   4  -4  -4 20035.4 1533.33   6
  -4  -4   4 23175.5 1722.43  12
   4  -4  -3 43914.7 2406.49   6
  -4  -4   3 47890.3 2613.45  12
   4  -4  -2 239686. 8354.23   6
  -4  -4   2 246847. 8651.50  12
  -4  -4   1 708.865 336.145  12
  -4  -4   0 11006.8 1129.97  12
  -4  -4   0 10571.5 1187.51  11
  -4  -4  -1 2455.34 533.743  12
  -4  -4  -2 183200. 6785.11  12
  -4  -4  -3 4200.04 868.392  15
  -4  -4  -3 4180.33 706.054  19
  -4  -4  -3 3661.68 670.090  12
  -4  -4  -4 3504.03 784.021  15
  -4  -4  -4 3845.25 676.357  19
  -4  -4  -4 4804.28 737.487  12
  -4  -4  -5 1797.43 475.870  19
  -4  -4  -5 2444.72 530.291  12
  -4  -4  -5 2487.31 698.668  15
  -4  -4  -5 2002.26 529.247  11
  -4  -4  -6 147381. 5638.05  12
  -4  -4  -6 132721. 5505.09  19
  -4  -4  -6 151638. 6420.57  15
  -4  -4  -6 141923. 5795.93  11
  -4  -4  -7 2339.72 502.533  19
  -4  -4  -7 2051.35 499.730  12
  -4  -4  -7 2265.76 555.189  11
  -4  -4  -8 19216.9 1617.88  11
  -4  -4  -8 17270.8 1467.42  12
  -4  -4  -8 16981.5 1413.43  19
  -4  -4  -9 35808.9 2174.83  12
  -4  -4  -9 34960.0 2627.14  15
  -4  -4  -9 35545.6 2313.17  11
  -4  -4 -10 63082.7 3344.87  11
  -4  -4 -10 62219.4 3806.28  15
  -4  -4 -11 42956.3 3069.83  15
  -4  -4 -11 49416.8 2838.62  11
  -4  -4 -12 1381.49 536.057  15
  -4  -4 -12 1071.03 369.112   9
  -4  -4 -12 1900.56 539.431  11
  -4  -4 -13 2775.38 747.226  15
  -4  -4 -13 3276.78 717.383  11
  -4  -4 -13 3062.85 592.449   9
  -4  -4 -14 9187.08 1374.54  15
  -4  -4 -14 12484.3 1340.05  11
  -4  -4 -14 11841.7 1180.18   9
  -4  -4 -15 81580.8 4608.34  15
  -4  -4 -15 93703.6 4345.39  11
  -4  -4 -15 90943.6 3981.29   9
  -4  -4 -16 58818.2 3239.62  11
  -4  -4 -16 60974.7 3364.80   3
  -4  -4 -16 65106.2 3097.39   9
  -4  -4 -17 6056.11 994.862   3
  -4  -4 -17 7320.30 922.706   9
  -4  -4 -18 27096.5 1852.40   9
  -4  -4 -18 27962.6 2031.78  11
  -4  -4 -18 30463.6 2160.57   3
  -4  -4 -19 108.949 255.902   3
  -4  -4 -19 503.668 299.269  11
  -4  -4 -19 80.5218 348.710   9
  -4  -4 -20 47000.7 2487.41   9
  -4  -4 -20 54140.7 2908.47   3
  -4  -4 -20 48631.1 2807.56   1
  -4  -4 -21 134.833 200.425   9
  -4  -4 -21 382.667 301.524   1
  -4  -4 -21 471.785 262.309   3
  -4  -4 -22 15862.0 1186.90   9
  -4  -4 -22 18855.4 1468.97   3
  -4  -4 -22 19314.0 1494.13   1
  -4  -4 -23-47.8817 87.1125   9
  -4  -4 -23 666.795 301.357   3
  -4  -4 -23 604.417 274.868   1
  -4  -4 -24 82461.0 3442.26   3
  -4  -4 -24 86917.3 3504.09   1
  -4  -4 -25 1051.61 285.526   3
  -4  -4 -25 1011.31 277.531   1
  -4  -4 -26 14199.3 828.528   3
   4  -5 -24 30677.7 1695.63   2
   4  -5 -23 1324.34 356.641   2
   4  -5 -22 8579.09 906.097   2
   4  -5 -22 8863.55 886.444   6
   4  -5 -21 13705.8 1212.20   2
   4  -5 -21 15005.8 1237.49   6
   4  -5 -20 50702.1 2690.11   2
   4  -5 -20 55776.5 2785.96   6
   4  -5 -19 6067.81 836.483   2
   4  -5 -19 5654.39 813.266   6
   4  -5 -18 11526.7 1178.84   2
   4  -5 -18 13929.4 1338.91   6
   4  -5 -18 13863.3 1321.97   3
   4  -5 -17 50626.2 2564.34   7
   4  -5 -17 45895.1 2693.77   3
   4  -5 -17 47584.1 2630.34   2
   4  -5 -17 45206.4 2709.08   6
   4  -5 -16 108126. 4429.60   7
  -4  -5  16 107455. 4452.69  19
   4  -5 -16 101506. 4614.05   3
   4  -5 -16 101286. 4435.36   2
   4  -5 -16 96265.1 4563.73   6
   4  -5 -15 14604.1 1324.83   7
   4  -5 -15 9741.65 1108.20   2
  -4  -5  15 11772.2 1222.97  19
   4  -5 -15 13045.1 1347.71   3
  -4  -5  14 6480.50 940.596  19
   4  -5 -14 6216.25 886.652   7
   4  -5 -14 6195.28 858.898   2
   4  -5 -13 195263. 7074.75   7
   4  -5 -13 176830. 6836.58   2
  -4  -5  13 195265. 7274.48  19
   4  -5 -13 177831. 7181.20   6
   4  -5 -12 76814.3 3814.00   6
   4  -5 -12 68211.7 3399.30   2
   4  -5 -12 78215.5 3674.23   7
  -4  -5  12 71123.6 3888.88  12
  -4  -5  12 79949.0 3880.35  19
   4  -5 -11 16623.5 1575.72   6
   4  -5 -11 18419.4 1602.45   3
   4  -5 -11 18473.2 1474.77   2
   4  -5 -11 17234.8 1517.01   7
  -4  -5  11 20728.3 1826.52  12
  -4  -5  11 18097.4 1666.91  19
   4  -5 -10 20506.8 1722.91   6
   4  -5 -10 20867.7 1693.55   3
   4  -5 -10 17120.1 1415.12   2
   4  -5 -10 18571.9 1571.85   7
  -4  -5  10 21841.9 1872.17  12
  -4  -5  10 19876.7 1758.03  19
   4  -5  -9 49517.8 2949.09   6
   4  -5  -9 53807.5 2937.32   3
   4  -5  -9 49225.2 2624.47   2
   4  -5  -9 58226.5 2982.91   7
  -4  -5   9 57499.8 3231.76  12
  -4  -5   9 55266.3 3182.19  19
   4  -5  -8 48735.9 2843.57   6
   4  -5  -8 47564.8 2738.89   3
   4  -5  -8 47291.9 2666.28   7
  -4  -5   8 50551.0 2988.86  12
   4  -5  -8 46728.1 2459.10   2
  -4  -5   8 50241.4 2997.94  19
   4  -5  -7 2353.58 541.003   3
  -4  -5   7 2415.65 613.495  19
  -4  -5   7 3844.48 768.183  12
   4  -5  -7 2630.85 572.384   7
   4  -5  -7 3120.91 660.311   6
  -4  -5   6 44060.8 2804.49  19
   4  -5  -6 43990.7 2623.07   6
  -4  -5   6 44602.8 2762.62  12
   4  -5  -6 45422.9 2561.03   7
  -4  -5   5 55831.5 3172.62  15
  -4  -5   5 59806.0 3346.51  19
   4  -5  -5 57186.7 3095.67   6
  -4  -5   5 61487.0 3338.95  12
   4  -5  -5 63150.5 3117.67   7
   4  -5  -4 45715.9 2619.11   6
  -4  -5   4 50640.1 2882.19  12
  -4  -5   4 42169.8 2775.13  19
  -4  -5   4 46657.6 2856.24  15
   4  -5  -3 9466.66 1084.16   6
  -4  -5   3 10927.2 1238.54  12
  -4  -5   3 10966.1 1266.68  11
  -4  -5   3 9503.74 1235.41  15
   4  -5  -2 28250.0 1873.65   6
  -4  -5   2 26087.4 1993.48  12
  -4  -5   2 24755.2 1975.95  11
  -4  -5   2 27307.8 2151.50  15
  -4  -5   1 37240.7 2588.11  15
  -4  -5   1 33840.1 2287.52  12
   4  -5  -1 32799.1 2073.64   6
  -4  -5   1 37316.0 2464.64  19
  -4  -5   1 34754.6 2351.89  11
  -4  -5   0 25442.5 2139.53  15
   4  -5   0 24621.1 1712.34   6
  -4  -5   0 26134.7 1950.08  12
  -4  -5   0 25843.2 1975.51  11
  -4  -5   0 22894.5 1899.87  19
  -4  -5  -1 61022.5 3180.73  12
  -4  -5  -1 55154.3 3408.98  15
  -4  -5  -1 59067.7 3180.06  11
  -4  -5  -1 50407.7 3053.71  19
  -4  -5  -2 337.673 264.334  19
  -4  -5  -2 219.639 326.221  11
  -4  -5  -2 143.734 261.465  15
  -4  -5  -2-211.141 313.600  12
  -4  -5  -3 445.170 286.403  19
  -4  -5  -3 220.585 259.121  11
  -4  -5  -3 441.037 308.886  15
  -4  -5  -3 105.419 221.559  12
  -4  -5  -4 19013.7 1620.98  12
  -4  -5  -4 18120.5 1616.72  11
  -4  -5  -4 17871.3 1844.24  15
  -4  -5  -4 14264.6 1458.67  19
  -4  -5  -5 27769.1 2010.39  12
  -4  -5  -5 27113.4 2046.44  11
  -4  -5  -5 23386.2 1887.12  19
  -4  -5  -6 1577.04 473.313  19
  -4  -5  -6 3475.00 685.078  12
  -4  -5  -6 2976.88 757.072  15
  -4  -5  -7 1634.74 484.225  19
  -4  -5  -7 2537.18 591.050  12
  -4  -5  -8 6788.81 967.083  12
  -4  -5  -8 6230.43 1125.99  15
  -4  -5  -8 5219.92 812.722  19
  -4  -5  -9 92805.5 4135.14  19
  -4  -5 -11 8298.21 1306.88  15
  -4  -5 -11 10417.3 1282.28  11
  -4  -5 -12 21113.8 2138.31  15
  -4  -5 -12 23688.2 1904.79   3
  -4  -5 -12 21852.9 1870.75  11
  -4  -5 -13 134346. 6540.52  15
  -4  -5 -13 154450. 6180.66   3
  -4  -5 -13 147302. 6096.94  11
  -4  -5 -14 37345.5 2471.26   3
  -4  -5 -14 36502.5 2445.50  11
  -4  -5 -15 334.213 351.350  11
  -4  -5 -15 789.269 374.792   3
  -4  -5 -16 56132.2 3096.58  11
  -4  -5 -17 52716.6 2921.35  11
  -4  -5 -18 9649.35 1112.49  11
  -4  -5 -19 10317.0 1124.75   3
  -4  -5 -19 9549.76 1061.54  11
  -4  -5 -20 18655.3 1483.70   3
  -4  -5 -20 19010.4 1495.41   1
  -4  -5 -21 56175.1 2786.50   3
  -4  -5 -21 58075.6 2818.53   1
  -4  -5 -22 9025.91 891.338   3
  -4  -5 -22 9329.66 919.173   1
  -4  -5 -23 7499.44 748.358   3
  -4  -5 -23 7414.48 746.749   1
  -4  -5 -24 16120.8 1016.51   3
  -4  -5 -24 15703.2 1013.48   1
  -4  -6  24 5436.67 495.336  12
  -4  -6  23 74900.5 2955.34  12
   4  -6 -21 259.040 180.611   2
   4  -6 -20 288.503 181.985   2
   4  -6 -19 37046.6 2077.38   6
   4  -6 -19 34542.0 1891.83   2
   4  -6 -18 4710.95 726.383   6
   4  -6 -18 2404.29 468.322   2
   4  -6 -17 14357.9 1181.04   2
   4  -6 -17 15082.1 1188.78   7
   4  -6 -17 13657.8 1277.13   6
   4  -6 -16 2608.05 516.112   2
  -4  -6  16 2459.63 490.000  11
   4  -6 -16 2995.32 558.266   7
   4  -6 -15 77765.6 3535.94   2
   4  -6 -15 91817.3 3845.69   7
  -4  -6  15 77082.7 3610.48  11
  -4  -6  15 92992.0 3848.48  19
   4  -6 -14 2763.78 525.560   2
   4  -6 -14 2387.95 601.758   6
  -4  -6  14 3341.01 643.368  19
  -4  -6  14 1909.85 479.439  11
   4  -6 -14 2805.12 582.738   7
   4  -6 -13 42660.7 2405.16   2
   4  -6 -13 55450.2 2852.12   7
  -4  -6  13 46297.2 2653.71  11
  -4  -6  13 50243.2 2831.43  19
  -4  -6  13 57518.2 3163.47  12
   4  -6 -13 49367.8 2860.61   6
   4  -6 -12 9576.91 967.670   2
  -4  -6  12 9203.18 1093.21  11
  -4  -6  12 9276.97 1143.03  19
  -4  -6  12 9251.01 1245.45  12
   4  -6 -12 8882.39 1086.73   7
   4  -6 -12 10907.4 1232.01   6
   4  -6 -11 109032. 4637.35   2
  -4  -6  11 120783. 5329.18  19
  -4  -6  11 117611. 5120.94  11
  -4  -6  11 126371. 5533.25  12
   4  -6 -11 142416. 5376.74   7
   4  -6 -11 132599. 5428.19   6
  -4  -6  10 5954.35 951.060  19
  -4  -6  10 5339.55 861.327  11
  -4  -6  10 5362.03 968.275  12
   4  -6 -10 7214.10 1010.13   6
   4  -6 -10 5774.98 882.762   7
  -4  -6   9 77558.9 4036.85  19
   4  -6  -9 79533.4 3941.16   6
   4  -6  -9 84344.1 3944.76   7
  -4  -6   9 75171.2 3831.91  11
  -4  -6   9 84913.6 4179.91  12
  -4  -6   8 1762.42 579.579  19
   4  -6  -8 2399.64 593.279   7
   4  -6  -8 2747.04 635.074   6
  -4  -6   8 2057.72 560.614  11
  -4  -6   8 1859.69 585.556  12
  -4  -6   7 53675.1 3270.51  19
   4  -6  -7 59685.2 3192.27   6
   4  -6  -7 62280.5 3187.85   7
  -4  -6   7 57066.4 3174.58  11
  -4  -6   7 52192.0 3188.77  12
  -4  -6   6 1685.86 548.259  19
   4  -6  -6 1979.29 528.299   7
   4  -6  -6 2125.33 561.414   6
  -4  -6   6 2749.05 656.183  11
  -4  -6   6 2454.03 647.264  12
  -4  -6   5 21552.4 1949.18  19
   4  -6  -5 24141.1 1853.50   6
   4  -6  -5 24965.3 1895.31   7
  -4  -6   5 25173.8 1958.39  11
  -4  -6   5 25461.4 2030.08  12
  -4  -6   4 6160.92 1006.65  19
   4  -6  -4 4616.23 799.220   6
   4  -6  -4 7419.83 995.736   7
  -4  -6   4 4976.24 861.790  11
  -4  -6   4 6898.35 1038.22  12
  -4  -6   3 49024.5 2936.21  12
  -4  -6   3 44634.2 2760.33  11
   4  -6  -3 51460.6 2858.22   7
   4  -6  -3 45685.3 2648.40   6
  -4  -6   2 16109.3 1632.95  15
   4  -6  -2 15493.6 1412.00   6
  -4  -6   2 17640.3 1661.07  12
  -4  -6   2 16424.2 1551.67  11
  -4  -6   1 70868.1 3912.82  15
  -4  -6   1 66073.3 3811.69  19
   4  -6  -1 75273.8 3486.13   6
  -4  -6   1 74438.0 3729.47  11
  -4  -6   1 80511.2 3934.44  12
  -4  -6   0 6891.45 1121.46  15
  -4  -6   0 7125.83 1026.76  11
  -4  -6   0 7511.64 1066.01  12
  -4  -6   0 7067.50 1082.39  19
  -4  -6  -1 1142.92 498.094  15
  -4  -6  -1 558.914 332.753  11
  -4  -6  -1 932.382 406.535  12
  -4  -6  -1 634.094 353.046  19
  -4  -6  -2 294.481 309.909  15
  -4  -6  -2 672.737 353.821  11
  -4  -6  -2 1273.12 471.182  12
  -4  -6  -2 998.678 415.064  19
  -4  -6  -3 37955.3 2869.21  15
  -4  -6  -3 41668.8 2607.42  11
  -4  -6  -3 38671.3 2625.13  19
  -4  -6  -3 44225.8 2700.79  12
  -4  -6  -4 6036.01 935.209  12
  -4  -6  -4 5563.51 1028.56  15
  -4  -6  -4 7074.19 1015.82  11
  -4  -6  -4 5167.71 909.444  19
  -4  -6  -4 6506.69 820.154   3
  -4  -6  -5 1927.63 549.058  12
  -4  -6  -5 2362.63 605.511  11
  -4  -6  -5 2204.15 704.109  15
  -4  -6  -5 1814.20 475.310   3
  -4  -6  -5 2458.26 605.306  19
  -4  -6  -6 2139.25 556.851  12
  -4  -6  -6 638.642 413.727  15
  -4  -6  -6 1801.70 544.219  11
  -4  -6  -6 2369.54 594.592  19
  -4  -6  -6 2723.06 566.150   3
  -4  -6  -7 83531.5 4137.77  19
  -4  -6  -7 79929.8 4645.27  15
  -4  -6  -7 96780.3 4370.52  11
  -4  -6  -7 94114.9 4331.71  12
  -4  -6  -7 90206.3 4057.05   3
  -4  -6  -8 19773.1 1607.36   3
  -4  -6  -8 16309.0 1513.31  19
  -4  -6  -8 18460.7 1648.23  11
  -4  -6  -9 10954.6 1196.79   3
  -4  -6  -9 10417.2 1230.90  11
  -4  -6  -9 8082.51 1011.59  19
  -4  -6 -10-110.883 349.358  11
  -4  -6 -10 201.862 237.028   3
  -4  -6 -11 122813. 5380.52  11
  -4  -6 -11 132781. 5395.80   3
  -4  -6 -12 14430.7 1387.37   3
  -4  -6 -13 5962.41 877.557   3
  -4  -6 -14 775.115 381.386   3
  -4  -6 -15 90436.4 4027.99   1
  -4  -6 -15 88073.6 4020.45   3
  -4  -6 -16 5172.57 765.574   1
  -4  -6 -16 4779.66 751.582   3
  -4  -6 -17 2895.78 558.388   1
  -4  -6 -17 2775.09 553.341  11
  -4  -6 -17 1905.26 457.470   3
  -4  -6 -18 152.121 195.764   3
  -4  -6 -18 294.842 219.042   1
  -4  -6 -19 44504.3 2249.68   1
  -4  -6 -20 1154.50 310.904   1
  -4  -6 -21 1400.53 306.975   1
  -4  -6 -22 3180.53 410.165   3
  -4  -7  20 36679.7 1681.23  12
  -4  -7  19 3298.52 471.214  12
  -4  -7  18 13254.4 1057.56  12
  -4  -7  17 31585.8 1830.16  12
  -4  -7  16 19287.8 1436.86  12
   4  -7 -16 19889.5 1226.38   7
   4  -7 -15 7000.59 752.194   7
   4  -7 -14 32319.4 1853.87   7
  -4  -7  14 30128.3 1811.56  19
   4  -7 -13 11559.2 1095.59   7
   4  -7 -13 11875.3 1174.28   6
  -4  -7  13 12306.3 1138.03  19
   4  -7 -12 30165.5 1914.46   7
   4  -7 -12 29560.2 1990.95   6
  -4  -7  12 31782.0 2013.83  19
   4  -7 -11 33729.1 2058.36   7
  -4  -7  11 29256.9 2029.41  19
   4  -7 -11 30658.5 2053.99   6
   4  -7 -10 14391.6 1324.52   7
   4  -7 -10 14838.2 1376.05   6
  -4  -7  10 11984.5 1056.67  11
  -4  -7  10 14940.8 1406.41  19
   4  -7  -9 7306.78 941.871   7
   4  -7  -9 6490.30 900.907   6
  -4  -7   9 6029.54 923.970  19
  -4  -7   9 6399.31 793.668  11
  -4  -7   8 30712.2 2197.61  19
   4  -7  -8 34737.2 2165.88   7
   4  -7  -8 33231.7 2135.39   6
  -4  -7   8 26587.9 1789.18  11
  -4  -7   7 13571.3 1445.93  19
  -4  -7   7 14716.6 1278.00  11
   4  -7  -7 14976.8 1396.20   6
   4  -7  -7 17325.2 1485.56   7
  -4  -7   6 15629.8 1619.09  19
  -4  -7   6 23906.9 1873.42  12
  -4  -7   6 18775.2 1506.04  11
   4  -7  -6 22380.3 1705.40   6
   4  -7  -6 25875.8 1830.19   7
  -4  -7   5 5397.03 958.404  19
  -4  -7   5 7836.31 1063.49  12
  -4  -7   5 5934.40 836.586  11
   4  -7  -5 7532.88 972.241   6
   4  -7  -5 8385.17 1040.74   7
  -4  -7   4 41277.7 2781.29  19
  -4  -7   4 40160.0 2433.04  11
   4  -7  -4 49247.0 2636.88   6
   4  -7  -4 50633.1 2766.05   7
  -4  -7   4 51086.6 2897.59  12
  -4  -7   3 14444.2 1345.07  11
   4  -7  -3 15855.8 1464.28   7
  -4  -7   3 18154.3 1622.70  12
   4  -7  -2 5279.10 842.072   7
  -4  -7   2 6590.49 981.253  12
  -4  -7   2 5513.18 823.948  11
   4  -7  -1 3352.47 660.077   7
  -4  -7   1 997.258 456.963  19
  -4  -7   1 1663.81 523.972  12
  -4  -7   1 2789.95 596.734  11
  -4  -7   0 89659.7 4157.13  12
  -4  -7   0 85372.3 3879.40  11
   4  -7   0 88072.7 4019.12   7
  -4  -7  -1 16198.1 1655.10  19
  -4  -7  -1 23267.0 1835.47  12
  -4  -7  -1 18651.6 1566.40  11
   4  -7   1 21264.8 1705.85   7
  -4  -7  -2 6362.17 954.295  12
  -4  -7  -2 6283.02 899.012  11
  -4  -7  -2 8364.82 1139.54  19
  -4  -7  -3 106.573 274.177  12
  -4  -7  -3 116.451 244.617  19
  -4  -7  -3 95.5733 265.579  11
  -4  -7  -4 31234.1 2125.86  12
  -4  -7  -4 29531.4 2017.86  11
  -4  -7  -4 25297.7 2019.62  19
  -4  -7  -5 23674.2 1813.40  12
  -4  -7  -5 22848.4 1713.44  11
  -4  -7  -5 18080.3 1647.59  19
  -4  -7  -6 20066.8 1642.84  12
  -4  -7  -6 17477.2 1493.48  11
  -4  -7  -6 15378.7 1470.53  19
  -4  -7  -7 1344.88 355.795   1
  -4  -7  -7 1575.63 383.198   3
  -4  -7  -7 2237.03 519.824  11
  -4  -7  -7 1237.55 414.522  19
  -4  -7  -8 20946.0 1431.49   1
  -4  -7  -8 20708.4 1464.04   3
  -4  -7  -8 19665.5 1567.72  11
  -4  -7  -8 16883.3 1457.10  19
  -4  -7  -9 22288.5 1649.41  11
  -4  -7  -9 20632.0 1441.16   1
  -4  -7  -9 21576.9 1497.55   3
  -4  -7 -10 1036.02 396.077  11
  -4  -7 -10 1171.81 340.538   1
  -4  -7 -10 657.128 277.692   3
  -4  -7 -11 1244.91 370.779  11
  -4  -7 -11 948.394 311.284   1
  -4  -7 -11 723.512 305.135   3
  -4  -7 -12 11462.3 1091.18  11
  -4  -7 -12 9973.55 955.883   1
  -4  -7 -12 12142.8 1073.15   3
  -4  -7 -13 13169.3 1139.97  11
  -4  -7 -13 10959.2 981.233   1
  -4  -7 -13 11600.9 1041.44   3
  -4  -7 -14 5038.76 673.095  11
  -4  -7 -14 4877.08 618.460   1
  -4  -7 -14 3845.69 570.104   3
  -4  -7 -15 315.491 229.555  11
  -4  -7 -15-118.979 165.298   3
  -4  -7 -15 54.0505 126.930   1
  -4  -7 -16 5233.83 619.025   3
  -4  -7 -16 5417.99 592.743   1
  -4  -7 -17 10329.9 822.338   3
  -4  -7 -17 10426.0 778.029   1
  -4  -7 -18 14102.1 902.126   3
  -4  -7 -18 12776.2 816.510   1
  -4  -7 -19 1560.06 252.125   3
  -4  -8  15-38.6036 128.211  12
  -4  -8  14 46327.6 2069.59  12
   4  -8 -13 2083.63 334.145   7
  -4  -8  13 1855.69 381.961  12
   4  -8 -12 234.135 155.717   7
  -4  -8  12 352.780 214.052  12
  -4  -8  11 6832.78 762.380  12
   4  -8 -11 7299.39 735.075   7
  -4  -8  10 57967.3 2764.69  12
   4  -8 -10 64326.0 2744.43   7
  -4  -8   9 668.786 282.041  19
  -4  -8   9 575.246 293.109  12
   4  -8  -9 767.795 301.127   7
  -4  -8   8 10680.6 1072.96  19
   4  -8  -8 12662.1 1072.55   7
  -4  -8   7 769.431 324.650  19
   4  -8  -7 928.604 319.215   7
  -4  -8   6 31619.0 2081.71  19
   4  -8  -6 38038.1 2064.47   7
  -4  -8   5 1020.47 402.469  19
   4  -8  -5 760.490 310.312   7
  -4  -8   4 190.203 244.698  19
   4  -8  -4 154.930 215.302   7
  -4  -8   3 193.157 268.359  19
   4  -8  -3 78.3160 183.921   7
  -4  -8   3 46.3510 48.7032  11
   4  -8  -2 81806.9 2743.78   7
  -4  -8   2 49.9846 91.0082  11
   4  -8  -1 10160.1 1037.19   7
  -4  -8   1 10314.4 866.168  11
  -4  -8   1 9483.03 1085.55  19
  -4  -8   0 10996.6 1192.64  19
  -4  -8   0 12393.9 992.442  11
  -4  -8  -1 8468.33 973.057  12
   4  -8   1 9730.91 981.689   7
  -4  -8  -1 7824.01 775.018  11
  -4  -8  -1 6842.20 931.983  19
  -4  -8  -2 39046.4 2383.92  19
  -4  -8  -2 41274.0 2088.15  11
  -4  -8  -3 2093.28 504.604  19
  -4  -8  -3 1745.64 385.423  11
  -4  -8  -4 2641.63 551.995  19
  -4  -8  -4 1977.39 405.541  11
  -4  -8  -5 3631.24 524.172  11
  -4  -8  -6 26178.3 1546.79  11
   4  -8   6 29855.4 1741.86   7
  -4  -8  -7 768.592 264.949  11
   4  -8   7 595.859 270.014   7
  -4  -8  -8 1055.25 290.320  11
   4  -8   8 1692.68 374.299   7
  -4  -8  -9 1198.88 288.992  11
   4  -8   9 938.008 290.426   7
  -4  -8 -10 26867.4 1486.28  11
   4  -8  10 32269.0 1645.95   7
  -4  -8 -11 1360.00 322.198  11
   4  -8  11 2005.56 373.422   7
   4  -8  12 21728.5 1225.84   7
   4  -8  13 2207.04 333.898   7
   4  -8  14 7272.27 553.857   7
  -4  -9   7 8302.79 611.274  12
   4  -9  -6 5879.29 512.402   7
   4  -9  -5 6039.86 544.509   7
   4  -9  -4 17032.7 1003.07   7
   4  -9  -3 719.618 210.952   7
   4  -9  -2 823.546 234.086   7
   4  -9  -1 3291.63 430.281   7
   4  -9   4 8484.67 655.112   7
   4  -9   5 11940.1 765.938   7
   4  -9   6 5005.94 451.548   7
   5   0 -30 7453.04 611.119   4
   5   0 -29 49.1891 146.122   4
   5   0 -28 67918.6 2932.51   4
   5   0 -27-70.8254 210.395   4
   5   0 -26 240.600 238.332   4
   5   0 -25 88.5276 207.913   4
   5   0 -25 97.0705 249.729  16
   5   0 -24 80690.4 3749.69   4
   5   0 -24 75635.6 3782.16  16
   5   0 -23-101.649 213.509   4
   5   0 -23 112.444 204.541  16
   5   0 -22 14544.3 1408.99   4
   5   0 -22 15208.1 1516.00  16
   5   0 -21 109.111 256.254   4
   5   0 -21 121.385 285.076  16
   5   0 -20 184370. 7039.35   4
   5   0 -20 172793. 7100.09  16
   5   0 -20 172922. 6443.12   6
   5   0 -19-111.010 308.476   4
   5   0 -19 158.271 332.458  14
   5   0 -19 123.877 318.695  16
   5   0 -19 595.958 296.569   6
   5   0 -18 1248.00 398.916   6
   5   0 -18 1762.59 505.655   4
   5   0 -18 938.735 466.219  14
   5   0 -17 183.031 254.344   6
   5   0 -17 308.205 280.369  14
   5   0 -17 108.373 227.694   4
   5   0 -16 76025.5 3772.34   4
   5   0 -16 81352.6 3678.04   6
   5   0 -16 70950.7 4171.57  14
   5   0 -15 93.2269 195.817   6
   5   0 -15 102.869 152.785   4
   5   0 -15-148.054 219.895  14
   5   0 -14 464.803 258.451   6
   5   0 -14 298.930 277.010   4
   5   0 -14 143.568 261.302  14
   5   0 -13 92.0256 167.404   6
   5   0 -13 138.368 290.637  14
   5   0 -13-96.1870 202.040   4
   5   0 -12 41361.4 2413.34   4
   5   0 -12 36687.6 2640.29  14
   5   0 -11-89.4515 162.715   4
   5   0 -11 256.985 269.890  14
   5   0 -10 777.449 327.840   4
   5   0 -10 745.866 392.280  14
   5   0  -9 250.607 232.165   4
   5   0  -9 120.141 178.505  14
   5   0  -8 43826.3 2743.32  14
   5   0  -7 114.046 207.479  14
   5   0  -6 303007. 10666.6  14
   5   0  -6 300799. 10244.7  18
   5   0  -5 109.405 199.051  14
   5   0  -5 167.763 197.024  18
   5   0  -4 39445.9 2478.25  14
   5   0  -4 38643.8 2214.86  18
  -5   0   3-268.246 296.988  13
   5   0  -3-81.0350 282.294  18
  -5   0   2 14028.4 1289.92  13
   5   0  -2 14427.8 1408.81  14
   5   0  -2 13206.4 1195.79  18
   5   0  -1-213.438 388.259  14
  -5   0   1-90.7360 301.353  13
   5   0  -1 79.5240 250.566  18
  -5   0   0 372103. 12421.1  13
   5   0   0 372209. 12640.7  14
  -5   0  -1-94.4073 328.839  13
   5   0   1 108.208 300.670  14
  -5   0  -2 101201. 4449.49  13
   5   0   2 103098. 4664.39  14
   5   0   3 334.379 309.854  14
   5   0   4 423606. 14457.4  14
   5   0   4 436385. 14234.3  17
   5   0   5 1007.99 411.025  17
   5   0   6 136036. 5574.96  17
   5   0   7 528.506 294.097  17
   5   0   8 133703. 5615.16  17
  -5   0  -9 391.366 272.130   8
   5   0   9 454.166 315.718  17
  -5   0 -10 19087.5 1609.47   8
   5   0  10 19312.6 1754.04  17
  -5   0 -11 106.021 222.779   8
   5   0  11 371.665 260.295  17
  -5   0 -12 73743.9 3726.92   8
   5   0  12 72555.1 3933.85  17
  -5   0 -13 459.381 319.179   8
   5   0  13 135.275 201.022  17
  -5   0 -14 196100. 7664.74   8
   5   0  14 194681. 7943.69  17
  -5   0 -15 617.081 343.248   8
   5   0  15 436.363 305.879  17
  -5   0 -16 5045.01 900.991   9
   5   0  16 6723.29 1132.49  17
  -5   0 -17 124.567 320.475   9
   5   0  17 152.019 319.331  17
  -5   0 -18 146307. 6194.47   9
   5   0  18 143442. 6536.61  17
  -5   0 -19 122.995 288.858   9
  -5   0 -20 4897.00 898.108   9
  -5   0 -21 113.815 239.084   9
  -5   0 -22 151703. 6150.81   9
  -5   0 -23-96.7494 227.220   9
  -5   0 -24 4130.26 692.549   9
  -5   0 -25-149.768 294.281  10
  -5   0 -25-74.0502 257.952   9
  -5   0 -26 147013. 5209.21   9
  -5   0 -26 137398. 5159.49  10
  -5   0 -27 47.8944 150.905   9
  -5   0 -27 49.0754 218.670  10
  -5   0 -28 16498.3 952.269   9
   5  -1 -30 27043.8 1235.85   4
   5   1 -30 25056.7 1201.58   4
   5  -1 -29 10132.5 813.152   4
   5   1 -29 10890.2 827.152   4
   5  -1 -28 1416.05 338.854   4
   5   1 -28 1352.09 331.821   4
   5  -1 -27 31391.4 1815.49   4
   5   1 -27 31511.2 1805.16   4
   5  -1 -26 29118.3 1830.63   4
   5   1 -26 29644.6 1838.95   4
   5  -1 -25 5785.72 821.553   4
   5   1 -25 5878.71 817.733   4
   5  -1 -24 1755.82 498.133   4
   5   1 -24 1760.43 470.128   4
   5  -1 -24 2154.27 541.679  16
   5   1 -24 2376.89 563.000  16
   5  -1 -23 24424.8 1913.16  16
   5   1 -23 21984.1 1828.89  16
   5   1 -23 25402.0 1859.89   4
   5  -1 -23 26195.3 1879.84   4
   5  -1 -22 64848.6 3026.14   6
   5  -1 -22 65538.6 3416.76   4
   5   1 -22 75682.8 3591.02   4
   5  -1 -22 66773.3 3609.77  16
   5   1 -22 67135.5 3532.68  16
   5  -1 -21 6502.24 824.527   6
   5  -1 -21 6478.49 992.762  16
   5   1 -21 6598.74 989.499  16
   5   1 -21 5566.96 896.760   4
   5  -1 -21 6497.65 953.455   4
   5  -1 -20 9809.55 1256.82  16
   5   1 -20 10291.6 1270.85  16
   5  -1 -20 10300.0 1093.78   6
   5   1 -20 9484.75 1159.98   4
   5  -1 -20 11927.9 1297.01   4
   5  -1 -20 9959.81 1188.28   2
   5  -1 -19 10675.3 1227.84   4
   5  -1 -19 8888.23 1213.42  16
   5   1 -19 11667.9 1352.62  16
   5  -1 -19 12622.7 1312.34   2
   5  -1 -19 9882.08 1084.44   6
   5   1 -19 10954.2 1250.28   4
   5  -1 -18 71519.0 3790.52  16
   5   1 -18 68837.6 3698.70  16
   5   1 -18 69460.9 4053.75  14
   5  -1 -18 72202.8 4176.68  14
   5  -1 -18 72798.6 3629.15   2
   5  -1 -18 75263.1 3541.55   6
   5   1 -18 65062.0 3221.68   6
   5   1 -18 75320.7 3717.30   4
   5  -1 -18 70018.1 3614.10   4
   5  -1 -17 98307.6 5160.38  14
   5   1 -17 111111. 5290.32  14
   5  -1 -17 109679. 4741.87   2
   5  -1 -17 103400. 4532.74   6
   5   1 -17 97706.6 4328.86   6
   5  -1 -17 110415. 4763.15   4
   5   1 -17 102655. 4671.54   4
   5  -1 -16 9745.70 1145.20   2
   5   1 -16 10966.1 1422.59  14
   5  -1 -16 8195.06 1261.26  14
   5  -1 -16 7961.14 1075.12   4
   5   1 -16 8742.76 1114.21   4
   5   1 -16 9295.71 1051.86   6
   5  -1 -16 8605.59 1048.95   6
   5  -1 -15 5866.76 876.166   2
   5  -1 -15 6554.42 1110.60  14
   5   1 -15 6297.67 1068.32  14
   5   1 -15 6199.49 881.315   6
   5  -1 -15 6614.34 909.530   6
   5  -1 -15 7138.15 993.021   4
   5   1 -15 6459.50 968.797   4
   5   1 -14 16595.6 1720.24  14
   5  -1 -14 17093.7 1782.16  14
   5  -1 -14 15719.0 1433.58   2
   5  -1 -14 15720.0 1438.00   4
   5   1 -14 14612.0 1406.75   4
   5  -1 -14 17268.6 1477.45   6
   5  -1 -13 54360.1 3364.78  14
   5   1 -13 57973.4 3408.14  14
   5  -1 -13 57029.9 2980.12   2
   5  -1 -13 54873.2 2944.83   4
   5   1 -13 54973.4 2957.64   4
   5  -1 -13 54387.4 2917.82   6
   5  -1 -12 10511.6 1366.12  14
   5   1 -12 11018.5 1358.58  14
   5  -1 -12 11755.5 1189.65   2
   5  -1 -12 9233.82 1079.92   4
   5   1 -12 11976.1 1236.72   4
   5  -1 -12 13075.7 1254.50   6
   5  -1 -11 34060.6 2477.63  14
   5   1 -11 34374.7 2462.37  14
   5  -1 -11 40087.5 2267.90   2
   5  -1 -11 35593.4 2204.41   6
   5  -1 -11 33070.6 2119.64   4
   5   1 -11 34514.2 2164.05   4
   5  -1 -10 58194.1 2852.83   6
   5  -1 -10 43958.1 2947.58  14
   5   1 -10 51477.2 3054.30  14
   5  -1 -10 53680.4 2757.65   4
   5   1 -10 47682.5 2663.02   4
   5  -1  -9 48076.6 2927.58  14
   5   1  -9 46205.7 2834.91  14
   5  -1  -9 45428.2 2494.86   4
   5   1  -9 45902.5 2508.46   4
   5  -1  -8 34899.6 2394.91  14
   5   1  -8 31814.4 2291.02  14
   5  -1  -7 20815.6 1778.03  14
   5   1  -7 21660.2 1793.84  14
   5  -1  -6 31541.4 2221.05  14
   5   1  -6 29973.9 2128.72  14
   5  -1  -6 30061.5 1958.52  18
   5   1  -6 28861.1 1881.55  18
   5  -1  -5 28836.1 2109.04  14
   5   1  -5 27500.8 2021.28  14
   5  -1  -5 29021.1 1881.74  18
   5   1  -5 29689.0 1876.97  18
   5  -1  -4 25396.7 1973.71  14
   5   1  -4 25170.6 1920.08  14
   5  -1  -4 28624.5 1850.07  18
   5   1  -4 28175.1 1804.20  18
   5  -1  -3 27833.0 2039.95  14
   5   1  -3 27966.7 1999.79  14
  -5  -1   3 23604.0 1768.06  13
  -5   1   3 26078.6 1814.77  13
   5   1  -3 25792.9 1718.00  18
   5  -1  -3 25877.8 1754.44  18
   5  -1  -2 47844.5 2857.70  14
   5   1  -2 51315.7 2879.97  14
   5  -1  -2 50897.2 2616.66  18
   5   1  -2 49426.1 2566.46  18
  -5   1   2 50386.1 2699.46  13
  -5  -1   2 49391.3 2734.88  13
   5  -1  -1 3905.46 759.106  14
   5   1  -1 1784.18 544.668  14
  -5   1   1 2784.13 585.793  13
  -5  -1   1 2230.19 565.140  13
   5  -1  -1 2181.16 514.017  18
   5   1  -1 2743.80 544.575  18
  -5  -1   0 38856.6 2370.48  13
  -5   1   0 38602.8 2319.63  13
   5  -1   0 34814.4 2380.55  14
   5   1   0 39280.4 2446.49  14
  -5   1  -1 8970.03 1062.35  13
  -5  -1  -1 10166.2 1157.43  13
   5  -1   1 10087.1 1214.02  14
   5   1   1 10779.8 1225.31  14
  -5   1  -2 141619. 5627.61  13
  -5  -1  -2 143009. 5661.14  13
   5  -1   2 135174. 5801.83  14
   5   1   2 136980. 5757.85  14
   5  -1   3 95223.8 4439.04  14
   5   1   3 93678.5 4389.17  14
   5  -1   4 38014.6 2547.55  14
   5   1   4 42490.9 2613.89  14
   5  -1   5 917.151 403.105  17
   5   1   5 3631.16 688.067  17
   5  -1   6 21861.0 1756.22  17
   5   1   6 21803.0 1738.16  17
   5  -1   7 126089. 5330.74  17
   5   1   7 125896. 5335.37  17
   5  -1   8 7357.00 1016.56  17
   5   1   8 8103.05 1064.77  17
  -5  -1  -9 45049.7 2617.53   8
  -5   1  -9 47969.6 2639.62   8
   5  -1   9 43107.7 2694.78  17
   5   1   9 41586.6 2655.37  17
  -5   1 -10 18276.9 1545.07   8
   5  -1  10 17984.9 1646.89  17
   5   1  10 17163.4 1619.11  17
  -5   1 -11 167062. 6545.65   8
  -5  -1 -11 163872. 6554.33   8
   5  -1  11 161037. 6757.10  17
   5   1  11 169428. 6827.78  17
  -5  -1 -12 40444.7 2582.10   8
  -5   1 -12 39931.0 2532.13   8
   5  -1  12 40880.4 2727.30  17
   5   1  12 38011.1 2647.39  17
  -5  -1 -13 11934.4 1354.24   8
  -5   1 -13 14217.8 1441.94   8
   5  -1  13 10838.7 1368.91  17
   5   1  13 13688.0 1523.49  17
  -5  -1 -13 9648.64 1258.80  15
  -5   1 -14 10574.6 1280.46   8
  -5  -1 -14 8417.70 1169.47   8
   5  -1  14 11101.0 1394.51  17
   5   1  14 8074.21 1219.21  17
  -5  -1 -14 10228.9 1249.49  15
  -5  -1 -15 170664. 6996.42   8
  -5   1 -15 169245. 6926.99   8
   5  -1  15 176619. 7322.06  17
   5   1  15 168603. 7237.27  17
  -5   1 -15 174623. 6884.61   9
   5  -1  16 127449. 6030.95  17
   5   1  16 136709. 6135.47  17
  -5   1 -16 131968. 5672.73   9
   5  -1  17 22720.5 2111.82  17
   5   1  17 21456.5 2047.85  17
  -5   1 -17 19997.4 1796.54   9
  -5   1 -18 4686.38 860.679   9
   5  -1  18 5057.83 1031.31  17
   5   1  18 2984.93 837.837  17
  -5   1 -19 13689.3 1452.98   9
  -5   1 -20 36260.3 2418.66   9
  -5  -1 -21 7971.51 951.249   3
  -5   1 -21 8297.70 1060.55   9
  -5  -1 -21 10575.3 1009.68   1
  -5   1 -22 15552.1 1410.99   9
  -5  -1 -22 15424.4 1241.13   3
  -5   1 -23 22708.8 1668.70   9
  -5   1 -24 70373.1 3220.87   9
  -5   1 -25 50492.8 2438.07   9
  -5  -1 -25 51100.8 2536.18  10
  -5   1 -25 50663.5 2503.53  10
  -5   1 -26 2411.83 413.254   9
  -5  -1 -26 1972.95 422.575  10
  -5   1 -26 2208.36 421.073  10
  -5   1 -27 116.495 158.235   9
  -5  -1 -27 663.186 232.359  10
  -5   1 -27 434.257 204.181  10
  -5   1 -28 34742.0 1470.07  10
  -5  -1 -28 34252.6 1467.47  10
   5  -2 -28 2848.01 426.953   4
   5   2 -28 3269.12 441.133   4
   5  -2 -27 164.846 191.477   4
   5   2 -27 217.912 181.011   4
   5  -2 -26 1172.93 363.508   4
   5   2 -26 1038.47 335.432   4
   5  -2 -25 30874.0 1886.85   4
   5   2 -25 33536.9 1945.10   4
   5  -2 -24 2302.47 515.919   4
   5   2 -24 2720.64 572.273   4
   5  -2 -23 2452.77 579.445  16
   5   2 -23 2494.04 587.735  16
   5  -2 -23 3349.04 660.439   2
   5  -2 -23 3116.41 632.562   4
   5   2 -23 2326.08 553.883   4
   5  -2 -23 3331.53 528.788   6
   5  -2 -22 4403.58 775.198  16
   5   2 -22 4736.44 780.777  16
   5  -2 -22 4611.55 693.936   6
   5  -2 -22 5639.18 855.246   2
   5  -2 -22 5200.04 812.281   4
   5   2 -22 4376.30 747.010   4
   5  -2 -21 25856.7 1876.67   4
   5   2 -21 25748.8 1879.84   4
   5  -2 -21 26418.3 1790.37   6
   5  -2 -21 24918.1 1886.05   2
   5  -2 -21 22172.7 1859.04  16
   5   2 -21 22727.2 1818.41  16
   5  -2 -20 3978.54 790.910  16
   5   2 -20 3741.16 727.590  16
   5  -2 -20 4075.84 717.159   6
   5  -2 -20 4049.59 767.403   2
   5  -2 -20 3350.36 675.346   4
   5   2 -20 4502.63 790.483   4
   5  -2 -19 46180.4 2754.27   4
   5   2 -19 47708.4 2811.71   4
   5  -2 -19 49272.1 2771.05   6
   5  -2 -19 50912.9 2974.27  16
   5   2 -19 50618.7 2904.79  16
   5  -2 -19 51339.0 2915.94   2
   5   2 -18 766.998 345.831  16
   5  -2 -18 870.859 412.712   2
   5  -2 -18 699.897 406.830  16
   5  -2 -18 808.476 368.234   6
   5   2 -18 1147.83 438.833   4
   5  -2 -18 310.411 308.040   4
   5  -2 -17 7611.38 1006.03   4
   5   2 -17 8712.95 1087.56   4
   5  -2 -17 7149.63 994.198   2
   5  -2 -17 8113.66 1115.29  16
   5   2 -17 6419.61 958.363  16
   5  -2 -17 8038.77 1030.92   6
   5   2 -17 6532.23 829.167   6
   5  -2 -17 7254.99 1171.94  14
   5   2 -17 6254.03 1063.05  14
   5  -2 -16 11435.2 1273.34   2
   5  -2 -16 11386.2 1467.82  14
   5   2 -16 11211.4 1401.91  14
   5  -2 -16 12040.0 1286.22   6
   5  -2 -16 10041.4 1174.97   4
   5   2 -16 13295.3 1335.10   4
   5  -2 -15 85955.2 4553.48  14
   5   2 -15 88116.4 4475.23  14
   5   2 -15 88381.2 4082.31   4
   5  -2 -15 85170.9 4015.70   4
   5  -2 -15 89395.9 4125.33   6
   5  -2 -14 3780.71 687.340   4
   5   2 -14 2247.10 557.957   4
   5  -2 -14 2866.81 640.842   6
   5  -2 -14 1696.45 580.217  14
   5   2 -14 3698.92 776.338  14
   5  -2 -13 25718.6 1879.97   4
   5   2 -13 28971.4 1987.65   4
   5  -2 -13 29478.8 2027.07   6
   5  -2 -13 26463.7 2244.34  14
   5   2 -13 28121.4 2212.43  14
   5  -2 -12 14402.7 1327.01   2
   5  -2 -12 10136.8 1128.11   4
   5   2 -12 13999.0 1305.39   4
   5  -2 -12 11920.6 1235.59   6
   5  -2 -12 9226.30 1285.23  14
   5   2 -12 11247.6 1367.74  14
   5   2 -11 98891.6 4551.33  14
   5  -2 -11 91401.6 4059.74   4
   5   2 -11 90694.3 4054.59   4
   5  -2 -11 97909.4 4186.46   2
   5  -2 -10 178.888 210.145   2
   5  -2 -10 85.6795 180.078   4
   5   2 -10 346.100 257.100   4
   5  -2 -10 375.007 262.638  14
   5  -2  -9 168455. 7196.54  14
   5   2  -9 166901. 7061.95  14
   5  -2  -9 185361. 6753.39   4
   5   2  -9 182198. 6761.39   4
   5  -2  -9 197941. 6986.82   6
   5  -2  -9 193735. 6863.32   2
   5  -2  -8 31133.8 2253.20  14
   5   2  -8 27265.5 2049.66  14
   5  -2  -8 28973.1 1876.73   4
   5   2  -8 32546.2 1972.68   4
   5  -2  -8 29588.8 1957.67   6
   5  -2  -8 29275.1 1891.89   2
   5   2  -7 179976. 7151.27  14
   5  -2  -7 180227. 7249.82  14
   5  -2  -7 198112. 6982.59   6
   5   2  -6 5595.38 864.883  14
   5  -2  -6 4759.73 829.753  14
   5  -2  -6 5354.77 760.685   6
   5  -2  -5 62039.3 3415.85  14
   5   2  -5 66973.3 3439.03  14
   5  -2  -5 64298.7 3175.48  18
   5   2  -5 63676.6 3117.78  18
  -5   2   5 76163.5 3400.29  13
  -5  -2   5 69365.6 3365.94  13
   5   2  -4 7199.63 977.693  14
   5  -2  -4 6330.31 854.056  18
   5   2  -4 8230.86 931.620  18
  -5  -2   4 8331.28 1010.93  13
  -5   2   4 7377.24 929.984  13
   5  -2  -4 7499.84 1051.53  14
   5  -2  -3 19930.8 1725.74  14
   5   2  -3 20354.1 1681.32  14
   5  -2  -3 20550.6 1549.14  18
   5   2  -3 18995.8 1450.91  18
  -5   2   3 21903.5 1628.85  13
  -5  -2   3 21272.4 1648.95  13
   5  -2  -2 3211.88 632.621  18
   5   2  -2 2560.37 544.708  18
   5   2  -2 5731.49 879.629  14
  -5   2   2 4204.99 723.373  13
   5  -2  -2 3607.34 742.680  14
  -5  -2   2 4620.57 780.683  13
   5  -2  -1 55621.7 2730.59  18
   5   2  -1 47937.4 2557.02  18
  -5   2   1 54484.3 2829.77  13
  -5  -2   1 47130.1 2712.40  13
   5  -2  -1 53210.7 2975.76  14
   5   2  -1 49608.9 2852.27  14
  -5  -2   0-96.0816 428.111  13
   5   2   0 207.150 343.982  14
   5  -2   0 163.412 411.527  18
   5   2   0-77.6177 326.063  18
   5  -2   1 133311. 5702.87  14
   5   2   1 132727. 5589.48  14
  -5  -2  -1 132667. 5497.37  13
  -5   2  -1 144636. 5497.06  13
   5   2   2 5236.39 854.980  14
   5  -2   2 5941.40 925.885  14
   5  -2   3 9473.36 1181.09  14
   5   2   3 11157.4 1240.62  14
   5  -2   4 60080.8 3273.72  14
   5   2   4 52787.1 3088.90  14
   5   2   5 240423. 8911.77  14
   5  -2   5 241384. 8983.48  14
   5  -2   6 42680.9 2689.39  14
   5   2   6 37717.0 2529.56  14
  -5  -2  -6 36836.3 2171.55  11
   5  -2   6 37149.7 2419.05  17
   5   2   6 41067.4 2485.85  17
  -5  -2  -7 25832.4 1749.62  11
   5  -2   7 27447.5 2006.46  17
   5   2   7 23991.8 1882.97  17
  -5  -2  -8 9585.46 1125.83   8
  -5   2  -8 12881.0 1253.95   8
  -5  -2  -8 14785.2 1254.41  11
   5  -2   8 12577.7 1358.97  17
   5   2   8 12357.8 1327.87  17
  -5  -2  -9 121873. 5248.97   8
  -5   2  -9 136814. 5322.61   8
  -5  -2  -9 132890. 5142.69  11
   5  -2   9 121548. 5451.06  17
   5   2   9 130561. 5541.92  17
  -5  -2 -10 10599.8 1190.30   8
  -5   2 -10 11254.4 1203.15   8
  -5  -2 -10 10927.0 1105.31  11
   5  -2  10 11671.8 1334.82  17
   5   2  10 14582.1 1467.85  17
  -5  -2 -11 950.464 368.315   8
  -5   2 -11 299.154 234.905   8
  -5  -2 -11 336.147 234.240  11
  -5  -2 -12 219.042 345.626   8
  -5   2 -12 206.905 407.002   8
  -5  -2 -12 1436.59 544.338  15
   5  -2  12 879.720 438.191  17
   5   2  12 1512.40 546.101  17
  -5  -2 -12 1020.44 357.774  11
  -5  -2 -13 266299. 9565.94   8
  -5   2 -13 268017. 9518.64   8
  -5  -2 -13 242695. 9827.61  15
  -5  -2 -13 264754. 9117.40  11
   5  -2  13 256347. 9772.07  17
   5   2  13 274768. 9913.00  17
  -5  -2 -14 138.481 251.914  15
  -5   2 -14 110.147 327.199   8
  -5   2 -14 310.765 266.494   9
  -5  -2 -14 116.541 323.833   8
   5  -2  14 399.199 312.499  17
   5   2  14 400.445 313.474  17
  -5  -2 -14-85.5979 220.216  11
  -5  -2 -15 26875.2 2235.85  15
  -5   2 -15 30310.0 2137.53   9
  -5  -2 -15 32198.9 2306.39   9
  -5  -2 -15 34439.3 2063.79  11
   5  -2  15 27440.6 2315.49  17
   5   2  15 32580.3 2438.64  17
  -5   2 -16 8163.29 1058.71   9
  -5  -2 -16 9959.74 1250.64   9
  -5  -2 -16 10789.5 1081.89  11
   5  -2  16 8665.00 1235.99  17
   5   2  16 7453.87 1152.41  17
  -5   2 -17 95786.7 4388.99   9
  -5  -2 -17 96620.6 4603.91   9
  -5  -2 -17 95016.2 4048.20  11
   5  -2  17 90141.9 4688.11  17
   5   2  17 97373.3 4805.51  17
  -5   2 -18 15760.9 1472.56   9
  -5  -2 -18 15475.5 1552.52   9
  -5  -2 -18 14366.5 1229.09  11
  -5   2 -19 48858.3 2788.14   9
  -5  -2 -19 50105.2 2972.98   9
  -5   2 -20 5785.84 843.913   9
  -5  -2 -20 3674.02 751.302   9
  -5  -2 -21 57030.0 2910.48   3
  -5   2 -21 53692.7 2826.61   9
  -5  -2 -21 53059.2 2992.57   9
  -5  -2 -22 3491.63 580.583   1
  -5  -2 -22 4122.33 658.087   3
  -5   2 -22 3249.12 614.295   9
  -5  -2 -22 3240.64 664.155   9
  -5  -2 -23 46288.1 2267.00   1
  -5  -2 -23 45436.8 2330.01   3
  -5   2 -23 49118.4 2430.23   9
  -5  -2 -23 52227.6 2658.97   9
  -5  -2 -23 46915.8 2494.00  10
  -5  -2 -24 147.084 172.722   9
  -5   2 -24 116.330 161.639   9
  -5  -2 -24-67.8703 159.404  10
  -5   2 -24 390.180 236.597  10
  -5  -2 -24 51.1990 120.260   3
  -5  -2 -24 91.4939 127.138   1
  -5   2 -25 12199.1 900.051   9
  -5  -2 -25 12837.5 1037.10   9
  -5  -2 -25 12373.7 974.358  10
  -5   2 -25 12324.7 971.946  10
  -5  -2 -26 95.9479 159.558   9
  -5   2 -26 322.900 144.132   9
  -5  -2 -26 292.180 169.995  10
  -5   2 -26 573.607 197.374  10
  -5   2 -27 76592.3 2767.63  10
  -5  -2 -27 84343.3 2917.89   9
  -5  -3  28 1555.45 282.735  12
   5  -3 -26 62890.5 2636.67   4
   5   3 -26 75765.1 2739.99   4
   5  -3 -25 264.737 236.404   4
   5   3 -25 997.892 317.222   4
   5  -3 -24 251.630 149.912   6
   5  -3 -24 562.475 245.843   4
   5   3 -24 623.075 261.986   4
   5  -3 -23 34012.8 1890.02   6
   5  -3 -23 35420.0 2118.91   2
   5  -3 -23 33981.3 1949.82   4
   5   3 -23 34189.3 1952.46   4
   5  -3 -22 45490.2 2391.39   6
   5  -3 -22 43992.3 2373.91   4
   5   3 -22 42225.9 2358.07   4
   5  -3 -22 47096.6 2587.50   2
   5   3 -21 5670.03 796.153  16
   5  -3 -21 5892.37 813.720  16
   5  -3 -21 4833.74 739.127   6
   5  -3 -21 5188.47 815.577   2
   5  -3 -21 3751.96 681.974   4
   5   3 -21 4937.51 769.410   4
   5  -3 -20 1896.78 510.383  16
   5   3 -20 2382.22 534.694  16
   5  -3 -20 1140.43 415.111   4
   5   3 -20 1940.42 518.215   4
   5  -3 -20 1596.78 454.867   6
   5  -3 -20 2043.12 549.387   2
   5  -3 -19 34048.5 2280.72  16
   5   3 -19 33401.0 2192.93  16
   5  -3 -19 36011.9 2224.82   4
   5   3 -19 36413.4 2245.74   4
   5  -3 -19 39034.0 2365.34   6
   5  -3 -18 51374.0 2864.93  16
   5   3 -18 50820.8 2781.89  16
   5  -3 -18 48228.6 2732.01   4
   5   3 -18 50313.5 2758.63   4
   5  -3 -18 50100.8 2861.02   6
   5  -3 -17 35283.0 2326.18  16
   5   3 -17 34458.6 2231.60  16
   5  -3 -17 40426.1 2482.62   6
   5   3 -17 38634.0 2326.43   4
   5  -3 -17 37543.8 2300.04   4
   5   3 -16-95.5994 317.519  16
   5  -3 -16 102.813 358.139  16
   5  -3 -16 187.633 220.351   4
   5   3 -16 377.889 280.655   4
   5  -3 -16 108.858 228.685   6
   5  -3 -16 537.372 338.639   2
   5  -3 -15 29700.8 2010.26   4
   5   3 -15 31472.0 2043.87   4
   5  -3 -15 31208.3 2126.66  16
   5   3 -15 30032.6 2043.70  16
   5  -3 -15 28274.6 2310.89  14
   5   3 -15 27120.3 2197.57  14
   5  -3 -15 32405.3 2206.62   6
   5  -3 -15 33925.6 2227.71   2
   5  -3 -14 1561.02 455.643   4
   5   3 -14 1293.26 415.245   4
   5  -3 -14 2822.10 623.381   2
   5  -3 -14 2402.98 598.581   6
   5   3 -14 2026.52 562.569  14
   5  -3 -14 2441.51 663.412  14
   5  -3 -13 7839.85 963.906   4
   5   3 -13 6890.58 906.665   4
   5   3 -13 7747.68 1070.38  14
   5  -3 -13 8257.69 1154.59  14
   5  -3 -13 8659.15 1090.19   6
   5  -3 -13 8375.98 1064.49   2
   5  -3 -12 14011.6 1290.82   4
   5   3 -12 12507.7 1250.90   4
   5  -3 -12 13867.4 1520.05  14
   5   3 -12 14187.6 1472.80  14
   5  -3 -12 15003.0 1386.59   2
   5  -3 -11 38232.2 2235.43   4
   5   3 -11 36103.8 2187.29   4
   5  -3 -11 35876.8 2512.80  14
   5   3 -11 36956.0 2452.02  14
   5  -3 -11 37953.9 2331.68   2
   5  -3 -10 13518.1 1250.97   4
   5   3 -10 14820.0 1294.60   4
   5  -3 -10 14545.1 1507.93  14
   5   3 -10 13865.6 1410.53  14
   5  -3 -10 17004.3 1509.78   6
   5  -3 -10 13682.9 1319.20   2
   5  -3  -9 97998.4 4078.03   4
   5   3  -9 92508.9 4034.58   4
   5  -3  -9 90772.3 4412.00  14
   5   3  -9 91465.5 4317.49  14
   5  -3  -9 93874.6 4299.19   6
   5  -3  -9 98227.2 4195.91   2
   5  -3  -8 16282.2 1358.85   4
   5   3  -8 16483.7 1360.24   4
   5  -3  -8 15408.6 1530.85  14
   5   3  -8 15073.6 1446.08  14
   5  -3  -8 15962.5 1445.73   6
   5  -3  -8 18330.9 1443.40   2
   5  -3  -7 11406.1 1138.43   2
  -5   3   7 13467.2 1283.24  13
  -5  -3   7 15532.6 1391.18  13
   5  -3  -7 14381.5 1331.53   6
   5   3  -7 12051.0 1267.45  14
   5  -3  -7 13404.5 1202.91   4
   5   3  -7 14655.9 1259.95   4
   5  -3  -6 30455.0 2207.75  14
   5   3  -6 32670.0 2192.25  14
  -5  -3   6 35024.5 2087.92  12
  -5   3   6 38176.9 2245.21  13
  -5  -3   6 38068.6 2294.94  13
   5  -3  -6 31143.3 2091.42   6
   5  -3  -6 35586.4 2091.63   4
   5   3  -6 35323.3 2080.73   4
   5  -3  -5 102186. 4939.29  14
   5   3  -5 111115. 4933.30  14
  -5  -3   5 118000. 4728.23  12
  -5   3   5 134279. 5056.68  13
  -5  -3   5 126063. 5041.84  13
   5  -3  -5 117262. 4874.00   6
   5  -3  -5 125978. 4840.92   4
  -5  -3   4 10370.7 1033.68  12
   5  -3  -4 10940.3 1112.02   6
   5  -3  -4 10862.7 1207.71  14
   5   3  -4 8766.96 1067.51  14
  -5   3   4 8929.79 1033.24  13
  -5  -3   4 10381.9 1159.01  13
   5  -3  -3 211.850 222.539  14
   5   3  -3 582.791 306.065  14
  -5   3   3 447.228 325.443  13
  -5  -3   3 475.554 331.322  13
  -5  -3   3 368.536 218.996  12
   5  -3  -3-406.079 490.002  18
   5   3  -3-150.444 432.723  18
   5  -3  -3 499.243 289.864   6
  -5   3   2 89052.2 3877.61  13
  -5  -3   2 95279.0 4018.93  13
   5  -3  -2 80112.1 3970.53  14
   5   3  -2 88447.9 3962.60  14
   5  -3  -2 77917.8 3634.90  18
   5   3  -2 79180.7 3567.94  18
   5  -3  -2 82261.4 3695.69   6
  -5   3   1 57956.7 2885.71  13
  -5  -3   1 57948.6 2946.92  13
   5  -3  -1 54055.3 3009.54  14
   5   3  -1 51697.6 2870.57  14
   5  -3  -1 53850.6 2735.13  18
   5   3  -1 50635.1 2618.68  18
   5  -3  -1 53417.9 2676.03   6
   5  -3   0 27367.6 1802.12  18
   5   3   0 28156.6 1776.01  18
   5   3   0 25468.5 1909.57  14
   5  -3   0 26735.1 2030.77  14
   5  -3   1 3147.88 629.614  18
   5   3   1 3484.83 633.128  18
   5   3   1 2911.20 673.043  14
   5  -3   1 3138.16 715.608  14
   5  -3   2 37821.5 2182.93  18
   5   3   2 36538.6 2110.07  18
   5  -3   2 36483.5 2432.49  14
   5   3   2 36816.0 2375.54  14
  -5  -3  -2 42510.9 2426.06  11
   5   3   3 156094. 5852.44  18
  -5  -3  -3 153990. 6069.71  11
   5  -3   3 158920. 6366.45  14
   5   3   3 155107. 6228.96  14
  -5  -3  -4 189.281 222.406  11
   5  -3   4 455.218 316.329  14
   5   3   4 322.162 298.504  14
  -5  -3  -5 89953.2 4041.25  11
   5  -3   5 91219.7 4319.22  14
   5   3   5 85840.2 4174.30  14
  -5  -3  -6 119609. 4914.51  11
   5  -3   6 121378. 5256.39  14
   5   3   6 119971. 5170.74  14
  -5  -3  -6 112058. 4700.19   8
  -5   3  -6 106843. 4563.47   8
  -5  -3  -7 20929.3 1568.58  19
   5  -3   7 23603.5 1954.01  14
   5   3   7 25303.0 1991.66  14
  -5  -3  -7 22849.9 1688.75   8
  -5   3  -7 24960.7 1700.32   8
  -5  -3  -7 23575.4 1800.39  11
   5  -3   8 33715.2 2414.52  14
   5   3   8 32115.7 2339.25  14
  -5  -3  -8 31146.6 2100.51  11
  -5  -3  -8 30886.8 2025.14   8
  -5   3  -8 30281.8 1968.28   8
  -5  -3  -9 5489.75 800.378   8
  -5   3  -9 5349.55 794.818   8
  -5  -3  -9 6919.78 1180.44  15
   5   3   9 6434.82 1023.65  14
   5  -3   9 7527.18 1095.35  14
   5  -3   9 4586.29 831.817  17
  -5  -3  -9 7157.40 936.855  11
  -5  -3 -10 45127.4 2602.67  11
   5  -3  10 46709.5 2813.23  17
   5   3  10 41496.4 2644.68  17
  -5  -3 -10 43229.0 2521.62   8
  -5   3 -10 40229.3 2416.51   8
  -5  -3 -10 37873.8 2920.92  15
  -5  -3 -11 145396. 5618.48  11
   5  -3  11 138858. 5824.11  17
   5   3  11 135655. 5790.39  17
  -5  -3 -11 132489. 5500.48   8
  -5   3 -11 130267. 5401.95   8
  -5  -3 -11 122560. 6120.15  15
  -5  -3 -12 1804.53 495.198  11
   5  -3  12 1798.92 535.622  17
   5   3  12 1906.45 560.830  17
  -5   3 -12 576.284 392.389   8
  -5  -3 -12 1119.04 467.146   8
  -5  -3 -12 1108.70 471.907  15
  -5  -3 -13 1803.86 507.257  11
  -5  -3 -13 1711.66 613.535  15
   5  -3  13 1945.83 544.217  17
   5   3  13 2178.54 611.669  17
  -5   3 -13 1429.62 422.676   9
  -5  -3 -13 1722.91 520.687   9
  -5  -3 -14 27165.3 2393.74  15
  -5   3 -14 31871.0 2061.87   9
  -5  -3 -14 33082.9 2258.45   9
   5  -3  14 36650.5 2479.30  17
   5   3  14 29034.4 2268.86  17
  -5  -3 -14 32067.1 2139.58  11
  -5  -3 -15 31378.3 2561.84  15
  -5   3 -15 43309.7 2391.42   9
  -5  -3 -15 38727.9 2474.83   9
   5  -3  15 36647.9 2557.51  17
   5   3  15 34324.7 2501.65  17
  -5  -3 -15 41569.2 2431.51  11
  -5   3 -16 35583.8 2194.77   9
  -5  -3 -16 35122.8 2380.70   9
  -5  -3 -16 35762.8 2618.20   5
  -5  -3 -16 39324.5 2347.22  11
  -5  -3 -17 14142.3 1301.26  11
  -5   3 -17 13394.1 1258.10   9
  -5  -3 -17 14232.5 1402.16   9
  -5   3 -18 327.109 257.654   9
  -5  -3 -18-103.379 325.712   9
  -5  -3 -18 516.334 271.133  11
  -5  -3 -19 3470.04 709.490   3
  -5  -3 -19 4381.10 680.775  11
  -5   3 -19 4867.29 693.719   9
  -5  -3 -19 4611.63 774.330   9
  -5   3 -20 90991.2 3811.89   9
  -5  -3 -20 98754.3 4199.47   9
  -5  -3 -20 92922.2 4219.77   3
  -5  -3 -21 930.971 333.796   1
  -5  -3 -21 1050.68 357.276   3
  -5   3 -21 724.259 277.764   9
  -5  -3 -21 1736.40 452.127   9
  -5  -3 -22 146.820 204.047   1
  -5  -3 -22 228.427 252.930   3
  -5   3 -22 301.690 204.589   9
  -5  -3 -22 126.331 209.845  10
  -5   3 -22 183.132 181.407  10
  -5  -3 -22 145.689 202.476   9
  -5  -3 -23 24367.3 1510.31   9
  -5  -3 -23 21325.8 1362.73  10
  -5   3 -23 25667.4 1425.62  10
  -5  -3 -23 26164.8 1561.09   3
  -5  -3 -23 24702.7 1517.15   1
  -5  -3 -24 52926.5 1747.45   9
  -5   3 -24 50419.7 1529.55  10
  -5  -3 -24 53744.2 1757.86   3
  -5  -3 -24 52238.8 1701.55   1
  -5  -3 -25 5639.42 528.008   9
  -5  -3 -25 5461.56 492.394   1
  -5  -3 -25 5780.47 505.796   3
  -5  -4  27 1768.08 273.413  12
  -5  -4  26 3840.59 481.863  12
  -5  -4  25 56.4798 156.944  12
   5  -4 -24 45353.2 1978.58   6
   5  -4 -23 9429.14 850.985   6
   5  -4 -22 15864.1 1234.36   6
   5  -4 -21 12773.4 1153.26   6
   5  -4 -21 10961.2 1123.84   2
   5  -4 -20 112252. 4672.63   6
   5  -4 -20 111900. 4690.24   2
   5  -4 -19 2937.60 620.631   2
   5  -4 -19 3646.43 675.048   6
   5  -4 -18 14813.4 1383.46   2
   5  -4 -18 14094.0 1382.14   6
   5  -4 -17 10670.2 1196.04   6
   5  -4 -17 8835.29 1089.08   2
  -5  -4  17 9126.58 1082.04  19
   5  -4 -16 141281. 5969.63   6
   5  -4 -16 144979. 5885.27   2
  -5  -4  16 150620. 5961.28  19
   5  -4 -15 1223.79 455.782   2
   5  -4 -15 1235.18 458.102   6
   5  -4 -14 37127.0 2362.20   2
   5  -4 -13 6209.37 897.976   2
   5  -4 -12 61586.8 3193.41   2
   5  -4 -12 62707.5 3383.99   6
   5  -4 -11 21651.6 1699.21   2
   5  -4 -11 24763.1 1925.46   6
   5  -4 -10 651.020 325.187   2
  -5  -4  10 1260.07 468.733  12
   5  -4 -10 1442.84 481.432   6
   5  -4  -9 2246.76 537.602   2
  -5  -4   9 1948.59 520.357  12
   5  -4  -9 2399.03 576.055   6
   5  -4  -8 95571.9 4247.97   2
  -5  -4   8 101144. 4488.73  12
   5  -4  -8 107810. 4652.36   6
  -5  -4   7 46786.3 2651.15  12
   5  -4  -7 43338.9 2649.93   6
  -5  -4   6 48641.3 2756.12  12
   5  -4  -6 54360.3 2919.81   6
   5  -4  -6 49825.2 2507.70   7
  -5  -4   5 39377.8 2338.65  12
   5  -4  -5 35339.9 2281.32   6
   5  -4  -5 34449.6 2001.37   7
   5  -4  -4 127448. 5174.30   6
  -5  -4   4 121741. 5078.43  12
   5  -4  -3 367.392 273.228   6
  -5  -4   3 719.195 327.391  12
   5  -4  -2 108755. 4673.50   6
  -5  -4   2 119374. 4796.28  12
   5  -4  -1 421.561 294.281   6
  -5  -4   1 1050.26 379.454  12
   5  -4   0 132402. 5162.92   6
  -5  -4   0 134086. 5590.33  11
  -5  -4   0 131369. 5255.82  12
  -5  -4  -1 32809.7 2245.52  11
  -5  -4  -1 32826.3 2052.65  12
  -5  -4  -2 129512. 5501.48  11
  -5  -4  -2 132056. 5199.59  12
  -5  -4  -3 5992.31 953.931  19
  -5  -4  -3 9713.04 1155.79  11
  -5  -4  -3 8497.37 970.159  12
  -5  -4  -4 131716. 5037.62  12
  -5  -4  -4 109303. 5086.66  19
  -5  -4  -4 112866. 5801.42  15
  -5  -4  -4 140677. 5490.66  11
  -5  -4  -5-164.956 300.524  15
  -5  -4  -5 868.589 395.351  11
  -5  -4  -5 664.193 302.509  12
  -5  -4  -6 46404.2 2423.18  12
  -5  -4  -6 45400.0 2705.23  11
  -5  -4  -6 39826.7 3063.71  15
  -5  -4  -7 5385.71 874.189  11
  -5  -4  -7 5906.38 792.878  12
  -5  -4  -7 3458.14 650.145  19
  -5  -4  -8 9524.20 1063.73  19
  -5  -4  -8 12425.6 1316.81  11
  -5  -4  -9 50026.0 2847.43  11
  -5  -4  -9 40051.8 3108.93  15
  -5  -4 -10 89571.1 4132.50  11
  -5  -4 -10 81265.4 3705.94   9
  -5  -4 -11 3751.28 739.990  11
  -5  -4 -11 4496.64 706.583   9
  -5  -4 -11 2354.90 735.554  15
  -5  -4 -12 6249.48 942.001  11
  -5  -4 -12 5963.91 835.749   9
  -5  -4 -12 4290.40 962.584  15
  -5  -4 -13 6483.60 953.058  11
  -5  -4 -13 6506.51 871.659   9
  -5  -4 -13 5630.20 1070.34  15
  -5  -4 -14 60867.9 3203.51  11
  -5  -4 -14 56059.0 2930.04   9
  -5  -4 -15 1639.33 464.435   9
  -5  -4 -15 1633.08 504.983  11
  -5  -4 -16 1911.12 473.760   9
  -5  -4 -16 2343.96 565.000  11
  -5  -4 -17 32359.7 1975.38   9
  -5  -4 -17 30961.9 2207.16   3
  -5  -4 -17 36767.8 2219.15  11
  -5  -4 -18 122141. 4950.94   9
  -5  -4 -18 141479. 5326.90  11
  -5  -4 -18 135670. 5517.73   3
  -5  -4 -19 649.761 290.308   9
  -5  -4 -19 850.709 344.550   3
  -5  -4 -19 775.200 326.358  11
  -5  -4 -20 617.607 257.674   9
  -5  -4 -20 512.202 284.099   3
  -5  -4 -20 846.918 344.966   1
  -5  -4 -21 16251.4 1211.30   3
  -5  -4 -21 15993.5 1207.78   1
  -5  -4 -22 89785.5 3627.08   3
  -5  -4 -22 88117.1 3602.20   1
  -5  -4 -23 4928.05 583.258   3
  -5  -4 -23 5557.50 617.269   1
  -5  -4 -24 454.916 169.748   3
  -5  -4 -24 787.083 212.638   1
  -5  -5  25 127.993 111.517  12
  -5  -5  24 25084.1 1356.29  12
  -5  -5  23 12096.5 960.582  12
  -5  -5  22 18115.2 1284.64  12
   5  -5 -22 16219.1 1125.16   6
  -5  -5  21 1785.04 422.657  12
   5  -5 -21 1215.61 331.742   6
  -5  -5  20 13867.9 1239.75  12
   5  -5 -20 14052.2 1179.60   6
   5  -5 -19 2465.19 524.066   6
  -5  -5  19 3142.88 630.754  12
   5  -5 -19 2926.20 540.514   2
  -5  -5  18 52783.9 2855.07  12
   5  -5 -18 51635.9 2647.28   2
   5  -5 -18 50248.0 2719.07   6
   5  -5 -17 14271.2 1267.76   2
  -5  -5  17 13343.5 1362.03  12
  -5  -5  17 14207.7 1247.96  19
   5  -5 -17 14483.3 1379.25   6
   5  -5 -16 3938.06 675.942   2
  -5  -5  16 3569.73 681.972  19
  -5  -5  16 4100.48 757.072  12
   5  -5 -15 13276.2 1250.63   2
  -5  -5  15 16874.4 1539.35  12
  -5  -5  15 14353.2 1394.60  19
   5  -5 -14 114559. 4861.97   2
  -5  -5  14 125132. 5310.74  12
  -5  -5  14 127865. 5322.73  19
   5  -5 -14 117442. 5200.57   6
   5  -5 -13 146487. 5824.01   2
  -5  -5  13 158419. 6273.59  12
  -5  -5  13 152737. 6274.25  19
   5  -5 -13 148402. 6182.24   6
   5  -5 -12 174.829 259.900   2
   5  -5 -12 913.381 432.471   6
  -5  -5  12 447.479 332.491  12
  -5  -5  12 366.083 314.113  19
   5  -5 -11 15378.9 1352.44   2
   5  -5 -11 13976.4 1232.74   7
  -5  -5  11 17226.8 1582.93  12
  -5  -5  11 15085.1 1599.40  19
   5  -5 -11 17664.6 1633.35   6
   5  -5 -10 95759.3 3981.11   7
  -5  -5  10 93036.6 4386.60  12
  -5  -5  10 90878.8 4592.38  19
   5  -5 -10 90076.4 4370.70   6
   5  -5  -9 57414.7 2873.88   7
  -5  -5   9 62439.1 3282.78  12
  -5  -5   9 53772.7 3330.34  19
   5  -5  -9 56769.4 3211.55   6
   5  -5  -8 9182.76 996.302   7
  -5  -5   8 6882.00 1016.06  12
  -5  -5   8 7394.22 1146.44  19
   5  -5  -8 10527.8 1223.62   6
   5  -5  -7 74026.8 3378.42   7
  -5  -5   7 73392.2 3663.84  12
  -5  -5   7 66537.8 3833.93  19
   5  -5  -7 72499.9 3710.52   6
   5  -5  -6 104577. 4302.74   7
  -5  -5   6 101635. 4580.83  12
  -5  -5   6 91941.0 4790.53  19
   5  -5  -6 102999. 4603.44   6
   5  -5  -5 81703.8 3682.71   7
   5  -5  -5 82157.9 3929.58   6
  -5  -5   5 74542.4 4142.67  19
  -5  -5   5 83775.1 3947.14  12
  -5  -5   4 43307.5 3026.17  15
   5  -5  -4 48510.9 2750.69   6
   5  -5  -4 47599.8 2594.10   7
  -5  -5   4 54663.4 3104.58  11
  -5  -5   4 48299.2 2808.03  12
  -5  -5   3 17917.0 1628.59  12
   5  -5  -3 21876.4 1710.29   6
  -5  -5   3 17692.5 1896.54  15
  -5  -5   2 38814.9 2718.34  19
   5  -5  -2 42632.3 2457.54   6
  -5  -5   2 42510.9 2557.91  12
  -5  -5   2 36184.6 2819.99  15
  -5  -5   2 44125.4 2766.14  11
  -5  -5   1 31479.0 2406.11  19
   5  -5  -1 36079.8 2187.30   6
  -5  -5   1 37159.3 2335.13  12
  -5  -5   1 38253.5 2495.08  11
  -5  -5   1 33046.9 2689.78  15
  -5  -5   0 49182.7 2803.40  12
  -5  -5   0 48812.1 3026.65  19
  -5  -5   0 55854.2 3117.07  11
  -5  -5   0 46831.8 3329.41  15
  -5  -5  -1 1119.24 434.467  19
  -5  -5  -1 1676.84 487.044  12
  -5  -5  -1 823.724 425.132  15
  -5  -5  -2 66272.8 4042.09  15
  -5  -5  -2 71329.9 3395.89  12
  -5  -5  -3 13651.7 1462.06  19
  -5  -5  -3 11693.3 1603.45  15
  -5  -5  -3 16393.3 1460.44  12
  -5  -5  -4 82185.3 4179.73  19
  -5  -5  -4 84596.8 4814.24  15
  -5  -5  -4 95243.1 4126.90  12
  -5  -5  -5 2762.02 813.904  15
  -5  -5  -5 2227.87 589.265  19
  -5  -5  -5 2570.55 578.787  12
  -5  -5  -6 2423.71 729.386  15
  -5  -5  -6 1960.53 583.510  11
  -5  -5  -6 1914.07 538.460  19
  -5  -5  -6 1700.41 489.201  12
  -5  -5  -7 102049. 4292.09  12
  -5  -5  -7 81836.4 4878.02  15
  -5  -5  -7 102398. 4568.72  11
  -5  -5  -7 85328.5 4142.27  19
  -5  -5  -8 11694.7 1609.99  15
  -5  -5  -8 13970.4 1318.14  19
  -5  -5  -9 18399.9 1664.50  11
  -5  -5 -10 2919.24 661.891  11
  -5  -5 -11 53667.6 3038.55  11
  -5  -5 -12 109196. 4847.56  11
  -5  -5 -12 110869. 4917.36   3
  -5  -5 -13 6951.81 999.386   3
  -5  -5 -13 6242.47 927.127  11
  -5  -5 -14 13352.8 1333.62  11
  -5  -5 -14 14280.4 1399.83   3
  -5  -5 -15 45678.2 2570.69  11
  -5  -5 -15 41624.5 2563.35   3
  -5  -5 -16 26748.8 1840.26  11
  -5  -5 -17 2028.05 477.929  11
  -5  -5 -18 7978.48 879.607  11
  -5  -5 -19 24863.0 1623.01   1
  -5  -5 -19 23250.5 1594.06   3
  -5  -5 -20 13763.8 1108.38   1
  -5  -5 -20 14512.7 1133.95   3
  -5  -5 -21 20503.6 1285.16   1
  -5  -5 -21 19692.8 1272.18   3
  -5  -5 -22 86.0352 101.026   1
  -5  -5 -22-43.4988 129.216   3
  -5  -5 -23 364.583 136.016   1
  -5  -5 -23 614.125 174.164   3
  -5  -6  22 72.0515 107.033  12
  -5  -6  21 30751.2 1565.89  12
  -5  -6  20 111.311 175.380  12
   5  -6 -19 10972.1 962.310   6
  -5  -6  19 13313.7 1065.94  12
   5  -6 -18 9888.84 912.277   6
  -5  -6  18 9661.91 920.573  12
  -5  -6  17 53913.7 2512.16  11
  -5  -6  17 67445.1 2994.49  12
  -5  -6  16 1891.83 437.397  11
  -5  -6  16 2360.55 541.859  12
   5  -6 -15 109124. 4516.72   6
  -5  -6  15 100365. 4301.37  19
  -5  -6  15 102846. 4243.40  11
  -5  -6  15 110324. 4536.06  12
  -5  -6  14 89.5294 210.275  19
   5  -6 -14-92.9504 218.308   6
  -5  -6  14 570.376 283.839  11
  -5  -6  14 375.411 326.924  12
   5  -6 -13 85438.6 3939.77   6
   5  -6 -13 78563.2 3352.43   7
  -5  -6  13 91808.9 4004.79  12
  -5  -6  13 81282.0 3744.30  11
  -5  -6  13 84228.6 3917.01  19
  -5  -6  12 3107.80 671.346  19
  -5  -6  12 2708.68 629.194  12
   5  -6 -12 3302.97 686.616   6
   5  -6 -12 3217.77 538.417   7
  -5  -6  12 2610.86 577.423  11
  -5  -6  11 113693. 5253.36  19
  -5  -6  11 128442. 5258.34  12
   5  -6 -11 123434. 5198.63   6
   5  -6 -11 119588. 4724.69   7
  -5  -6  11 128368. 5197.21  11
  -5  -6  10 4075.85 805.082  19
  -5  -6  10 3749.95 735.333  12
   5  -6 -10 3114.71 691.246   6
   5  -6 -10 4615.46 676.722   7
  -5  -6  10 5568.65 884.870  11
  -5  -6   9 17687.8 1686.11  19
   5  -6  -9 16897.2 1367.43   7
   5  -6  -9 16479.0 1514.40   6
  -5  -6   9 17583.5 1565.44  11
  -5  -6   9 16953.7 1570.88  12
  -5  -6   8 6158.83 1010.51  19
   5  -6  -8 8566.22 966.012   7
   5  -6  -8 7397.11 1011.09   6
  -5  -6   8 6270.34 935.553  11
  -5  -6   8 6565.82 990.293  12
  -5  -6   7 77172.4 4158.29  19
  -5  -6   7 81188.2 3938.26  12
   5  -6  -7 87252.8 3757.23   7
   5  -6  -7 75606.2 3815.20   6
  -5  -6   7 86688.4 4045.90  11
  -5  -6   6 1992.96 610.011  19
  -5  -6   6 1594.61 513.751  12
   5  -6  -6 1612.61 487.303   6
   5  -6  -6 1732.93 466.340   7
  -5  -6   6 1310.43 475.161  11
  -5  -6   5 18880.2 1862.21  19
  -5  -6   5 25849.1 1915.19  12
   5  -6  -5 23430.3 1782.02   6
   5  -6  -5 24603.4 1736.86   7
  -5  -6   5 25405.0 1945.18  11
   5  -6  -4 4057.90 721.970   6
  -5  -6   4 6016.57 918.497  12
  -5  -6   4 5866.30 926.317  11
   5  -6  -4 4642.49 734.151   7
  -5  -6   3 146268. 6008.56  12
   5  -6  -3 157942. 5886.43   7
   5  -6  -3 148585. 5824.39   6
  -5  -6   3 142973. 6088.51  11
  -5  -6   2 10081.1 1190.82  12
   5  -6  -2 11421.0 1176.75   7
   5  -6  -2 10772.8 1109.30   6
  -5  -6   2 9822.17 1307.10  19
  -5  -6   2 11561.7 1294.95  11
  -5  -6   1 6497.59 939.045  12
  -5  -6   1 4196.76 841.605  19
  -5  -6   1 6235.61 941.754  11
  -5  -6   0 10696.5 1199.14  12
  -5  -6   0 8630.70 1211.11  19
  -5  -6   0 9363.23 1162.03  11
  -5  -6  -1 99723.7 4280.53  12
  -5  -6  -1 96568.4 4363.89  11
  -5  -6  -2 198.650 295.117  12
  -5  -6  -2 555.305 349.979  11
  -5  -6  -2 122.061 222.135  19
  -5  -6  -3 14360.8 1438.18  11
  -5  -6  -3 13664.5 1334.19  12
  -5  -6  -3 15228.6 1518.92  19
  -5  -6  -4 7466.69 996.809  12
  -5  -6  -4 5895.42 948.922  19
  -5  -6  -4 8991.71 1138.63  11
  -5  -6  -4 9074.61 974.434   3
  -5  -6  -5 99083.4 4180.02  12
  -5  -6  -5 81229.4 4103.54  19
  -5  -6  -5 92951.2 4281.13  11
  -5  -6  -5 84929.0 3841.38   3
  -5  -6  -6 9078.25 1073.96  12
  -5  -6  -6 7954.65 1070.06  11
  -5  -6  -6 8158.16 970.740   3
  -5  -6  -6 9495.58 1110.06  19
  -5  -6  -7 17317.5 1465.26   3
  -5  -6  -7 18610.1 1557.86  19
  -5  -6  -8 20969.4 1603.45   3
  -5  -6  -8 19376.8 1516.62  19
  -5  -6  -9 96821.6 4246.10   3
  -5  -6 -10 1726.49 479.738   3
  -5  -6 -11 69473.8 3366.95   3
  -5  -6 -12 24987.3 1745.82   3
  -5  -6 -12 24028.0 1750.46  11
  -5  -6 -13 35975.9 2148.04   3
  -5  -6 -13 35899.4 2165.54  11
  -5  -6 -14 1919.19 470.823  11
  -5  -6 -14 1905.99 467.629   3
  -5  -6 -15 6753.46 810.363   1
  -5  -6 -15 6532.61 810.573   3
  -5  -6 -15 6776.88 812.079  11
  -5  -6 -16 1264.08 364.508  11
  -5  -6 -16 813.621 277.683   1
  -5  -6 -16 1567.13 380.035   3
  -5  -6 -17 35745.3 1872.93  11
  -5  -6 -17 34863.8 1878.96   1
  -5  -6 -17 35713.4 1899.19   3
  -5  -6 -18 4533.94 564.204   1
  -5  -6 -18 4767.84 581.033   3
  -5  -6 -19 1718.46 316.496   1
  -5  -6 -19 1170.13 286.509   3
  -5  -6 -20 1337.43 255.031   1
  -5  -7  19 16295.2 874.907  12
  -5  -7  18 27411.4 1357.59  12
  -5  -7  17 3443.48 465.571  12
  -5  -7  16 46597.5 2168.20  12
  -5  -7  15 9738.23 888.971  12
  -5  -7  14 91248.7 3712.53  12
  -5  -7  13 22226.7 1359.79  12
   5  -7 -13 20696.1 1300.39   6
   5  -7 -12-45.3068 82.4277   7
   5  -7 -12-72.8938 171.187   6
  -5  -7  12-76.2570 138.722  19
  -5  -7  12-47.1536 70.0496  11
  -5  -7  12-74.3318 191.224  12
   5  -7 -11 3988.37 526.688   7
  -5  -7  11 3209.85 603.519  19
   5  -7 -11 4544.09 668.290   6
  -5  -7  11 2796.40 471.509  11
  -5  -7  11 3436.43 594.315  12
   5  -7 -10 20869.7 1327.64   7
   5  -7 -10 18577.9 1430.25   6
  -5  -7  10 19151.6 1547.29  19
  -5  -7  10 17291.4 1273.45  11
   5  -7  -9 24412.7 1540.59   7
   5  -7  -9 27912.4 1764.69   6
  -5  -7   9 23301.7 1797.89  19
  -5  -7   9 28104.7 1810.49  12
  -5  -7   9 22462.0 1521.32  11
   5  -7  -8 8312.19 875.405   7
   5  -7  -8 10830.5 1053.04   6
  -5  -7   8 8448.52 1061.41  19
  -5  -7   8 10194.7 1059.04  12
  -5  -7   8 6727.43 815.860  11
   5  -7  -7 9520.18 944.305   7
   5  -7  -7 8223.52 945.696   6
  -5  -7   7 7282.56 1030.33  19
  -5  -7   7 9774.09 1062.54  12
  -5  -7   7 8534.30 931.383  11
   5  -7  -6 45429.7 2430.27   6
   5  -7  -6 49682.9 2460.76   7
  -5  -7   6 44300.3 2735.36  19
  -5  -7   6 47162.9 2584.62  12
  -5  -7   6 44605.9 2434.65  11
   5  -7  -5 46180.6 2392.53   6
   5  -7  -5 44574.7 2377.29   7
  -5  -7   5 39777.1 2641.11  19
  -5  -7   5 48099.0 2510.34  11
  -5  -7   5 45994.3 2548.47  12
   5  -7  -4 37558.8 2059.27   6
   5  -7  -4 37708.4 2132.50   7
  -5  -7   4 37827.5 2255.13  12
  -5  -7   4 35475.6 2143.41  11
  -5  -7   3 3476.46 662.952  12
  -5  -7   3 2815.56 568.504  11
   5  -7  -3 4466.03 680.973   7
   5  -7  -2 84142.5 3547.39   7
  -5  -7   2 69987.1 3752.19  19
  -5  -7   2 78738.7 3611.85  12
  -5  -7   2 74138.5 3509.23  11
   5  -7  -1 49042.8 2523.60   7
  -5  -7   1 44625.9 2755.82  19
  -5  -7   1 45114.2 2548.69  12
  -5  -7   1 46492.2 2558.17  11
   5  -7   0 52000.7 2642.38   7
  -5  -7   0 49305.1 2892.22  19
  -5  -7   0 50363.4 2692.67  12
  -5  -7   0 50120.5 2688.88  11
  -5  -7  -1 1171.51 450.277  19
  -5  -7  -1 2162.25 516.340  12
  -5  -7  -1 2630.12 562.362  11
   5  -7   1 1529.89 434.180   7
   5  -7   2 26832.9 1733.43   7
  -5  -7  -2 24594.8 1734.89  11
  -5  -7  -2 28439.4 1831.58  12
  -5  -7  -3 23675.0 1706.21  11
  -5  -7  -3 25230.2 1717.56  12
  -5  -7  -3 22558.1 1773.38  19
  -5  -7  -4 23917.6 1696.06  11
  -5  -7  -4 23991.5 1655.85  12
  -5  -7  -4 20957.6 1657.80  19
  -5  -7  -5 3303.40 620.358  11
  -5  -7  -5 1968.78 480.931  19
  -5  -7  -6 34212.0 2018.05  11
  -5  -7  -6 27246.7 1826.53  19
  -5  -7  -7 49633.9 2482.80  11
  -5  -7  -7 38668.1 2170.29  19
  -5  -7  -8 36723.4 1571.82   1
  -5  -7  -8 41641.7 1932.36  11
  -5  -7  -9 112.080 166.466   1
  -5  -7  -9 296.547 220.222  11
  -5  -7  -9-51.5522 76.5691   3
  -5  -7 -10 760.227 248.747   1
  -5  -7 -10 102.510 170.461   3
  -5  -7 -10 421.696 233.589  11
  -5  -7 -11 22116.7 1313.03   3
  -5  -7 -11 21248.6 1306.90   1
  -5  -7 -11 23322.4 1496.17  11
  -5  -7 -12 17784.1 1131.56   3
  -5  -7 -12 16923.6 1116.37   1
  -5  -7 -12 17929.4 1251.65  11
  -5  -7 -13 788.348 226.639   3
  -5  -7 -13 776.456 268.019  11
  -5  -7 -13 965.995 249.514   1
  -5  -7 -14 9604.19 749.210   1
  -5  -7 -14 12016.4 811.066   3
  -5  -7 -15 2338.34 315.546   1
  -5  -7 -15 2152.19 312.601   3
  -5  -8  12 52398.6 2125.33  12
  -5  -8  11 12544.2 877.864  12
  -5  -8  10 5275.57 576.002  12
  -5  -8   9 3256.22 484.376  12
   5  -8  -9 2583.34 325.975   7
  -5  -8   8 31615.0 1611.93  12
   5  -8  -8 26812.8 1352.84   7
   5  -8  -7 533.087 188.358   7
  -5  -8   7 545.304 236.633  12
  -5  -8   6 1637.00 363.630  12
  -5  -8   6 1704.44 417.900  19
   5  -8  -6 1570.99 319.666   7
  -5  -8   5 3754.80 608.404  19
   5  -8  -5 3358.04 476.651   7
  -5  -8   5 4227.67 580.500  12
  -5  -8   4 89783.7 2478.82  12
   5  -8  -4 92573.2 2331.61   7
  -5  -8   3 2259.94 446.210  12
   5  -8  -3 3494.65 490.103   7
  -5  -8   2 66359.2 2779.20  12
  -5  -8   2 60503.6 2909.01  19
   5  -8  -2 66972.2 2696.95   7
  -5  -8   1 1130.67 331.491  12
  -5  -8   1 811.153 242.396  11
  -5  -8   1 1042.17 341.538  19
   5  -8  -1 485.680 234.784   7
  -5  -8   0 32401.3 1641.35  11
  -5  -8   0 29831.1 1866.99  19
  -5  -8   0 34149.2 1809.31  12
   5  -8   0 36793.3 1795.51   7
   5  -8   1 107.626 138.457   7
  -5  -8  -1 138.703 178.425  19
  -5  -8  -1 47.3290 121.780  11
  -5  -8  -2 25819.7 1432.99  11
   5  -8   2 28884.4 1549.30   7
  -5  -8  -3 4915.04 565.910  11
   5  -8   3 6197.64 654.613   7
  -5  -8  -4 9239.16 774.454  11
   5  -8   4 10080.7 832.910   7
   5  -8   5 2342.33 390.180   7
  -5  -8  -5 1352.20 321.506  11
  -5  -8  -6 20806.3 1215.92  11
   5  -8   6 24405.6 1315.92   7
   5  -8   7 2579.96 394.784   7
  -5  -8  -7 2852.14 397.608  11
  -5  -8  -8 20001.1 1112.46  11
   5  -8   8 21295.5 1162.58   7
  -5  -8  -9 6990.59 573.429  11
  -5  -8 -10 30620.1 1351.32  11
   6   0 -28 77.9711 129.494   4
   6   0 -27 100.531 149.341   4
   6   0 -26 107187. 4129.11   4
   6   0 -25-140.961 209.400   4
   6   0 -24 1195.88 375.604   4
   6   0 -24 878.751 346.565  16
   6   0 -23 88.1055 185.060   4
   6   0 -23-97.9613 230.049  16
   6   0 -22 237922. 8468.01   4
   6   0 -22 229724. 8569.70  16
   6   0 -21 348.441 242.789   6
   6   0 -21 113.703 396.080  16
   6   0 -21 101.907 214.108   4
   6   0 -20 64730.9 3555.72  16
   6   0 -20 64942.4 3112.33   6
   6   0 -20 70836.6 3519.68   4
   6   0 -19-123.795 290.716  16
   6   0 -19 221.617 285.056   4
   6   0 -19 176.712 207.492   6
   6   0 -18 181776. 7308.59   4
   6   0 -18 196905. 7176.35   6
   6   0 -17 164.700 345.945  14
   6   0 -17-114.629 318.512   4
   6   0 -17 98.6828 231.746   6
   6   0 -16 7005.26 1005.60   4
   6   0 -16 5477.05 1077.40  14
   6   0 -16 7298.59 988.604   6
   6   0 -15-114.123 268.003   4
   6   0 -15 206.411 216.777   6
   6   0 -15 165.608 301.247  14
   6   0 -14 106386. 4622.70   6
   6   0 -14 101886. 4667.84   4
   6   0 -14 95586.2 5169.31  14
   6   0 -13-103.819 361.632   6
   6   0 -13 160.699 238.692  14
   6   0 -13 221.174 232.298   4
   6   0 -12 21853.1 1784.48   4
   6   0 -12 21018.0 2064.83  14
   6   0 -11 153.396 322.445  14
   6   0 -11 738.811 332.773   4
   6   0 -10 69967.9 3547.39   4
   6   0 -10 73306.4 4096.31  14
   6   0  -9-145.794 265.205  14
   6   0  -9 601.767 315.994   4
   6   0  -8 165032. 6328.04   4
   6   0  -8 153716. 6823.01  14
   6   0  -7-96.3312 175.232   4
   6   0  -7 139.075 292.120  14
   6   0  -6 15781.2 1418.75   4
   6   0  -6 16416.3 1494.13  18
   6   0  -6 16233.6 1686.95  14
  -6   0   6 16636.3 1581.25  13
   6   0  -5 919.341 415.825  18
   6   0  -5 284.557 244.579   4
   6   0  -5 534.433 371.622  14
  -6   0   5 1356.83 475.284  13
   6   0  -4 172415. 6484.38   4
  -6   0   4 165340. 6677.76  13
   6   0  -4 172852. 6557.79  18
   6   0  -4 157801. 6862.67  14
   6   0  -3-129.747 430.932  14
   6   0  -3-196.245 437.238  18
   6   0  -2 37116.5 2266.25   4
   6   0  -2 35387.9 2522.79  14
  -6   0   2 34304.8 2356.84  13
   6   0  -2 35341.1 2258.63  18
   6   0  -1 95.4320 388.181  18
   6   0  -1-256.050 465.774  14
  -6   0   1-112.989 444.010  13
   6   0  -1-184.170 563.917   4
   6   0   0 308951. 11143.9  14
   6   0   0 311446. 10585.8   4
   6   0   0 303722. 10602.8  18
  -6   0   0 311733. 10941.0  13
   6   0   1-127.998 425.124  14
  -6   0  -1-224.989 472.604  13
   6   0   1-182.807 470.300   4
   6   0   1-94.7385 422.160  18
   6   0   2 43587.8 2862.89  14
   6   0   3 130.623 306.773  14
   6   0   4 116541. 5416.14  14
   6   0   5 136.094 247.590  14
   6   0   6 24830.0 2147.14  14
   6   0   7 143.360 260.808  14
   6   0   8 4583.84 926.217  14
   6   0   8 3712.63 804.071  17
  -6   0  -9 111.615 203.060   8
   6   0   9 131.887 239.932  17
  -6   0 -10 3667.54 756.828   8
   6   0  10 2445.38 760.093  17
  -6   0 -11-117.669 247.188   8
   6   0  11-139.527 253.834  17
  -6   0 -12 92810.5 4521.49   8
   6   0  12 96583.1 4826.75  17
  -6   0 -13 122.548 222.979   8
   6   0  13 290.373 305.000  17
  -6   0 -14 32171.6 2404.62   8
   6   0  14 39028.6 2794.92  17
  -6   0 -15 124.608 261.736   8
   6   0  15-147.638 490.320  17
  -6   0 -16 43532.7 2794.13   9
  -6   0 -17-117.578 302.488   9
  -6   0 -18 1020.35 413.498   9
  -6   0 -19 107.455 252.362   9
  -6   0 -20 80330.0 3834.92   9
  -6   0 -21-90.9522 286.571   9
  -6   0 -22 10184.5 1056.62   9
  -6   0 -23 69.6191 163.503   9
  -6   0 -24 84351.3 3430.03   9
  -6   0 -24 87947.2 3477.19  10
  -6   0 -25 184.491 216.635  10
  -6   0 -25 45.2461 142.569   9
  -6   0 -26 20035.0 1039.85   9
   6  -1 -28 11478.1 771.804   4
   6   1 -28 11851.5 780.422   4
   6  -1 -27 2210.36 387.615   4
   6   1 -27 2892.60 431.971   4
   6  -1 -26 169.707 168.061   4
   6   1 -26 56.5401 157.130   4
   6  -1 -25 39470.3 2091.68   4
   6   1 -25 39531.6 2100.94   4
   6  -1 -24 44702.1 2352.28   4
   6   1 -24 46045.0 2362.60   4
   6  -1 -24 40909.9 2371.65  16
   6   1 -24 41828.1 2363.32  16
   6  -1 -23 9853.36 1076.28  16
   6   1 -23 10431.4 1087.24  16
   6  -1 -23 13016.3 1153.28   4
   6   1 -23 13237.2 1168.03   4
   6  -1 -22 823.061 360.134   4
   6   1 -22 918.919 361.862   4
   6  -1 -22 1553.92 499.127  16
   6   1 -22 399.955 315.910  16
   6  -1 -22 851.537 276.176   6
   6  -1 -21 4893.53 802.606   4
   6   1 -21 4821.35 806.767   4
   6  -1 -21 5245.68 734.424   6
   6  -1 -21 5443.91 930.013  16
   6   1 -21 4715.67 824.401  16
   6  -1 -20 81155.4 4087.88  16
   6   1 -20 79608.8 4033.52  16
   6   1 -20 78644.4 3452.61   6
   6  -1 -20 85807.9 3762.14   6
   6  -1 -20 79070.4 3897.85   4
   6   1 -20 91448.3 4068.01   4
   6  -1 -19 83568.4 4274.34  16
   6   1 -19 86783.6 4273.87  16
   6   1 -19 86199.9 3784.42   6
   6  -1 -19 92767.7 4073.47   6
   6  -1 -19 89210.4 4198.72   4
   6   1 -19 87908.2 4191.78   4
   6  -1 -18 988.697 416.673   4
   6   1 -18 331.537 329.152   4
   6   1 -18 844.375 401.326  16
   6   1 -18 1124.89 375.458   6
   6  -1 -18 1094.66 405.488   6
   6  -1 -17 12758.2 1657.81  14
   6  -1 -17 13963.3 1364.74   6
   6   1 -17 14427.7 1332.01   6
   6  -1 -17 14374.2 1438.33   4
   6   1 -17 14123.3 1441.45   4
   6   1 -17 10849.8 1518.54  14
   6   1 -16 11131.0 1531.90  14
   6  -1 -16 11394.3 1558.64  14
   6  -1 -16 16677.2 1552.28   4
   6   1 -16 15535.7 1496.75   4
   6   1 -16 13940.2 1336.78   6
   6  -1 -16 11108.2 1255.16   6
   6  -1 -15 100735. 5427.37  14
   6   1 -15 103677. 5401.86  14
   6  -1 -15 114597. 4921.09   6
   6   1 -15 117544. 4858.09   6
   6  -1 -15 108288. 4909.66   4
   6   1 -15 108791. 4900.62   4
   6  -1 -14 1973.05 647.604  14
   6   1 -14 2216.15 706.700  14
   6  -1 -14 1324.02 479.799   4
   6   1 -14 1664.29 535.801   4
   6  -1 -14 1176.68 422.656   6
   6  -1 -13 1616.85 589.909  14
   6   1 -13 1401.02 544.057  14
   6  -1 -13 1809.34 514.163   6
   6  -1 -13 1519.97 485.806   4
   6   1 -13 1419.25 488.484   4
   6  -1 -12 63333.8 3890.15  14
   6   1 -12 62053.6 3800.60  14
   6   1 -12 63759.2 3393.39   4
   6  -1 -12 67444.8 3462.35   4
   6  -1 -12 69425.6 3460.09   6
   6  -1 -11 149408. 6876.08  14
   6   1 -11 158329. 6913.65  14
   6  -1 -11 159309. 6314.10   4
   6   1 -11 160143. 6330.09   4
   6  -1 -11 161007. 6326.92   6
   6  -1 -10 85632.7 4082.47   4
   6   1 -10 95229.4 4215.11   4
   6  -1 -10 80406.1 4542.76  14
   6   1 -10 88294.6 4608.96  14
   6  -1  -9 6450.02 910.285   4
   6   1  -9 6392.31 921.967   4
   6   1  -9 6543.93 1093.85  14
   6  -1  -9 7082.76 1143.94  14
   6  -1  -8 23613.2 2130.28  14
   6   1  -8 20836.7 1979.26  14
   6  -1  -8 25629.9 1847.53   6
   6  -1  -8 24871.1 1819.93   4
   6   1  -8 26029.2 1876.70   4
  -6   1   7 34650.5 2358.36  13
  -6  -1   7 32713.2 2334.60  13
   6  -1  -7 35086.6 2196.71   4
   6   1  -7 31898.8 2118.70   4
   6  -1  -7 30823.0 2448.05  14
   6   1  -7 35472.0 2554.73  14
  -6   1   6 48776.7 2927.38  13
  -6  -1   6 54237.8 3071.13  13
   6  -1  -6 49266.9 2853.17  18
   6   1  -6 50788.9 2854.63  18
   6  -1  -6 54867.6 3326.52  14
   6   1  -6 49967.7 3128.95  14
   6  -1  -6 47994.9 2727.33   4
   6   1  -6 50236.5 2779.34   4
   6  -1  -5 2278.71 567.735  18
   6   1  -5 2920.18 645.466  18
   6  -1  -5 1899.45 572.435  14
   6   1  -5 2230.73 603.051  14
  -6   1   5 1671.31 512.831  13
  -6  -1   5 1256.04 482.623  13
   6  -1  -5 1886.93 517.604   4
   6   1  -5 1429.44 461.712   4
   6  -1  -4 16924.5 1470.85   4
   6   1  -4 17209.3 1492.19   4
   6  -1  -4 17025.9 1730.32  14
   6   1  -4 18312.0 1761.77  14
  -6   1   4 15761.4 1527.32  13
  -6  -1   4 17639.1 1616.01  13
   6  -1  -4 17319.8 1528.30  18
   6   1  -4 17024.7 1514.35  18
   6  -1  -3 24368.1 1810.52   4
   6   1  -3 24575.3 1826.99   4
   6  -1  -3 23115.4 2041.80  14
   6   1  -3 20919.9 1953.50  14
  -6   1   3 25318.2 1961.12  13
  -6  -1   3 24644.9 1957.78  13
   6  -1  -3 25644.1 1884.38  18
   6   1  -3 23319.6 1778.48  18
   6  -1  -2 62462.8 3239.87   4
   6   1  -2 65733.7 3283.50   4
   6  -1  -2 64559.0 3682.41  14
   6   1  -2 66120.7 3668.48  14
  -6   1   2 71395.7 3581.78  13
  -6  -1   2 69993.6 3589.61  13
   6  -1  -2 65052.0 3314.77  18
   6   1  -2 64050.1 3267.37  18
   6   1  -1 15834.6 1416.22   4
   6  -1  -1 14515.9 1347.94   4
   6  -1  -1 13204.9 1531.54  14
   6   1  -1 14773.8 1582.47  14
  -6   1   1 15762.4 1522.00  13
  -6  -1   1 14508.7 1492.28  13
   6  -1  -1 15930.3 1451.00  18
   6   1  -1 14255.9 1354.41  18
   6  -1   0 70156.8 3785.96  14
   6   1   0 62791.3 3608.98  14
   6  -1   0 69098.5 3324.67   4
   6   1   0 63789.3 3256.32   4
   6  -1   0 67529.5 3359.60  18
   6   1   0 70231.7 3373.55  18
  -6   1   0 66874.0 3502.07  13
  -6  -1   0 68024.6 3557.34  13
   6  -1   1 13943.8 1565.70  14
   6   1   1 13160.1 1507.49  14
   6   1   1 12737.4 1289.53   4
   6  -1   1 13697.0 1311.70   4
  -6   1  -1 14635.6 1463.99  13
  -6  -1  -1 13387.9 1428.82  13
   6   1   1 12749.8 1286.76  18
   6  -1   1 14880.5 1385.46  18
   6  -1   2 182278. 7129.31  14
   6   1   2 166135. 6925.12  14
  -6  -1  -2 162890. 6087.61  11
   6  -1   3 61550.2 3562.24  14
   6   1   3 61915.1 3492.66  14
  -6  -1  -3 59781.0 2808.31  11
   6  -1   4 3604.13 783.803  14
   6   1   4 1844.94 591.506  14
   6   1   5 1751.96 549.614  14
   6  -1   5 1089.70 497.160  14
   6  -1   6 22842.7 2036.97  14
   6   1   6 21402.1 1973.68  14
   6  -1   7 16279.6 1730.39  14
   6   1   7 16875.8 1744.93  14
   6  -1   8 53738.5 3392.16  14
   6   1   8 50604.0 3289.33  14
  -6  -1  -8 54639.6 3036.84   8
  -6   1  -8 51859.1 2973.58   8
   6  -1   9 9657.64 1271.84  17
   6   1   9 9259.99 1256.18  17
   6  -1   9 6644.05 1157.98  14
   6   1   9 7067.28 1164.09  14
  -6  -1  -9 9207.19 1144.47   8
  -6   1  -9 8789.49 1119.44   8
  -6  -1 -10 43964.3 2715.33   8
  -6   1 -10 36238.1 2500.01   8
   6  -1  10 40349.8 2781.76  17
   6   1  10 45329.8 2911.67  17
  -6  -1 -11 9566.30 1226.01   8
  -6   1 -11 8444.11 1130.81   8
   6   1  11 10736.2 1382.48  17
   6  -1  11 9072.65 1286.99  17
  -6  -1 -12 1565.64 539.611   8
  -6   1 -12 2210.56 575.916   8
   6  -1  12 2104.57 644.789  17
   6   1  12 2108.67 628.940  17
  -6  -1 -13 72258.0 3986.28  15
  -6  -1 -13 78694.3 3969.49   8
  -6   1 -13 78871.4 3935.79   8
   6  -1  13 67736.4 3984.73  17
   6   1  13 73033.1 4077.73  17
  -6  -1 -14 35404.4 2450.02   8
  -6   1 -14 31337.2 2297.13   8
   6  -1  14 26896.2 2336.09  17
   6   1  14 29562.9 2418.48  17
   6  -1  15 16433.6 1755.53  17
   6   1  15 14310.3 1672.72  17
  -6  -1 -15 17196.7 1658.06   8
  -6   1 -15 17096.4 1631.10   8
  -6   1 -15 15911.0 1544.25   9
  -6   1 -16 52068.5 3018.53   9
  -6   1 -17 29375.8 2119.40   9
  -6   1 -18 18276.7 1590.00   9
  -6   1 -19 692.071 328.951   9
  -6   1 -20 2553.57 563.299   9
  -6   1 -21 35777.6 2107.48   9
  -6  -1 -21 34909.0 1916.55   3
  -6   1 -22 69460.0 3031.31   9
  -6  -1 -22 60693.4 2628.63   3
  -6   1 -23 25455.8 1534.19   9
  -6   1 -24 16785.0 1113.71   9
  -6  -1 -24 18207.8 1187.06  10
  -6   1 -24 16565.3 1136.16  10
  -6   1 -25 7027.62 592.469   9
  -6  -1 -25 6704.38 623.137  10
  -6   1 -25 7311.08 640.743  10
  -6  -1 -26 35052.7 1447.09  10
  -6   1 -26 33501.9 1431.88  10
   6  -2 -27 46258.8 1820.01   4
   6   2 -27 42834.7 1784.28   4
   6  -2 -26 8444.02 709.240   4
   6   2 -26 7930.29 688.352   4
   6  -2 -25 5772.45 649.355   4
   6   2 -25 5606.55 648.916   4
   6  -2 -24 950.013 319.752   4
   6   2 -24 634.805 267.580   4
   6  -2 -23 58197.0 2655.19   6
   6  -2 -23 64970.2 3063.76  16
   6   2 -23 62104.4 2955.63  16
   6  -2 -23 64117.1 2935.87   4
   6   2 -23 67522.1 2987.06   4
   6   2 -22 6002.40 841.985  16
   6  -2 -22 7707.92 905.443   4
   6   2 -22 9280.29 985.671   4
   6  -2 -22 9091.44 1049.43  16
   6  -2 -22 6737.66 786.725   6
   6  -2 -21 97660.9 4124.42   4
   6   2 -21 95037.6 4103.55   4
   6  -2 -21 98624.7 4038.77   6
   6  -2 -21 89601.3 4181.14  16
   6   2 -21 87536.9 4070.08  16
   6  -2 -20 3404.71 653.336   4
   6   2 -20 3340.84 651.554   4
   6  -2 -20 2114.88 504.930   6
   6  -2 -20 2839.74 639.693  16
   6   2 -20 2866.56 601.839  16
   6  -2 -19 7438.15 1021.98  16
   6  -2 -19 4932.95 789.559   4
   6   2 -19 6050.25 871.857   4
   6  -2 -19 6021.06 866.183   6
   6   2 -19 4065.26 766.919  16
   6  -2 -18 1724.47 502.728   6
   6   2 -18 2026.36 469.559   6
   6  -2 -18 2605.28 607.046   4
   6   2 -18 2830.96 621.607   4
   6  -2 -18 1845.98 544.683  16
   6   2 -18 1190.77 443.762  16
   6   2 -17 36120.3 2432.40  16
   6   2 -17 40063.0 2268.12   6
   6  -2 -17 40107.6 2486.68   6
   6  -2 -17 39999.6 2446.75   4
   6   2 -17 35391.4 2353.94   4
   6   2 -16 27283.9 1851.35   6
   6  -2 -16 28403.0 2040.90   6
   6  -2 -16 21498.5 2141.07  14
   6   2 -16 22708.8 2124.39  14
   6  -2 -16 25013.5 1896.93   4
   6   2 -16 24626.9 1899.94   4
   6  -2 -15 1104.91 419.713   6
   6  -2 -15 1093.84 545.313  14
   6   2 -15 1756.17 615.692  14
   6  -2 -15 833.409 364.391   4
   6   2 -15 1471.11 482.184   4
   6  -2 -14 2444.44 610.072   6
   6  -2 -14 2179.03 559.727   4
   6   2 -14 2616.54 595.743   4
   6  -2 -14 1880.94 641.103  14
   6   2 -14 2641.60 726.041  14
   6  -2 -13 206082. 7550.71   6
   6  -2 -13 182662. 7964.52  14
   6   2 -13 174847. 7754.64  14
   6  -2 -13 191640. 7324.54   4
   6   2 -13 200830. 7401.11   4
   6  -2 -12 5987.20 885.019   4
   6   2 -12 5321.68 866.046   4
   6  -2 -12 5540.89 1045.72  14
   6   2 -12 4034.50 868.935  14
   6  -2 -11 499.383 348.219   4
   6   2 -11 705.250 351.259   4
   6  -2 -11 452.390 419.281  14
   6   2 -11 423.626 363.576  14
   6  -2 -10 9655.74 1155.16   6
   6  -2 -10 9723.23 1118.26   4
   6   2 -10 9021.51 1108.71   4
   6  -2 -10 10498.1 1400.37  14
   6   2 -10 10934.9 1385.15  14
   6  -2  -9 351714. 11378.3   6
   6  -2  -9 307919. 11790.9  14
   6   2  -9 308336. 11646.8  14
   6  -2  -9 325186. 11131.7   4
   6   2  -9 324955. 11143.7   4
   6  -2  -8 3808.98 679.403   4
   6   2  -8 4044.77 716.079   4
   6  -2  -8 3275.72 812.612  14
   6   2  -8 3206.18 750.121  14
  -6   2   8 3565.51 732.667  13
  -6  -2   8 3590.95 730.085  13
   6  -2  -8 4571.46 776.807   6
   6  -2  -7 4186.06 875.716  14
   6   2  -7 6029.89 1009.82  14
  -6   2   7 4941.90 834.887  13
  -6  -2   7 3976.80 767.240  13
   6  -2  -7 4462.37 761.085   6
   6  -2  -7 3508.21 679.319   4
   6   2  -7 4032.90 716.635   4
   6  -2  -6 6437.31 1045.16  14
   6   2  -6 4118.42 832.117  14
  -6   2   6 3762.50 727.817  13
  -6  -2   6 3924.75 786.785  13
   6  -2  -6 4418.84 730.189   4
   6   2  -6 5054.79 792.745   4
   6  -2  -6 4442.83 735.652   6
   6  -2  -5 110989. 4664.91   6
  -6   2   5 103771. 4787.33  13
  -6  -2   5 104921. 4852.93  13
   6  -2  -5 106291. 5130.04  14
   6   2  -5 107842. 5040.51  14
   6  -2  -5 112539. 4711.32   4
   6   2  -5 112513. 4727.75   4
   6  -2  -4 9053.58 1226.95  14
   6   2  -4 7541.97 1107.34  14
   6  -2  -4 8585.81 1030.33   6
   6  -2  -4 8199.02 1011.30   4
   6   2  -4 8064.33 1023.63   4
   6  -2  -4 7522.03 1035.79  18
   6   2  -4 8780.06 1066.16  18
  -6   2   4 9038.52 1140.69  13
  -6  -2   4 9343.88 1173.10  13
   6  -2  -3 1692.63 568.393  18
   6   2  -3 2373.81 643.189  18
   6  -2  -3 3145.57 817.998  14
   6   2  -3 2733.67 742.246  14
  -6   2   3 3377.61 727.818  13
  -6  -2   3 3083.36 743.352  13
   6  -2  -3 3335.55 653.665   4
   6   2  -3 2390.68 568.362   4
   6  -2  -3 2834.44 586.062   6
   6  -2  -2 8930.11 1001.74   6
   6  -2  -2 7944.46 1048.78  18
   6   2  -2 8620.19 1065.36  18
   6  -2  -2 10292.2 1094.35   4
   6   2  -2 7887.02 987.760   4
  -6   2   2 8354.43 1120.13  13
  -6  -2   2 8201.02 1129.81  13
   6  -2  -2 8704.93 1244.84  14
   6   2  -2 7779.92 1142.29  14
   6  -2  -1 76756.2 3521.65   6
   6  -2  -1 77153.3 4099.72  14
   6   2  -1 74454.1 3972.74  14
   6  -2  -1 84301.1 3818.38  18
   6   2  -1 78789.4 3697.46  18
  -6   2   1 81880.5 3914.56  13
  -6  -2   1 79316.7 3925.18  13
   6  -2  -1 73582.4 3566.45   4
   6   2  -1 79191.2 3667.63   4
   6  -2   0 1058.09 487.345  18
   6   2   0 2315.48 625.070  18
   6   2   0 1358.45 582.421  14
  -6   2   0 1704.29 583.674  13
  -6  -2   0 2130.59 636.393  13
   6  -2   0 1547.73 608.071  14
   6  -2   0 3039.32 565.949   6
   6  -2   1 11352.5 1390.98  14
   6   2   1 10045.9 1301.54  14
   6  -2   1 10699.1 1169.37  18
   6   2   1 10439.2 1178.48  18
   6  -2   1 11907.2 1089.14   6
   6  -2   2 2933.52 531.257   6
   6  -2   2 2861.12 656.275  18
   6   2   2 3612.74 701.461  18
  -6  -2  -2 4136.21 672.019  11
   6  -2   2 2975.44 712.561  14
   6   2   2 4246.32 845.408  14
   6  -2   3 57231.5 3333.60  14
   6   2   3 54222.9 3232.95  14
  -6  -2  -3 52817.7 2781.44  11
   6   2   4 128.328 269.586  14
   6  -2   4 131.835 195.862  14
  -6  -2  -4 253.711 266.493  11
   6  -2   5 156076. 6471.48  14
   6   2   5 152770. 6381.96  14
  -6  -2  -5 140165. 5614.35  11
   6  -2   6 956.156 454.442  14
   6   2   6 668.931 398.323  14
  -6  -2  -6 1169.81 383.462  11
  -6  -2  -7 61925.7 3232.70   8
  -6   2  -7 62171.1 3163.94   8
   6  -2   7 64234.5 3617.68  14
   6   2   7 54826.0 3386.90  14
  -6  -2  -7 52747.2 2821.48  11
  -6  -2  -8 50162.6 2810.67   8
  -6   2  -8 44438.1 2646.77   8
   6  -2   8 44111.0 2991.96  14
   6   2   8 44913.5 2999.16  14
  -6  -2  -8 44341.7 2445.27  11
  -6  -2  -9 28978.8 2101.88   8
  -6   2  -9 27362.9 2020.21   8
   6  -2   9 31971.5 2457.19  14
   6   2   9 26854.1 2281.68  14
  -6  -2  -9 27091.0 1808.70  11
  -6  -2 -10 5599.88 902.957   8
  -6   2 -10 7190.37 988.094   8
   6  -2  10 4594.32 935.225  14
   6   2  10 6164.85 1058.23  14
  -6  -2 -10 5342.27 749.330  11
  -6  -2 -11 124877. 6166.55  15
  -6  -2 -11 143180. 5892.47   8
  -6   2 -11 141725. 5763.87   8
  -6  -2 -11 138361. 5332.70  11
   6  -2  11 143039. 6369.66  14
   6   2  11 135425. 6247.34  14
  -6  -2 -12 12925.4 1577.10  15
   6  -2  12 11747.0 1422.64  17
   6   2  12 12681.1 1483.28  17
  -6  -2 -12 14576.4 1480.76   8
  -6   2 -12 11905.9 1321.47   8
  -6  -2 -12 13542.2 1199.37  11
   6  -2  12 13618.3 1626.59  14
   6   2  12 13653.0 1644.53  14
  -6  -2 -13 79846.9 4544.69  15
   6   2  13 96745.8 4899.47  14
  -6  -2 -13 95379.8 3908.75  11
  -6  -2 -13 96588.2 4457.49   8
  -6   2 -13 92648.9 4356.66   8
   6  -2  13 90538.2 4580.74  17
   6   2  13 87618.6 4525.48  17
  -6  -2 -14 4193.19 836.397   8
  -6   2 -14 3961.55 773.885   8
  -6   2 -14 2479.26 593.764   9
  -6  -2 -14 4007.25 799.620   9
   6  -2  14 3989.61 821.244  17
   6   2  14 4397.42 880.366  17
  -6  -2 -14 3788.07 592.203  11
  -6  -2 -15 43234.8 2279.64  11
  -6   2 -15 44382.8 2657.55   9
  -6  -2 -15 50894.1 2935.23   9
  -6   2 -16 7305.48 1002.45   9
  -6  -2 -16 10130.2 1213.91   9
  -6   2 -17 23817.4 1765.21   9
  -6  -2 -17 22491.7 1860.05   9
  -6  -2 -18 104.121 218.719   9
  -6   2 -18 88.9375 208.877   9
  -6   2 -19 41791.9 2324.54   9
  -6  -2 -19 40206.1 2439.63   9
  -6   2 -20 73.7161 173.117   9
  -6  -2 -20-88.4427 227.522   9
  -6  -2 -20-78.9870 165.912   3
  -6  -2 -21 7524.36 767.391   1
  -6   2 -21 8990.93 883.522   9
  -6  -2 -21 9377.01 916.201   3
  -6   2 -22 1668.33 345.465   9
  -6  -2 -22 1425.58 391.964   9
  -6  -2 -22 1034.32 293.487   3
  -6  -2 -22 949.495 242.232   1
  -6   2 -23 6565.94 603.506   9
  -6  -2 -23 5183.02 632.730   9
  -6  -2 -23 5167.61 606.899  10
  -6   2 -23 5968.34 633.609  10
  -6  -2 -23 5146.64 525.774   3
  -6   2 -24 589.730 167.242   9
  -6  -2 -24 304.324 160.302  10
  -6   2 -24 641.269 198.482  10
  -6  -2 -24 264.156 179.520   9
  -6  -2 -25 59831.5 2250.75   9
  -6  -3  26 1262.36 216.807  12
  -6  -3  25 3288.13 418.495  12
   6  -3 -24 36212.6 1313.85   4
   6   3 -24 37943.2 1338.97   4
   6  -3 -23 6361.16 659.464   6
   6  -3 -23 5727.61 634.067   4
   6   3 -23 7195.45 703.163   4
   6  -3 -22 444.358 221.115   6
   6   3 -22-177.877 298.639   4
   6  -3 -21 2470.63 493.693   6
   6  -3 -21 1928.52 450.121   4
   6   3 -21 1869.38 440.864   4
   6  -3 -21 1457.76 442.710  16
   6   3 -21 1364.35 426.932  16
   6  -3 -20 115529. 4656.71   6
   6  -3 -20 117789. 4513.77   4
   6   3 -20 120198. 4545.17   4
   6  -3 -20 106012. 4519.57  16
   6   3 -20 104297. 4432.57  16
   6  -3 -19 22343.8 1660.84   6
   6   3 -19 17816.7 1454.32  16
   6  -3 -19 20623.4 1583.62  16
   6  -3 -19 20770.8 1508.58   4
   6   3 -19 18207.4 1429.77   4
   6  -3 -18 98.9344 207.816   6
   6  -3 -18 83.3159 381.409   4
   6   3 -18-83.8589 341.101   4
   6  -3 -18 93.7954 197.023  16
   6   3 -18 174.553 224.528  16
   6  -3 -17 4173.37 742.813   6
   6   3 -17 3371.22 555.943   6
   6  -3 -17 4780.79 754.874   4
   6   3 -17 3587.30 658.532   4
   6  -3 -17 3452.10 679.805  16
   6   3 -17 3479.43 653.916  16
   6  -3 -16 76647.8 3567.88   4
   6   3 -16 82911.5 3679.78   4
   6  -3 -16 85568.4 3949.88   6
   6  -3 -16 67347.2 3618.99  16
   6   3 -16 69981.9 3547.50  16
   6  -3 -15 28013.6 1912.00   4
   6   3 -15 25615.5 1870.28   4
   6  -3 -15 29231.2 2094.19   6
   6  -3 -14 410.065 321.061  14
   6   3 -14-126.391 689.758  14
   6  -3 -14 277.366 322.106   4
   6   3 -14 279.039 338.451   4
   6  -3 -13 19948.2 1920.83  14
   6   3 -13 20837.9 1900.29  14
   6  -3 -13 20832.3 1641.40   4
   6   3 -13 23669.7 1727.05   4
  -6   3  13 19606.4 1771.81  13
  -6   3  12 42843.9 2682.92  13
  -6  -3  12 45085.2 2801.32  13
   6  -3 -12 39105.6 2568.82   6
   6  -3 -12 37112.0 2757.62  14
   6   3 -12 41708.7 2786.50  14
   6  -3 -12 42810.6 2486.42   4
   6   3 -12 41569.2 2443.11   4
  -6   3  11 109786. 4976.94  13
  -6  -3  11 114804. 5142.25  13
   6  -3 -11 113869. 5033.89   6
   6  -3 -11 120633. 4841.33   4
   6   3 -11 117638. 4801.39   4
   6  -3 -11 96809.8 5124.43  14
   6   3 -11 107484. 5137.55  14
   6  -3 -10 12055.8 1461.72  14
   6   3 -10 11661.0 1404.10  14
  -6  -3  10 11530.9 1193.66  12
  -6   3  10 11640.7 1309.48  13
  -6  -3  10 13844.0 1443.66  13
   6  -3 -10 13393.0 1413.21   6
   6  -3 -10 13343.3 1282.14   4
   6   3 -10 12595.2 1260.14   4
   6  -3  -9 9172.45 1268.24  14
   6   3  -9 10731.5 1331.21  14
  -6  -3   9 12137.6 1180.99  12
  -6   3   9 11843.1 1319.64  13
  -6  -3   9 11165.9 1310.12  13
   6  -3  -9 16369.8 1509.99   6
   6  -3  -9 14218.0 1319.24   4
   6   3  -9 13307.1 1277.67   4
   6  -3  -8 14895.1 1619.46  14
   6   3  -8 18707.5 1721.39  14
  -6  -3   8 15973.6 1350.34  12
  -6   3   8 14829.9 1483.43  13
  -6  -3   8 14781.5 1504.11  13
   6  -3  -8 16156.9 1523.76   6
   6  -3  -8 18796.6 1514.14   4
   6   3  -8 17662.0 1478.71   4
   6  -3  -7 76083.1 4098.33  14
   6   3  -7 71154.8 3893.27  14
  -6  -3   7 77161.7 3496.45  12
  -6   3   7 79738.0 3864.71  13
  -6  -3   7 75719.0 3869.85  13
   6  -3  -7 84332.0 3922.64   6
   6  -3  -7 79864.8 3690.76   4
   6   3  -7 84168.6 3747.97   4
   6  -3  -6 62814.0 3625.17  14
   6   3  -6 66152.6 3579.95  14
  -6  -3   6 58545.8 2972.98  12
  -6   3   6 63402.7 3378.00  13
  -6  -3   6 65857.3 3468.56  13
   6  -3  -6 69904.5 3454.09   6
   6  -3  -6 67022.3 3221.81   4
   6   3  -6 67543.1 3240.27   4
   6  -3  -5 11547.9 1388.38  14
   6   3  -5 11176.8 1309.69  14
  -6   3   5 9529.15 1174.53  13
  -6  -3   5 11937.5 1303.76  13
   6  -3  -5 10580.8 1193.04   6
  -6  -3   5 9636.79 989.920  12
   6  -3  -5 9796.66 1062.94   4
   6   3  -5 12210.5 1206.40   4
   6  -3  -4 870.152 381.277   6
   6  -3  -4 1013.33 442.369  14
   6   3  -4 588.270 392.055  14
  -6   3   4 729.445 380.466  13
  -6  -3   4 1868.86 578.161  13
   6  -3  -4 1361.01 390.721   4
   6   3  -4 2417.76 545.057   4
   6  -3  -3 76475.7 3567.76   6
  -6   3   3 71397.4 3594.27  13
  -6  -3   3 73564.4 3709.43  13
   6  -3  -3 70107.1 3844.30  14
   6   3  -3 66127.6 3677.94  14
   6  -3  -3 73337.5 3410.06   4
   6   3  -3 77478.5 3488.85   4
   6  -3  -2 97797.9 4348.11  18
   6   3  -2 86111.6 4133.68  18
  -6   3   2 93145.8 4353.96  13
  -6  -3   2 107670. 4634.42  13
   6  -3  -2 104788. 4352.30   6
   6  -3  -2 102897. 4774.40  14
   6   3  -2 103224. 4678.38  14
   6  -3  -1 16904.8 1514.75  18
   6   3  -1 19373.4 1539.25  18
   6  -3  -1 18963.2 1484.82   6
   6  -3  -1 17234.6 1709.81  14
   6   3  -1 15938.6 1614.03  14
   6  -3   0 32081.2 2000.54   6
   6  -3   0 31492.6 2109.62  18
   6   3   0 28863.4 1979.80  18
  -6  -3   0 34287.3 2198.00  11
   6  -3   0 33788.9 2429.43  14
   6   3   0 33193.9 2352.30  14
   6  -3   1 83836.1 3639.33   6
   6  -3   1 85094.2 3860.52  18
   6   3   1 79095.2 3712.15  18
   6  -3   1 81027.1 4172.15  14
   6   3   1 82741.9 4125.44  14
  -6  -3  -1 84658.9 3927.44  11
   6  -3   2 56044.5 2936.72  18
   6   3   2 52242.9 2836.72  18
   6  -3   2 60299.2 3355.58  14
   6   3   2 59111.6 3293.32  14
  -6  -3  -2 55612.5 3001.82  11
   6  -3   3 33121.2 2440.57  14
   6   3   3 35170.8 2452.07  14
  -6  -3  -3 38333.9 2340.49  11
   6  -3   3 34181.6 2174.49  18
   6   3   3 34103.0 2139.93  18
   6  -3   4 23861.9 2019.85  14
   6   3   4 20233.8 1849.25  14
   6  -3   4 24837.7 1775.39  18
   6   3   4 22087.0 1659.69  18
  -6  -3  -4 24918.8 1813.53  11
   6  -3   5 20038.2 1803.97  14
   6   3   5 15369.6 1592.90  14
   6   3   5 20310.1 1564.93  18
   6  -3   5 17792.3 1488.89  18
  -6  -3  -5 17875.7 1522.79  11
  -6  -3  -5 15439.2 1444.58   8
  -6   3  -5 17298.7 1460.44   8
  -6  -3  -6 65016.2 3275.24  11
   6  -3   6 59575.4 3485.58  14
   6   3   6 62607.3 3508.28  14
  -6  -3  -6 60807.7 3183.27   8
  -6   3  -6 63471.5 3139.91   8
   6  -3   7 39631.1 2656.04  14
   6   3   7 32886.2 2440.07  14
  -6  -3  -7 32272.1 2025.25  19
  -6  -3  -7 36849.4 2278.45  11
  -6  -3  -7 35050.2 2235.40   8
  -6   3  -7 29742.1 2054.47   8
  -6  -3  -8 43176.1 2553.82  11
  -6  -3  -8 42319.1 2554.90   8
  -6   3  -8 45906.4 2565.26   8
   6  -3   8 42842.9 2862.69  14
   6   3   8 44567.3 2858.06  14
  -6  -3  -9 106001. 4561.66   8
  -6   3  -9 101327. 4414.30   8
  -6  -3  -9 106543. 4486.05  11
  -6  -3  -9 92295.1 5150.13  15
   6  -3   9 96005.9 4815.46  14
   6   3   9 102774. 4884.92  14
  -6  -3 -10 16368.4 1492.06   8
  -6   3 -10 16450.7 1440.47   8
  -6  -3 -10 16152.2 1420.40  11
  -6  -3 -10 14567.1 1782.38  15
   6  -3  10 14427.4 1603.22  14
   6   3  10 16687.3 1688.67  14
  -6  -3 -11 66840.3 3401.95   8
  -6   3 -11 64247.9 3280.85   8
  -6  -3 -11 68514.3 3305.59  11
  -6  -3 -11 55423.4 3775.02  15
   6  -3  11 66932.3 3779.21  14
   6   3  11 66594.7 3709.65  14
  -6  -3 -12 159.391 236.787  15
  -6  -3 -12 102.191 455.363   8
  -6   3 -12 674.734 404.957   8
  -6   3 -12 176.188 244.832   9
  -6  -3 -12 90.1403 211.743  11
  -6  -3 -13 35841.6 2197.60  11
  -6   3 -13 37057.7 2223.46   9
  -6  -3 -13 40305.0 2472.24   9
  -6  -3 -14 22577.7 1638.69  11
  -6   3 -14 22400.9 1639.78   9
  -6  -3 -14 23355.1 1813.99   9
  -6  -3 -15 102375. 4135.67  11
  -6   3 -15 91953.0 4048.81   9
  -6  -3 -15 96316.7 4353.23   9
  -6   3 -16 4184.64 647.037   9
  -6  -3 -16 3167.37 637.415   9
  -6  -3 -16 3193.74 553.524  11
  -6   3 -17 841.903 330.568   9
  -6  -3 -17 1443.74 424.621   9
  -6  -3 -17 723.605 294.289  11
  -6  -3 -18 76142.8 3145.77  11
  -6   3 -18 73606.7 3181.84   9
  -6  -3 -18 77620.0 3500.92   9
  -6  -3 -19 18124.3 1405.66   3
  -6   3 -19 13960.3 1057.33   9
  -6  -3 -19 15915.7 1281.31   9
  -6  -3 -20 12001.4 1093.90   3
  -6  -3 -20 12215.5 1049.58   9
  -6  -3 -21 363.473 208.409  10
  -6   3 -21 587.785 223.117  10
  -6  -3 -21 498.229 217.939   9
  -6  -3 -21 371.202 215.901   3
  -6  -3 -21 504.400 243.043   1
  -6  -3 -22 46343.4 1523.24   1
  -6  -3 -22 45040.7 1605.62   3
  -6  -3 -22 39875.6 1436.00   9
  -6   3 -22 39509.1 1276.84  10
  -6  -3 -23 54098.9 2088.04   1
  -6  -3 -23 53154.5 2109.41   9
  -6  -3 -23 59669.0 2227.46   3
  -6  -4  24 4764.99 486.196  12
  -6  -4  23 593.683 214.724  12
   6  -4 -23 229.421 150.588   6
   6  -4 -22 82588.4 3276.33   6
  -6  -4  22 85645.7 3365.46  12
  -6  -4  21 563.750 255.655  12
   6  -4 -21 1005.14 323.903   6
  -6  -4  20 69.8633 179.824  12
   6  -4 -20 439.412 230.818   6
  -6  -4  19 3963.96 629.876  12
   6  -4 -19 3703.20 632.927   6
  -6  -4  18 82459.5 3598.35  19
  -6  -4  18 79892.6 3594.68  12
   6  -4 -18 78783.1 3687.63   6
  -6  -4  17 9104.06 1042.15  19
  -6  -4  17 7312.22 910.215  12
   6  -4 -17 7810.31 998.248   6
  -6  -4  16 3747.86 695.189  19
   6  -4 -16 2340.94 572.630   6
  -6  -4  16 3490.04 629.778  12
  -6  -4  15 92.0262 216.127  12
  -6  -4  14 54955.0 2924.80  12
   6  -4 -13 25184.3 1964.43   6
  -6  -4  13 23632.2 1766.69  12
   6  -4 -12 2256.10 583.384   6
  -6  -4  12 1894.19 520.209  12
   6  -4 -11 21974.5 1826.86   6
  -6  -4  11 22375.6 1713.11  12
   6  -4 -10 35926.6 2447.52   6
  -6  -4  10 40541.2 2374.16  12
   6  -4  -9 3138.09 670.952   6
  -6  -4   9 2681.37 580.408  12
   6  -4  -8 72752.4 3658.07   6
  -6  -4   8 67363.8 3342.38  12
   6  -4  -7 2932.39 647.924   6
  -6  -4   7 1608.36 463.500  12
   6  -4  -6 29399.8 2067.59   6
  -6  -4   6 24589.9 1783.05  12
   6  -4  -5 20345.4 1651.22   6
  -6  -4   5 15107.4 1368.15  12
   6  -4  -4 124000. 5191.04   6
  -6  -4   4 124281. 4986.17  12
   6  -4  -3 3755.98 718.221   6
  -6  -4   3 4654.98 740.303  12
   6  -4  -2 59755.6 3076.17   6
  -6  -4   2 60138.3 2946.73  12
  -6  -4   2 60735.3 3295.46  11
   6  -4  -1 33903.4 2111.11   6
  -6  -4   1 34434.2 2050.32  12
  -6  -4   1 33170.3 2285.85  11
   6  -4   0 109942. 4458.03   6
  -6  -4   0 107150. 4784.98  11
  -6  -4   0 102867. 4325.83  12
  -6  -4  -1 9143.87 1150.45  11
  -6  -4  -1 7665.70 895.061  12
  -6  -4  -2 45077.2 2690.82  11
  -6  -4  -2 42778.5 2307.92  12
  -6  -4  -3 20643.9 1806.36  19
  -6  -4  -3 25897.4 1661.57  12
  -6  -4  -3 26495.9 1960.50  11
  -6  -4  -4 123149. 5462.65  19
  -6  -4  -4 123669. 6318.52  15
  -6  -4  -4 136198. 5117.85  12
  -6  -4  -5 427.054 317.160  11
  -6  -4  -5 101.049 150.128  19
  -6  -4  -5 71.5250 198.776  12
  -6  -4  -5 177.385 322.691  15
  -6  -4  -6 26494.8 1884.42  19
  -6  -4  -6 25316.5 1926.90  11
  -6  -4  -7 2108.38 491.458  19
  -6  -4  -7 1779.32 541.461  11
  -6  -4  -8 101130. 4424.29  11
  -6  -4  -8 87355.2 5040.44  15
  -6  -4  -9 3593.44 631.699   9
  -6  -4  -9 4974.78 819.078  11
  -6  -4  -9 2747.74 813.681  15
  -6  -4 -10 497.722 314.099  11
  -6  -4 -10 680.185 296.647   9
  -6  -4 -11 4526.52 708.826   9
  -6  -4 -11 6103.29 864.029  11
  -6  -4 -12 99644.4 4183.89  11
  -6  -4 -12 83324.9 3826.00   9
  -6  -4 -13 12111.2 1184.73  11
  -6  -4 -13 10964.9 1076.64   9
  -6  -4 -14 7134.57 887.071  11
  -6  -4 -14 5760.32 755.090   9
  -6  -4 -15 4139.02 673.543  11
  -6  -4 -15 4739.62 654.992   9
  -6  -4 -16 70507.9 3137.17   9
  -6  -4 -16 74750.5 3556.35   3
  -6  -4 -16 79994.6 3361.10  11
  -6  -4 -17 2579.93 560.755   3
  -6  -4 -17 2424.44 454.438  11
  -6  -4 -17 2122.71 403.481   9
  -6  -4 -18 21181.1 1187.72  11
  -6  -4 -18 20438.7 1380.68   3
  -6  -4 -19 1856.81 436.630   3
  -6  -4 -20 61730.8 2735.60   3
  -6  -4 -20 63610.7 2718.67   1
  -6  -4 -21 1055.14 267.616   3
  -6  -4 -21 677.882 228.889   1
  -6  -4 -22 22367.6 1155.26   3
  -6  -4 -22 21036.5 1107.05   1
  -6  -5  22 382.237 155.221  12
   6  -5 -21 1063.94 265.564   6
  -6  -5  21 1586.02 282.495  11
  -6  -5  21 964.137 254.385  12
   6  -5 -20 7957.82 773.056   6
  -6  -5  20 9139.09 801.956  12
   6  -5 -19 14108.9 1086.85   6
  -6  -5  19 10308.2 923.052  12
  -6  -5  18 3417.52 555.951  12
   6  -5 -18 3155.51 551.298   6
  -6  -5  17 4436.17 640.033  12
  -6  -5  17 3939.56 597.362  19
  -6  -5  16 6964.83 825.969  12
  -6  -5  16 5204.25 749.711  19
  -6  -5  15 65814.0 3131.91  12
  -6  -5  15 63948.8 3238.73  19
   6  -5 -15 69578.8 3324.38   6
  -6  -5  14 6309.76 840.399  12
  -6  -5  14 6982.46 962.908  19
   6  -5 -14 6267.43 890.915   6
  -6  -5  13 1561.44 439.480  12
  -6  -5  13 1529.32 502.307  19
   6  -5 -13 1902.03 527.805   6
  -6  -5  12 5774.93 833.977  12
  -6  -5  12 6513.11 986.809  19
   6  -5 -12 7096.05 953.281   6
  -6  -5  11 42404.3 2481.71  12
  -6  -5  11 46072.9 2880.87  19
   6  -5 -11 46673.0 2724.41   6
  -6  -5  10 4647.83 738.130  12
  -6  -5  10 3419.58 761.362  19
   6  -5 -10 4011.50 744.550   6
  -6  -5   9 25394.4 1810.96  12
  -6  -5   9 23581.2 2052.92  19
   6  -5  -9 26416.5 1953.07   6
  -6  -5   8 11846.7 1203.57  12
  -6  -5   8 11948.6 1449.59  19
   6  -5  -8 12083.5 1309.06   6
  -6  -5   7 57968.1 3450.31  19
  -6  -5   7 56490.8 3194.99  11
  -6  -5   7 58344.0 3018.96  12
   6  -5  -7 62475.2 3208.11   6
  -6  -5   6 18329.0 1814.83  19
   6  -5  -6 20202.3 1670.31   6
  -6  -5   6 22062.4 1664.48  12
  -6  -5   6 23932.6 1870.86  11
   6  -5  -5 8390.90 1036.90   6
  -6  -5   5 7871.45 968.963  12
   6  -5  -5 8030.31 832.117   7
   6  -5  -4 14201.1 1349.15   6
  -6  -5   4 16560.6 1400.86  12
   6  -5  -4 13700.3 1140.76   7
  -6  -5   3 38522.7 2670.47  19
   6  -5  -3 37745.7 2277.31   6
  -6  -5   3 38481.9 2276.47  12
   6  -5  -3 35921.0 2031.07   7
  -6  -5   2 64454.6 3615.20  19
   6  -5  -2 63503.7 2930.70   7
  -6  -5   2 63833.6 3158.66  12
   6  -5  -2 64118.8 3139.60   6
  -6  -5   1 6111.66 1169.43  15
   6  -5  -1 7656.02 891.972   6
  -6  -5   1 8135.55 1159.53  19
  -6  -5   1 6959.74 908.389  12
  -6  -5   0 21492.1 2200.34  15
  -6  -5   0 23258.6 1677.77  12
  -6  -5   0 23233.0 1856.90  11
  -6  -5   0 22160.4 1916.15  19
  -6  -5  -1 15740.3 1328.74  12
  -6  -5  -1 16206.5 1521.42  11
  -6  -5  -1 14430.2 1507.33  19
  -6  -5  -2 96074.9 4117.58  12
  -6  -5  -2 95226.5 4548.25  19
  -6  -5  -2 103638. 4595.30  11
  -6  -5  -3 649.387 359.457  11
  -6  -5  -3 223.043 234.262  19
  -6  -5  -3-79.9626 237.544  12
  -6  -5  -4 3748.81 726.559  11
  -6  -5  -4 3137.90 572.811  12
  -6  -5  -4 3181.53 693.164  19
  -6  -5  -5 88414.3 3780.04  12
  -6  -5  -5 93368.3 4219.04  11
  -6  -5  -5 84031.5 4021.95  19
  -6  -5  -6 71599.5 3484.02  11
  -6  -5  -6 59240.8 3123.52  19
  -6  -5  -7 52996.6 2868.27  11
  -6  -5  -7 46514.8 2568.80  19
  -6  -5  -8 1497.23 482.310  11
  -6  -5  -9 29027.2 2013.92  11
  -6  -5 -10 22891.9 1722.83  11
  -6  -5 -11 32144.8 2060.17  11
  -6  -5 -12 12221.4 1220.12   3
  -6  -5 -12 10799.9 1099.54  11
  -6  -5 -13 40014.1 2322.35   3
  -6  -5 -13 38152.4 2199.36  11
  -6  -5 -14 62052.2 3086.02   3
  -6  -5 -14 67461.1 3037.41  11
  -6  -5 -15 21409.3 1508.46   3
  -6  -5 -15 18841.9 1353.78  11
  -6  -5 -16 8950.91 915.847   3
  -6  -5 -16 7461.60 772.208  11
  -6  -5 -17 48954.6 2225.22  11
  -6  -5 -18 16239.0 1129.22   1
  -6  -5 -19 26299.7 1412.63   1
  -6  -5 -20 2060.64 324.864   3
  -6  -5 -20 2329.83 332.055   1
  -6  -6  19 6264.65 541.126  12
  -6  -6  18 7311.28 650.023  12
  -6  -6  17 52889.5 2251.66  12
  -6  -6  17 48164.9 2056.86  11
  -6  -6  16 1151.59 295.532  12
  -6  -6  16 1203.83 296.744  11
   6  -6 -16 1093.34 326.963   6
  -6  -6  15 60.1279 141.253  12
  -6  -6  15 395.359 196.766  11
   6  -6 -15 66.5205 139.774   6
  -6  -6  14 220.173 172.353  19
   6  -6 -14-71.5870 225.549   6
  -6  -6  14 323.863 215.119  12
  -6  -6  14 573.843 259.347  11
  -6  -6  13 61102.9 2967.43  19
   6  -6 -13 59320.8 2837.66   6
  -6  -6  13 57160.9 2728.85  12
  -6  -6  13 57738.2 2743.67  11
  -6  -6  12 549.265 304.138  19
   6  -6 -12 476.221 263.725   6
  -6  -6  12 289.027 200.945  12
  -6  -6  12 75.5599 194.554  11
  -6  -6  11 14723.4 1391.22  19
   6  -6 -11 15664.6 1301.61   6
  -6  -6  11 12847.1 1152.78  12
  -6  -6  11 12766.6 1181.43  11
   6  -6 -10 8633.57 969.180   6
  -6  -6  10 7123.02 857.094  12
  -6  -6  10 6396.72 930.126  19
  -6  -6  10 6065.22 853.901  11
   6  -6  -9 85546.2 3712.63   6
  -6  -6   9 74697.2 3493.31  12
  -6  -6   9 82902.7 3709.24  11
  -6  -6   9 80195.7 3955.85  19
  -6  -6   8 113.774 238.995  19
   6  -6  -8 84.8022 251.921   6
  -6  -6   8 80.5411 189.165  12
  -6  -6   8 180.709 284.692  11
   6  -6  -7 42610.7 2357.52   6
   6  -6  -7 39372.2 1955.66   7
  -6  -6   7 39917.1 2270.83  12
  -6  -6   7 41179.4 2412.68  11
  -6  -6   7 38734.5 2577.57  19
  -6  -6   6 711.516 374.221  19
   6  -6  -6 576.076 250.345   7
   6  -6  -6 819.228 333.889   6
  -6  -6   6 943.135 408.940  11
  -6  -6   6 818.844 333.733  12
  -6  -6   5 142225. 5544.25  11
  -6  -6   5 126691. 5221.33  12
   6  -6  -5 145398. 5328.43   6
   6  -6  -5 129838. 4909.75   7
   6  -6  -4 4955.55 640.117   7
   6  -6  -4 5577.26 742.763   6
  -6  -6   4 4919.19 796.765  11
  -6  -6   4 3932.34 669.700  12
   6  -6  -3 6777.36 794.776   6
   6  -6  -3 6717.45 765.218   7
  -6  -6   3 6683.80 852.525  12
  -6  -6   3 7274.41 969.894  11
  -6  -6   3 6420.10 1017.72  19
  -6  -6   2 2111.96 579.343  19
   6  -6  -2 1062.37 322.032   7
  -6  -6   2 1655.10 491.983  11
  -6  -6   2 1370.53 416.698  12
   6  -6  -1 69450.3 3097.91   7
  -6  -6   1 71195.9 3277.35  12
  -6  -6   1 75599.4 3570.54  11
  -6  -6   1 67518.5 3612.95  19
   6  -6   0 9780.55 940.365   7
  -6  -6   0 7687.70 907.175  12
  -6  -6   0 9144.19 1150.93  19
  -6  -6   0 8367.25 1032.03  11
  -6  -6  -1 4635.20 698.654  12
  -6  -6  -1 3759.27 732.029  19
  -6  -6  -1 3963.66 727.727  11
  -6  -6  -2 5845.55 896.025  19
  -6  -6  -2 5379.59 729.532  12
  -6  -6  -3 71920.5 3525.21  19
  -6  -6  -3 71838.1 3234.78  12
  -6  -6  -4 181.260 190.613  19
  -6  -6  -4 720.546 293.244  12
  -6  -6  -5 22543.5 1616.64  19
  -6  -6  -5 20161.1 1409.04   3
  -6  -6  -6 8529.04 920.149  19
  -6  -6  -6 9053.90 914.992   3
  -6  -6  -7 85098.0 3732.60  11
  -6  -6  -7 78245.6 3434.72   3
  -6  -6  -8 1993.61 504.104  11
  -6  -6  -8 1824.40 426.831   3
  -6  -6  -9 115024. 4558.09  11
  -6  -6  -9 107653. 4339.04   3
  -6  -6 -10 375.640 236.970  11
  -6  -6 -10 406.074 236.007   3
  -6  -6 -11 22159.2 1490.73  11
  -6  -6 -11 20636.0 1409.00   3
  -6  -6 -12 2670.16 481.379  11
  -6  -6 -12 3265.14 524.490   3
  -6  -6 -13 32683.4 1795.47  11
  -6  -6 -13 34594.8 1809.80   3
  -6  -6 -14 159.308 208.798  11
  -6  -6 -14 385.786 183.179   1
  -6  -6 -14 209.355 182.452   3
  -6  -6 -15 38118.9 1807.64   1
  -6  -6 -15 35253.1 1728.73   3
  -6  -6 -15 36429.2 1750.68  11
  -6  -6 -16 199.818 139.377   3
  -6  -6 -16 290.531 144.737   1
  -6  -6 -17 53342.1 2063.71   3
  -6  -6 -17 51685.8 2073.93   1
  -6  -7  15 12059.2 751.785  12
  -6  -7  14-36.5516 101.569  12
  -6  -7  13 41.4529 137.674  12
  -6  -7  12 1178.49 221.224  11
  -6  -7  12 2787.91 404.000  12
  -6  -7  11 12909.8 881.989  11
  -6  -7  11 13483.5 968.119  12
  -6  -7  10 7201.20 720.905  12
  -6  -7  10 8357.54 719.304  11
  -6  -7  10 8309.46 871.253  19
   6  -7 -10 7477.49 723.982   6
  -6  -7   9 7664.47 757.154  12
  -6  -7   9 6002.40 641.166  11
  -6  -7   9 6672.95 820.070  19
   6  -7  -9 7796.97 730.839   6
  -6  -7   8 10692.1 921.071  12
  -6  -7   8 11328.8 932.716  11
  -6  -7   8 13368.9 1177.75  19
   6  -7  -8 10085.5 866.197   6
  -6  -7   7 29160.6 1428.14  12
  -6  -7   7 30779.4 1470.65  11
  -6  -7   7 32856.5 1801.25  19
   6  -7  -7 35176.3 1441.46   6
  -6  -7   6 17775.9 1129.69  12
  -6  -7   6 17094.4 1128.53  11
  -6  -7   6 16515.6 1312.25  19
  -6  -7   5 4921.19 626.110  12
   6  -7  -5 4083.03 486.750   7
  -6  -7   5 5212.36 661.548  11
  -6  -7   4 20204.4 1324.83  12
  -6  -7   4 19072.7 1344.52  11
   6  -7  -4 16786.5 1099.17   7
  -6  -7   3 32029.0 1796.58  12
  -6  -7   3 36845.3 1950.98  11
  -6  -7   3 34123.6 2108.68  19
   6  -7  -3 30654.8 1623.34   7
  -6  -7   2 56908.8 2586.30  12
  -6  -7   2 56693.5 2892.01  19
  -6  -7   2 56009.2 2654.95  11
   6  -7  -2 55331.3 2402.59   7
  -6  -7   1 3719.88 646.380  19
  -6  -7   1 2690.69 499.370  11
  -6  -7   1 3281.20 522.082  12
   6  -7  -1 2934.83 465.672   7
  -6  -7   0 12339.9 1007.63  12
  -6  -7   0 11401.6 1032.57  11
  -6  -7   0 12570.8 1164.04  19
   6  -7   0 10886.6 885.905   7
  -6  -7  -1 26525.1 1568.85  12
  -6  -7  -1 29419.9 1811.42  19
  -6  -7  -1 24924.4 1617.85  11
   6  -7   1 26445.8 1477.82   7
  -6  -7  -2 39891.8 2249.42  19
   6  -7   2 44935.9 2052.94   7
  -6  -7  -2 43654.5 2231.97  11
   6  -7   3 5405.30 613.195   7
  -6  -7  -3 4559.56 649.591  19
  -6  -7  -4 50920.2 2438.83  11
   6  -7   4 50021.7 2239.08   7
  -6  -7  -4 49730.7 2380.79  19
   6  -7   5 20868.6 1240.72   7
  -6  -7  -5 18110.0 1299.70  11
   6  -7   6 53506.5 2339.99   7
  -6  -7  -6 57469.3 2565.60  11
   6  -7   7 37231.7 1405.58   7
  -6  -7  -7 41829.5 1674.18  11
   6  -7   8 434.026 193.396   7
  -6  -7  -8 33.4040 49.6401   1
  -6  -7  -9 31.5252 33.1208   1
  -6  -7 -10 28.6275 42.5265   1
   6  -7  12 432.635 142.621   7
   6  -7  13 2560.71 287.427   7
  -6  -7 -13 3520.46 380.489  11
  -6  -8   8 5183.15 427.609  12
  -6  -8   7 18099.1 927.426  12
  -6  -8   6 43400.9 1743.51  12
  -6  -8   5 2745.57 338.174  12
  -6  -8   0 38035.2 1552.67  11
  -6  -8  -1 1275.41 226.658  11
  -6  -8  -2 21559.8 1028.01  11
   6  -8   2 20111.7 956.260   7
  -6  -8  -3 560.835 151.901  11
   7   0 -26 4824.05 484.908   4
   7   0 -25-46.4679 189.012   4
   7   0 -24 121393. 4471.75   4
   7   0 -23 71.2497 167.343  16
   7   0 -23 129.856 192.886   4
   7   0 -22 17505.0 1331.90   4
   7   0 -22 17833.2 1416.47  16
   7   0 -21 110.068 141.621   6
   7   0 -21 81.5116 171.248   4
   7   0 -21 271.826 251.793  16
   7   0 -20 7135.90 963.524  16
   7   0 -20 7741.04 946.431   4
   7   0 -20 6349.92 756.425   6
   7   0 -19-106.467 433.078  16
   7   0 -19 667.957 332.407   4
   7   0 -19 153.230 197.148   6
   7   0 -18 12258.6 1335.02  16
   7   0 -18 12523.0 1280.95   4
   7   0 -18 11760.0 1149.86   6
   7   0 -17 90.8442 165.294   6
   7   0 -17 316.458 332.374   4
   7   0 -16 136648. 5858.47   4
   7   0 -16 149345. 5773.26   6
   7   0 -15 99.1747 275.585   6
   7   0 -15 111.368 286.510   4
   7   0 -14 38412.9 2365.03   6
   7   0 -14 32572.5 2320.45   4
   7   0 -14 33583.4 2797.92  14
   7   0 -13 495.878 388.379  14
   7   0 -13 414.019 266.574   6
   7   0 -13 454.248 315.805   4
  -7   0  12 74132.5 4080.53  13
   7   0 -12 74306.1 3624.97   6
   7   0 -12 69133.4 3671.13   4
   7   0 -12 68506.8 4179.47  14
   7   0 -11-113.358 266.205   4
   7   0 -11 104.375 245.111   6
   7   0 -11 488.598 382.468  14
  -7   0  11 143.828 213.619  13
   7   0 -10 93852.1 4974.04  14
   7   0 -10 89324.0 4330.79   4
  -7   0  10 93119.8 4718.71  13
   7   0  -9-112.269 288.822   4
   7   0  -9 318.997 374.569  14
  -7   0   9-138.889 206.299  13
   7   0  -8 6589.75 985.501   4
   7   0  -8 7217.76 1203.18  14
  -7   0   8 6034.75 1025.78  13
   7   0  -7 309.319 363.223  14
  -7   0   7 135.246 347.949  13
   7   0  -7 111.351 261.529   4
   7   0  -6 141366. 6495.60  14
  -7   0   6 143350. 6295.07  13
   7   0  -6 148076. 6034.59   4
   7   0  -5-342.936 379.681  18
   7   0  -5-150.044 386.030  14
  -7   0   5-132.701 418.134  13
   7   0  -5-214.394 373.429   4
   7   0  -4 3487.58 759.942  18
   7   0  -4 1628.75 586.252  14
  -7   0   4 3950.94 832.969  13
   7   0  -4 2102.56 556.685   4
   7   0  -3-553.345 532.679  18
   7   0  -3 206.337 286.779   4
   7   0  -3-145.795 612.521  14
  -7   0   3-392.065 549.064  13
   7   0  -2 216233. 8170.12  18
   7   0  -2 226347. 8781.90  14
  -7   0   2 213526. 8442.98  13
   7   0  -2 217519. 8077.49   4
   7   0  -1-101.001 351.840   4
   7   0  -1-143.526 564.017  14
  -7   0   1-127.280 443.366  13
   7   0  -1-322.907 452.191  18
   7   0   0 18987.6 1626.17  18
   7   0   0 16172.2 1775.25  14
   7   0   1 715.653 582.634  14
   7   0   1 849.413 460.335  18
   7   0   2 259622. 9346.80  18
   7   0   2 258728. 9904.16  14
   7   0   3-105.878 294.215  18
   7   0   3-143.969 400.050  14
   7   0   4 106.587 274.245  18
   7   0   4 580.648 373.465  14
   7   0   5-146.692 266.871  14
   7   0   6 22279.5 2074.75  14
   7   0   7-150.615 223.699  14
  -7   0  -7 336.742 333.427   8
   7   0   8 611.035 424.501  14
  -7   0  -8 113.242 206.079   8
   7   0   9-154.807 281.604  14
  -7   0  -9 114.124 432.146   8
   7   0  10 95668.9 4967.66  14
  -7   0 -10 90720.1 4379.06   8
   7   0  11 157.077 329.956  14
  -7   0 -11 115.066 270.247   8
  -7   0 -12 73185.1 3763.13   8
  -7   0 -13-113.443 291.851   8
  -7   0 -14 3781.14 764.705   8
  -7   0 -15 104.657 245.792   9
  -7   0 -16 20628.8 1681.74   9
  -7   0 -17 187.077 196.546   9
  -7   0 -18 16044.4 1367.89   9
  -7   0 -19 389.721 231.802   9
  -7   0 -20 54996.0 2640.76   9
  -7   0 -21 58.8016 151.277   9
  -7   0 -22 63517.3 2626.97   9
  -7   0 -23 74.9498 124.486  10
  -7   0 -23 110.300 128.093   9
   7  -1 -26 28777.9 1315.84   4
   7   1 -26 28905.6 1319.03   4
   7  -1 -25 5487.69 577.953   4
   7   1 -25 6036.59 596.376   4
   7  -1 -24 24268.9 1414.65   4
   7   1 -24 26284.1 1464.94   4
   7  -1 -23 10141.3 976.948  16
   7   1 -23 11769.6 1027.17  16
   7  -1 -23 10663.6 945.568   4
   7   1 -23 12350.3 1003.31   4
   7  -1 -22 54857.6 2592.99   4
   7   1 -22 53223.3 2558.28   4
   7  -1 -22 49124.3 2228.74   6
   7  -1 -22 53523.1 2664.39  16
   7   1 -22 51766.3 2600.30  16
   7  -1 -21 3205.75 514.785   6
   7  -1 -21 3740.13 654.222  16
   7   1 -21 3623.37 640.465  16
   7  -1 -21 4162.51 645.841   4
   7   1 -21 3564.01 617.705   4
   7  -1 -20 10819.6 1097.22   4
   7   1 -20 8669.70 1004.62   4
   7  -1 -20 11254.7 1022.33   6
   7   1 -20 8815.00 830.514   6
   7  -1 -20 8898.49 1056.90  16
   7   1 -20 10096.2 1109.71  16
   7   1 -19 135.428 159.037   6
   7  -1 -19 160.730 223.319   6
   7  -1 -19 103.451 217.308  16
   7   1 -19 100.067 235.009  16
   7  -1 -19 90.8146 213.281   4
   7   1 -19-91.3411 253.815   4
   7  -1 -18 50441.8 2763.37   4
   7   1 -18 45403.0 2664.96   4
   7   1 -18 46725.9 2464.18   6
   7  -1 -18 49610.3 2628.43   6
   7  -1 -18 48194.4 2836.45  16
   7   1 -18 46608.7 2774.31  16
   7  -1 -17 46185.9 2585.40   6
   7   1 -17 45034.8 2453.49   6
   7  -1 -17 41030.1 2555.21   4
   7   1 -17 45133.6 2664.51   4
   7  -1 -16 2406.33 596.688   4
   7   1 -16 2525.45 620.093   4
   7  -1 -16 2567.98 591.801   6
   7   1 -16 3237.80 631.253   6
   7  -1 -15 2962.25 630.874   6
   7  -1 -15 2688.25 644.070   4
   7   1 -15 2379.01 617.052   4
   7   1 -15 3405.34 649.017   6
   7  -1 -14 65028.1 3389.24   4
   7   1 -14 63083.1 3363.33   4
   7  -1 -14 65216.3 3351.55   6
   7   1 -14 59923.9 3189.19   6
   7  -1 -13 171300. 6809.44   4
   7   1 -13 182201. 6956.47   4
   7  -1 -13 169668. 7526.39  14
   7   1 -13 166835. 7424.37  14
  -7   1  13 163646. 7171.30  13
  -7  -1  13 172158. 7291.92  13
   7  -1 -13 177943. 6784.71   6
   7  -1 -12 30669.9 2176.90   4
   7   1 -12 30611.0 2161.64   4
  -7   1  12 28159.3 2329.95  13
  -7  -1  12 29178.9 2396.14  13
   7  -1 -12 26030.2 2419.32  14
   7   1 -12 30426.2 2543.76  14
   7  -1 -11 2101.93 572.001   4
   7   1 -11 1668.32 538.274   4
   7  -1 -11 2113.52 706.272  14
   7   1 -11 1889.77 643.056  14
  -7   1  11 1802.09 620.258  13
  -7  -1  11 2405.44 666.985  13
   7  -1 -10 2438.46 620.976   4
   7   1 -10 1894.58 613.253   4
   7  -1 -10 3226.87 833.842  14
   7   1 -10 2971.89 774.513  14
  -7   1  10 2597.68 707.823  13
  -7  -1  10 3627.90 793.076  13
   7  -1 -10 3054.79 649.857   6
   7  -1  -9 160442. 6368.59   4
   7   1  -9 153064. 6314.74   4
   7  -1  -9 168199. 7147.02  14
   7   1  -9 153922. 6911.19  14
  -7   1   9 152227. 6621.58  13
  -7  -1   9 155629. 6725.08  13
   7  -1  -9 151150. 6180.49   6
   7  -1  -8 46986.3 2801.93   4
   7   1  -8 47710.8 2817.20   4
   7  -1  -8 46974.0 3233.91  14
   7   1  -8 44884.2 3146.76  14
  -7   1   8 46940.8 3028.53  13
  -7  -1   8 48996.9 3101.55  13
   7  -1  -8 48317.1 2757.25   6
   7  -1  -7 11296.9 1268.60   4
   7   1  -7 12695.1 1357.94   4
   7  -1  -7 13643.7 1324.71   6
   7  -1  -7 11004.0 1475.32  14
   7   1  -7 11286.2 1469.06  14
  -7   1   7 10286.5 1326.56  13
  -7  -1   7 10365.8 1352.44  13
   7  -1  -6 1390.39 516.511   4
   7   1  -6 1723.28 507.669   4
   7  -1  -6 1218.86 532.414  14
   7   1  -6 1333.92 562.859  14
  -7   1   6 1438.10 533.490  13
  -7  -1   6 1468.44 526.319  13
   7  -1  -6 1783.63 511.616   6
   7  -1  -5 144682. 5814.72   6
   7  -1  -5 140416. 5889.58   4
   7   1  -5 146032. 5954.36   4
  -7   1   5 146779. 6277.62  13
  -7  -1   5 147551. 6328.24  13
   7  -1  -5 142857. 6545.60  14
   7   1  -5 154674. 6609.21  14
   7  -1  -4 90514.5 4279.54   4
   7   1  -4 100907. 4437.48   4
   7  -1  -4 94074.4 4882.62  14
   7   1  -4 96959.2 4877.07  14
  -7   1   4 100481. 4743.35  13
  -7  -1   4 99663.2 4793.04  13
   7  -1  -4 91111.6 4415.37  18
   7   1  -4 92181.9 4410.99  18
   7  -1  -3 17573.3 1545.12   4
   7   1  -3 17836.6 1561.57   4
   7  -1  -3 15536.6 1557.41  18
   7   1  -3 15781.9 1555.82  18
  -7   1   3 18672.6 1776.85  13
  -7  -1   3 17405.4 1745.99  13
   7  -1  -3 19449.4 1918.91  14
   7   1  -3 14459.5 1691.41  14
   7  -1  -2 1529.25 586.573  18
   7   1  -2 2146.49 639.102  18
   7  -1  -2 1157.62 609.444  14
   7   1  -2 1276.91 615.909  14
  -7   1   2 1253.98 575.704  13
  -7  -1   2 1411.36 573.356  13
   7  -1  -2 1797.47 576.076   4
   7   1  -2 1613.77 562.205   4
  -7   1   1 98353.3 4673.26  13
  -7  -1   1 93976.7 4630.42  13
   7  -1  -1 98229.2 4901.99  14
   7   1  -1 90560.9 4758.35  14
   7  -1  -1 98021.7 4473.35  18
   7   1  -1 97776.6 4439.17  18
   7  -1   0 218399. 8516.24  14
   7   1   0 210821. 8403.46  14
  -7  -1   0 202844. 7360.28  11
   7  -1   0 210983. 7899.83  18
   7   1   0 212742. 7899.62  18
   7  -1   1 124822. 5688.92  14
   7   1   1 120092. 5582.76  14
   7  -1   1 119195. 5115.55  18
   7   1   1 117175. 5087.27  18
  -7  -1  -1 115392. 4620.49  11
   7  -1   2 47292.8 2750.73  18
   7   1   2 47143.7 2729.77  18
   7  -1   2 38997.5 2858.52  14
   7   1   2 45594.4 3041.21  14
   7  -1   3 3291.40 812.832  14
   7   1   3 2126.45 686.403  14
   7  -1   3 2946.95 639.411  18
   7   1   3 2301.19 625.959  18
   7  -1   4 78241.4 4431.00  14
   7   1   4 92218.1 4634.67  14
   7  -1   4 89198.4 4151.41  18
   7   1   4 92622.3 4199.25  18
   7  -1   5 14526.2 1646.45  14
   7   1   5 16430.6 1729.88  14
   7   1   6 3205.10 801.602  14
   7  -1   6 3959.64 849.794  14
   7  -1   7 3113.26 784.696  14
   7   1   7 3243.62 810.598  14
  -7  -1  -7 3806.99 750.234   8
  -7   1  -7 3481.56 701.992   8
   7  -1   8 42990.7 3084.15  14
   7   1   8 51294.3 3303.83  14
  -7  -1  -8 54104.8 3042.74   8
  -7   1  -8 49046.0 2879.67   8
   7  -1   9 124129. 5791.19  14
   7   1   9 118725. 5699.49  14
  -7  -1  -9 124763. 5317.56   8
  -7   1  -9 113739. 5147.11   8
   7  -1  10 13864.6 1638.21  14
   7   1  10 13364.1 1609.67  14
  -7  -1 -10 12902.0 1384.77   8
  -7   1 -10 13630.8 1396.63   8
  -7  -1 -11 455.972 317.332   8
  -7   1 -11 1106.18 450.353   8
  -7  -1 -12 46119.9 2818.82   8
  -7   1 -12 47059.2 2802.28   8
  -7  -1 -13 85889.5 4120.47   8
  -7   1 -13 82582.3 4039.34   8
  -7  -1 -14 37871.8 2444.22   8
  -7   1 -14 34319.7 2332.85   8
  -7   1 -15 1166.78 396.912   9
  -7   1 -16 1012.46 362.858   9
  -7   1 -17 20158.6 1532.82   9
  -7   1 -18 7609.47 876.064   9
  -7   1 -19 981.281 330.410   9
  -7   1 -20 36366.2 1878.60   9
  -7  -1 -20 32496.1 1670.53   3
  -7   1 -21 3864.34 507.357   9
  -7  -1 -21 3083.32 381.576   3
  -7   1 -22 21939.2 1198.79   9
  -7   1 -23 1583.11 248.523   9
  -7  -1 -23 1132.82 231.988  10
  -7   1 -23 1940.10 302.942  10
   7  -2 -24 698.166 231.350   4
   7   2 -24 735.766 251.546   4
   7  -2 -23 54793.8 1759.08   4
   7   2 -23 53039.4 1737.50   4
   7  -2 -22 3426.82 507.203   4
   7   2 -22 3156.92 502.464   4
   7  -2 -22 3494.47 540.800  16
   7   2 -22 3322.87 515.081  16
   7  -2 -22 3145.05 454.823   6
   7  -2 -21 1042.83 336.223   4
   7   2 -21 847.626 307.209   4
   7  -2 -21 724.304 314.585  16
   7   2 -21 824.580 307.147  16
   7  -2 -21 836.261 274.534   6
   7  -2 -20 4704.57 677.537   4
   7   2 -20 3792.41 614.721   4
   7  -2 -20 4269.66 630.724   6
   7  -2 -20 3175.14 616.188  16
   7   2 -20 5165.58 742.804  16
   7  -2 -19 38924.8 2171.54   6
   7   2 -19 33029.7 1790.11   6
   7  -2 -19 34131.5 2195.34  16
   7   2 -19 38545.1 2221.44  16
   7  -2 -19 39849.8 2194.00   4
   7   2 -19 39148.0 2192.17   4
   7   2 -18 9066.68 884.570   6
   7  -2 -18 9950.12 1052.91   6
   7  -2 -18 9400.07 1020.55   4
   7   2 -18 9822.63 1051.90   4
   7  -2 -18 9682.58 1111.15  16
   7   2 -18 10060.9 1108.99  16
   7  -2 -17 102.760 215.856  16
   7   2 -17-96.9920 176.449  16
   7  -2 -17-179.418 326.376   4
   7   2 -17-90.4841 268.792   4
   7   2 -17-73.0327 187.893   6
   7  -2 -17 92.8793 168.969   6
   7  -2 -16 6002.50 877.411   4
   7   2 -16 4351.02 758.549   4
   7   2 -16 5729.50 786.726   6
   7  -2 -16 5097.77 824.623   6
   7  -2 -15 114573. 4883.22   4
   7   2 -15 113076. 4877.07   4
   7  -2 -15 118820. 4996.41   6
   7   2 -15 113694. 4730.27   6
   7  -2 -14 398.924 256.903   4
   7   2 -14 502.654 350.420   4
   7  -2 -14 523.962 311.567   6
   7  -2 -13 7124.45 978.857   4
   7   2 -13 7487.57 1020.81   4
   7  -2 -12 1238.09 516.589  14
  -7   2  12 1911.59 585.697  13
  -7  -2  12 2247.07 622.981  13
   7  -2 -12 1751.91 510.283   4
   7   2 -12 2077.08 558.564   4
   7  -2 -11 265181. 9228.22   6
  -7   2  11 243101. 9391.40  13
  -7  -2  11 240928. 9457.92  13
   7  -2 -11 256769. 9113.86   4
   7   2 -11 266507. 9206.96   4
   7  -2 -11 248966. 9856.75  14
   7   2 -11 237638. 9639.77  14
   7  -2 -10 12735.8 1331.28   6
  -7   2  10 11285.1 1373.16  13
  -7  -2  10 13667.2 1529.56  13
   7  -2 -10 14771.9 1436.52   4
   7   2 -10 11533.2 1278.07   4
   7  -2 -10 12920.2 1590.79  14
   7   2 -10 11345.3 1453.76  14
   7  -2  -9 24561.4 1902.67   6
   7  -2  -9 23566.2 2217.71  14
   7   2  -9 26978.7 2274.56  14
   7  -2  -9 26407.0 1961.93   4
   7   2  -9 29582.7 2078.91   4
  -7   2   9 24389.8 2059.81  13
  -7  -2   9 30643.5 2312.07  13
   7  -2  -8 3964.84 747.162   6
   7  -2  -8 4101.64 898.322  14
   7   2  -8 5048.33 979.150  14
  -7   2   8 5290.02 926.177  13
  -7  -2   8 4154.63 840.135  13
   7  -2  -8 4953.50 829.135   4
   7   2  -8 5413.35 864.334   4
   7  -2  -7 175965. 6661.20   6
  -7   2   7 164518. 6866.20  13
  -7  -2   7 158383. 6878.25  13
   7  -2  -7 177647. 6661.39   4
   7   2  -7 166966. 6611.30   4
   7  -2  -7 169213. 7288.39  14
   7   2  -7 167823. 7169.20  14
   7  -2  -6 6067.07 1093.74  14
   7   2  -6 4655.80 921.576  14
  -7   2   6 7318.07 1075.60  13
  -7  -2   6 7203.17 1089.34  13
   7  -2  -6 7560.82 987.816   4
   7   2  -6 6936.01 969.401   4
   7  -2  -6 7428.06 979.491   6
   7  -2  -5 1373.89 473.336   6
   7  -2  -5 1897.52 668.926  14
   7   2  -5 418.496 388.884  14
  -7   2   5 1230.95 484.728  13
  -7  -2   5 1021.07 520.096  13
   7  -2  -5 976.610 398.474   4
   7   2  -5 1481.59 464.969   4
  -7   2   4 25433.4 2060.53  13
  -7  -2   4 23769.6 2028.79  13
   7  -2  -4 27666.0 1924.48   4
   7   2  -4 24793.8 1842.47   4
   7  -2  -4 26565.5 1886.41   6
   7  -2  -4 27638.3 2335.22  14
   7   2  -4 26066.8 2224.05  14
   7  -2  -3 140757. 6196.22  14
   7   2  -3 136206. 6044.41  14
   7  -2  -3 137356. 5495.75   4
   7   2  -3 131641. 5466.14   4
   7  -2  -3 132725. 5398.27   6
   7  -2  -3 137287. 5693.82  18
   7   2  -3 131533. 5577.81  18
  -7   2   3 133699. 5795.82  13
  -7  -2   3 132497. 5837.58  13
   7  -2  -2 2696.42 571.554   6
  -7   2   2 2947.86 715.519  13
  -7  -2   2 2330.60 685.982  13
   7  -2  -2 2403.46 731.446  14
   7   2  -2 2867.88 762.807  14
   7  -2  -2 2886.31 722.965  18
   7   2  -2 2593.23 667.085  18
   7  -2  -1 42110.5 2422.40   6
   7  -2  -1 42457.9 2934.07  14
   7   2  -1 44134.7 2926.59  14
  -7  -2   1 46908.3 2540.43  11
   7  -2  -1 41817.6 2607.23  18
   7   2  -1 43684.5 2632.25  18
   7  -2   0 4178.06 968.530  14
   7   2   0 4185.19 928.708  14
   7  -2   0 4905.19 722.031   6
  -7  -2   0 5224.14 778.579  11
   7  -2   0 5006.24 872.941  18
   7   2   0 4268.09 795.758  18
   7  -2   1 12514.6 1153.96   6
   7  -2   1 16514.4 1750.84  14
   7   2   1 14702.1 1619.71  14
  -7  -2  -1 13010.3 1244.70  11
   7  -2   1 13724.9 1376.10  18
   7   2   1 13849.2 1371.05  18
   7  -2   2 5542.42 998.134  14
   7   2   2 4729.28 942.399  14
   7  -2   2 5390.08 723.105   6
   7  -2   2 5028.21 847.968  18
   7   2   2 5937.67 896.744  18
  -7  -2  -2 4664.72 711.446  11
  -7  -2  -3 134030. 5317.08  11
   7  -2   3 142524. 6185.21  14
   7   2   3 132738. 6020.87  14
   7  -2   3 137580. 5627.02  18
   7   2   3 138672. 5634.41  18
   7  -2   4 832.561 412.991  14
   7   2   4 816.372 452.611  14
  -7  -2  -4 973.910 372.427  11
   7  -2   4 1424.40 466.473  18
   7   2   4 602.388 366.166  18
   7  -2   5 8194.36 1206.82  14
   7   2   5 8191.19 1186.69  14
  -7  -2  -5 5089.96 739.723  11
   7  -2   5 5381.87 851.288  18
   7   2   5 6129.18 900.230  18
   7  -2   6 2789.20 705.006  14
   7   2   6 2198.10 615.104  14
  -7  -2  -6 1803.11 581.952   8
  -7   2  -6 1820.07 534.391   8
   7  -2   6 2436.21 587.023  18
   7   2   6 2618.02 601.255  18
  -7  -2  -6 1702.37 426.572  11
  -7  -2  -7 187838. 6874.27  11
   7  -2   7 192776. 7877.92  14
   7   2   7 188341. 7809.68  14
  -7  -2  -7 209044. 7521.13   8
  -7   2  -7 194155. 7342.86   8
  -7  -2  -8 428.768 318.419   8
  -7   2  -8 102.060 303.176   8
   7  -2   8 280.363 329.205  14
   7   2   8-138.569 291.064  14
  -7  -2  -8 434.505 274.227  11
  -7  -2  -9 34330.6 1944.54  11
  -7  -2  -9 35204.6 2313.61   8
  -7   2  -9 32687.6 2232.60   8
   7  -2   9 31965.1 2525.13  14
   7   2   9 35659.8 2635.29  14
  -7   2 -10 6715.93 946.367   8
  -7  -2 -10 5026.48 849.404   8
  -7  -2 -11 174496. 6723.51   8
  -7   2 -11 166325. 6598.12   8
  -7  -2 -12 314.108 347.801   8
  -7   2 -12 199.136 346.888   8
  -7  -2 -13 1326.26 431.533   8
  -7   2 -13 2525.68 579.312   8
  -7   2 -14 87.1174 204.699   9
  -7  -2 -14 598.044 314.114   9
  -7   2 -15 36295.7 2169.00   9
  -7  -2 -15 40331.8 2383.34   9
  -7   2 -16-76.5004 179.655   9
  -7  -2 -16 266.972 247.275   9
  -7   2 -17 1741.19 410.566   9
  -7  -2 -17 1888.66 451.124   9
  -7   2 -18 123.642 183.715   9
  -7  -2 -18 296.550 246.275   9
  -7   2 -19 49679.6 2212.23   9
  -7  -2 -19 44570.3 2285.73   9
  -7   2 -20 2953.03 415.541   9
  -7  -2 -20 2669.59 437.984   9
  -7  -2 -20 2005.61 365.394   3
  -7  -2 -20 1866.14 299.680   1
  -7   2 -21 947.104 212.595   9
  -7  -2 -21 498.008 185.482   9
  -7  -2 -21 980.181 229.832   3
  -7  -2 -22 303.685 126.682  10
  -7   2 -22 255.136 123.062  10
  -7  -2 -22 373.368 151.489   9
   7   3 -22 55252.4 1402.56   4
   7  -3 -22 61703.2 1694.92   6
   7  -3 -21 25809.3 1436.79   6
  -7  -3  21 22595.8 1196.44  12
   7  -3 -21 22405.1 1269.20   4
   7   3 -21 25869.9 1318.29   4
  -7  -3  20 6002.50 591.579  12
   7  -3 -20 6282.55 648.124   4
   7   3 -20 6742.59 674.137   4
   7  -3 -20 6219.14 715.242   6
  -7  -3  19 16068.5 1089.50  12
   7  -3 -19 15342.8 1182.33  16
   7   3 -19 13954.1 1116.11  16
   7  -3 -19 19171.9 1240.75   4
   7   3 -19 17402.9 1205.20   4
   7  -3 -19 15214.9 1228.59   6
  -7  -3  18 120023. 4612.70  12
   7  -3 -18 125168. 4894.11  16
   7   3 -18 125289. 4831.91  16
   7  -3 -18 136899. 4884.60   4
   7   3 -18 130930. 4855.16   4
   7  -3 -18 134023. 5081.53   6
  -7  -3  17 16150.0 1184.38  12
   7  -3 -17 15207.7 1299.21  16
   7   3 -17 16154.0 1289.27  16
   7  -3 -17 16619.3 1283.36   4
   7   3 -17 17910.0 1322.98   4
   7   3 -17 14714.1 1103.80   6
   7  -3 -17 17693.4 1431.58   6
  -7  -3  16 8250.92 849.533  12
   7  -3 -16 8881.98 1011.14  16
   7   3 -16 7752.38 909.211  16
   7  -3 -16 8817.65 936.388   4
   7   3 -16 11380.5 1065.63   4
   7  -3 -16 10044.9 1095.83   6
   7   3 -16 9156.76 902.290   6
   7  -3 -15 4389.91 728.288  16
   7   3 -15 4436.81 693.334  16
   7  -3 -15 4007.35 659.509   4
   7   3 -15 5234.12 748.656   4
  -7  -3  15 4670.82 659.060  12
   7  -3 -14 22198.1 1611.65   4
   7   3 -14 23386.9 1653.32   4
  -7  -3  14 19848.0 1419.00  12
   7  -3 -13 62418.8 2983.28   4
   7   3 -13 58903.2 2931.61   4
  -7  -3  13 53604.7 2654.90  12
   7  -3 -13 55003.7 3054.77   6
   7  -3 -12 25566.2 1765.89   4
   7   3 -12 22872.0 1674.19   4
   7  -3 -12 21422.4 1774.69   6
   7  -3 -11 26863.2 1849.91   4
   7   3 -11 27760.6 1883.29   4
   7  -3 -11 27250.1 2016.02   6
   7  -3 -10 12666.3 1242.75   4
   7   3 -10 12099.8 1223.01   4
   7  -3 -10 14026.0 1393.60   6
   7  -3  -9 4575.53 745.961   4
   7   3  -9 4505.81 725.542   4
  -7  -3   9 4090.92 778.545  13
   7  -3  -9 6243.06 919.720   6
  -7   3   8 96977.5 4536.31  13
  -7  -3   8 94701.9 4573.37  13
   7  -3  -8 91783.0 4739.30  14
   7   3  -8 95766.1 4699.84  14
   7  -3  -8 101107. 4492.08   6
   7  -3  -8 99875.8 4255.47   4
   7   3  -8 102184. 4284.49   4
  -7   3   7 8295.83 1076.81  13
  -7  -3   7 8418.15 1101.30  13
   7  -3  -7 6615.19 884.982   4
   7   3  -7 6563.14 870.289   4
   7   3  -7 8870.18 1184.56  14
   7  -3  -7 7949.72 1030.68   6
   7  -3  -6 86.3876 384.928   4
   7  -3  -6 101.257 300.793   6
  -7   3   6 109.489 398.337  13
  -7  -3   6-114.164 508.688  13
   7  -3  -6 134.901 245.406  14
   7   3  -6 381.315 298.502  14
   7  -3  -5 15116.1 1382.06   6
   7  -3  -5 13099.0 1539.86  14
   7   3  -5 11973.2 1457.46  14
  -7   3   5 12878.0 1369.43  13
  -7  -3   5 12867.7 1393.98  13
   7  -3  -4 136113. 5480.57   6
   7  -3  -4 137848. 6023.02  14
   7   3  -4 128107. 5814.33  14
   7  -3  -3-393.911 883.044  14
   7   3  -3-374.228 898.207  14
   7  -3  -2 89.1826 187.342   6
  -7  -3   2 99.9218 181.782  11
   7  -3  -1 41357.3 2813.39  14
   7   3  -1 43395.5 2801.47  14
   7  -3  -1 43421.5 2533.22  18
   7   3  -1 39316.3 2403.77  18
   7  -3  -1 41398.0 2359.98   6
  -7  -3   1 39300.3 2442.63  11
   7  -3   0 164221. 6735.97  14
   7   3   0 152163. 6534.62  14
   7  -3   0 159992. 6227.43  18
   7   3   0 150177. 6096.94  18
   7  -3   0 161378. 5986.39   6
  -7  -3   0 164206. 6245.52  11
   7  -3   1 34942.3 2487.77  14
   7   3   1 33795.4 2441.72  14
   7  -3   1 34527.1 2007.46   6
   7  -3   1 34567.6 2216.72  18
   7   3   1 34402.3 2188.72  18
  -7  -3  -1 31290.9 2132.29  11
   7  -3   2 126.826 376.734  14
   7   3   2 244.188 256.451  14
   7  -3   2-188.708 396.370  18
   7   3   2 91.8645 373.657  18
  -7  -3  -2 94.2113 221.242  11
   7  -3   3 4291.14 856.228  14
   7   3   3 4630.60 856.411  14
  -7  -3  -3 3149.22 625.538  11
   7   3   3 4198.49 713.414  18
   7  -3   3 3920.80 695.544  18
   7  -3   4 81066.0 3639.49  18
   7   3   4 74431.3 3509.42  18
   7  -3   4 73655.5 3961.43  14
   7   3   4 75413.0 3915.27  14
  -7  -3  -4 70516.7 3466.82  11
  -7  -3  -4 74174.7 3566.73   8
  -7   3  -4 71932.8 3468.90   8
   7  -3   5 10434.4 1130.91  18
   7   3   5 10168.6 1101.20  18
   7  -3   5 11385.2 1356.44  14
  -7  -3  -5 11330.2 1196.16   8
  -7   3  -5 10241.8 1102.71   8
  -7  -3  -5 11440.5 1164.56  11
   7  -3   6 29668.2 1947.93  18
   7   3   6 27854.6 1894.82  18
  -7  -3  -6 29209.4 1903.28  11
  -7  -3  -6 26572.5 1907.72   8
  -7   3  -6 27286.4 1874.35   8
   7  -3   7 5181.96 778.008  18
  -7  -3  -7 4489.88 717.620  11
  -7   3  -7 5167.15 770.212   8
  -7  -3  -7 6934.83 915.361   8
   7   3   7 5906.87 816.811  18
  -7  -3  -8 63638.9 3071.06  11
  -7  -3  -8 64733.5 3222.69   8
  -7   3  -8 63666.5 3158.04   8
   7  -3   8 65850.9 3180.86  18
   7   3   8 62568.1 3122.25  18
  -7  -3  -9 46304.5 2457.34  11
  -7  -3  -9 47063.0 2598.74   8
  -7   3  -9 48795.1 2591.69   8
   7  -3   9 42739.3 2477.25  18
   7   3   9 45138.7 2502.29  18
  -7  -3 -10 9610.57 981.344  11
  -7  -3 -10 8912.99 1040.36   8
  -7   3 -10 10466.1 1092.15   8
   7  -3  10 10089.8 1056.34  18
   7   3  10 9771.12 1042.36  18
  -7  -3 -11 23879.6 1573.64  11
   7  -3  11 24452.0 1685.04  18
   7   3  11 22989.6 1658.03  18
  -7  -3 -11 21710.1 1672.23   8
  -7   3 -11 24558.0 1730.66   8
   7  -3  12 1567.63 430.252  18
   7   3  12 1710.92 442.280  18
  -7  -3 -12 1464.58 366.249  11
  -7   3 -12 1613.72 410.270   9
  -7  -3 -12 1788.61 442.976   9
  -7  -3 -13 75055.9 3213.81  11
  -7   3 -13 76866.2 3348.35   9
  -7  -3 -13 79224.3 3588.48   9
   7  -3  13 79008.6 3452.49  18
   7   3  13 79841.6 3449.31  18
  -7  -3 -14 24512.4 1480.48  11
   7  -3  14 27677.9 1692.33  18
   7   3  14 25704.1 1655.07  18
  -7   3 -14 25667.1 1594.53   9
  -7  -3 -14 27763.8 1792.87   9
  -7  -3 -15 571.907 246.280  11
   7  -3  15 580.409 303.762  18
   7   3  15 1276.19 373.825  18
  -7   3 -15 752.803 251.802   9
  -7  -3 -15 1273.52 369.732   9
   7   3  16 5237.91 652.670  18
   7  -3  16 5591.06 679.571  18
  -7   3 -16 4314.00 541.391   9
  -7  -3 -16 5043.22 667.501   9
   7  -3  17 11471.0 911.839  18
  -7   3 -17 11652.5 845.313   9
  -7  -3 -17 12214.7 1016.68   9
  -7  -3 -18 34504.3 1767.64   9
  -7  -3 -18 35894.1 1900.58   3
  -7  -3 -19 6934.89 645.627   9
  -7  -3 -19 7452.42 723.308   3
  -7  -3 -19 6607.94 642.603   1
  -7  -3 -20 10518.1 692.311   9
  -7  -3 -20 10123.2 771.602   3
  -7  -3 -20 8988.57 666.190   1
  -7  -3 -21 46890.1 1848.17   3
   7  -4 -21 8683.62 681.223   6
  -7  -4  20 38753.3 1717.07  12
   7  -4 -20 46582.7 2015.04   6
   7  -4 -19 927.228 273.018   6
  -7  -4  19 640.949 202.890  12
   7  -4 -18 33920.0 1860.66   6
  -7  -4  18 31180.1 1610.56  12
  -7  -4  17 1065.22 335.835  19
   7  -4 -17 1468.44 395.133   6
  -7  -4  17 1612.44 351.971  12
  -7  -4  16 23531.0 1653.52  19
  -7  -4  16 20262.0 1328.28  12
  -7  -4  15 9264.75 1044.42  19
  -7  -4  15 8807.33 846.042  12
   7   4 -15 7986.99 770.627   6
  -7  -4  14 25908.3 1621.67  12
   7  -4 -14 31457.9 1981.25   6
  -7  -4  13 1330.37 350.856  12
   7  -4 -13 930.125 379.768   6
  -7  -4  12 17982.6 1336.20  12
   7  -4 -12 21722.9 1665.90   6
  -7  -4  11 9401.78 942.045  12
   7  -4 -11 9568.34 1099.94   6
  -7  -4  10 27077.9 1722.44  12
   7  -4 -10 32293.3 2117.44   6
  -7  -4   9 11493.1 1047.11  12
   7  -4  -9 11485.7 1213.21   6
  -7  -4   8 422.011 256.526  12
   7  -4  -8 1083.80 373.526   6
  -7  -4   7 20982.3 1458.25  12
   7  -4  -7 22410.1 1735.76   6
  -7  -4   6 68908.2 3132.56  12
   7  -4  -6 77746.7 3593.86   6
  -7  -4   5 1957.32 554.833  11
   7  -4  -5 2144.14 521.438   6
  -7  -4   4 204.998 285.157  11
   7  -4  -4 992.002 379.107   6
  -7  -4   3 15172.3 1420.52  11
   7  -4  -3 14971.2 1341.18   6
  -7  -4   2 120271. 5152.69  11
   7  -4  -2 123357. 4892.67   6
  -7  -4   1 600.790 348.858  11
   7  -4  -1 154.355 198.682   6
  -7  -4   0 6938.33 946.546  11
  -7  -4  -1 2592.79 614.729  19
  -7  -4  -1 2151.87 557.315  11
  -7  -4  -2 155812. 6334.76  19
  -7  -4  -2 165930. 6307.57  11
  -7  -4  -3 2347.30 547.922  19
  -7  -4  -3 2475.43 578.566  11
  -7  -4  -4 4373.30 717.397  19
  -7  -4  -4 5703.47 816.258  11
  -7  -4  -5 167.480 232.737  19
  -7  -4  -5 182.569 191.805  11
  -7  -4  -6 74110.8 3493.76  11
  -7  -4  -7 25974.3 1785.02  11
  -7  -4  -8 415.512 289.831  11
  -7  -4  -8 576.774 251.553   9
  -7  -4  -9 7561.40 879.964  11
  -7  -4  -9 6566.70 795.457   9
  -7  -4 -10 48225.9 2433.48  11
  -7  -4 -10 42713.2 2246.89   9
  -7  -4 -11 1487.90 389.377  11
  -7  -4 -11 1709.16 395.991   9
  -7  -4 -12 8644.01 877.849  11
  -7  -4 -12 9168.16 858.116   9
  -7  -4 -13 59.5952 153.317  11
  -7  -4 -13 53.3028 125.185   9
  -7  -4 -14-46.8983 49.2543   9
  -7  -4 -14 27976.8 1327.58  11
  -7  -4 -15 229.076 204.246  11
  -7  -4 -16 22984.5 1206.50  11
  -7  -4 -17 386.268 201.060   3
  -7  -4 -18 30524.7 1567.17   3
  -7  -4 -18 30885.9 1535.89   1
  -7  -4 -19 3168.09 402.181   3
  -7  -4 -19 3244.73 386.847   1
  -7  -4 -20 45062.1 1749.44   3
   7  -5 -20 24224.9 1123.50   6
   7  -5 -19 261.402 146.970   6
  -7  -5  19 305.785 142.964  11
  -7  -5  18 478.070 154.195  12
  -7  -5  18 344.168 163.343  11
  -7  -5  17 35984.6 1652.64  12
  -7  -5  17 41353.6 1908.25  11
   7  -5 -16 6219.48 693.573   6
  -7  -5  16 7234.50 743.688  11
  -7  -5  16 5667.98 574.564  12
   7  -5 -15 9183.13 894.616   6
  -7  -5  15 8687.11 758.113  12
  -7  -5  15 8525.37 855.578  11
  -7  -5  15 9417.97 925.706  19
   7  -5 -14 6035.00 738.777   6
  -7  -5  14 4106.57 631.123  11
  -7  -5  14 4631.04 578.216  12
  -7  -5  14 4727.70 685.166  19
  -7  -5  13 22967.2 1418.57  12
  -7  -5  13 24191.1 1618.12  11
   7  -5 -13 24854.4 1638.41   6
   7  -5 -12 11505.7 1094.93   6
  -7  -5  12 12788.1 1243.10  19
  -7  -5  12 10212.9 917.059  12
  -7  -5  12 11557.2 1103.14  11
  -7  -5  11 1570.32 368.454  12
  -7  -5  11 2268.55 560.498  19
   7  -5 -11 1685.13 424.900   6
  -7  -5  11 2629.16 541.628  11
  -7  -5  10 311.125 196.261  12
   7  -5 -10 327.491 227.675   6
  -7  -5  10 310.814 243.471  19
   7  -5  -9 104994. 4268.86   6
  -7  -5   9 104587. 4630.00  19
  -7  -5   9 92444.1 3869.04  12
   7  -5  -8 16368.6 1362.34   6
  -7  -5   8 16233.0 1551.87  19
  -7  -5   8 18334.1 1285.80  12
  -7  -5   7 1167.32 328.627  12
   7  -5  -7 1391.48 404.815   6
  -7  -5   6 2856.02 492.737  12
   7  -5  -6 2405.66 517.885   6
   7  -5  -5 50641.2 2619.16   6
  -7  -5   5 54520.4 3075.05  19
  -7  -5   5 51254.3 2468.75  12
  -7  -5   5 52185.5 2792.88  11
  -7  -5   4 2940.61 503.216  12
  -7  -5   4 3942.24 763.900  19
   7  -5  -4 3420.50 597.868   6
  -7  -5   4 4082.06 702.841  11
  -7  -5   3 1255.02 331.743  12
  -7  -5   3 1553.78 482.111  19
   7  -5  -3 1332.01 377.383   6
  -7  -5   3 1299.06 426.508  11
  -7  -5   2 61.6802 144.858  12
  -7  -5   2-92.4638 237.870  11
  -7  -5   2-108.658 228.236  19
   7  -5  -2-64.8150 166.745   6
  -7  -5   1 4593.03 608.655  12
  -7  -5   1 4228.92 727.094  11
  -7  -5   1 4227.55 771.370  19
  -7  -5   0 26739.1 1592.00  12
  -7  -5   0 29120.0 1959.94  11
  -7  -5   0 29377.0 2037.71  19
   7  -5   1 978.252 267.915   7
  -7  -5  -1 542.350 285.725  11
  -7  -5  -1 857.886 282.670  12
  -7  -5  -1 780.971 370.373  19
  -7  -5  -2 3296.70 621.382  11
  -7  -5  -2 3516.30 644.747  19
  -7  -5  -3 11951.4 1173.10  11
  -7  -5  -3 13568.5 1255.21  19
  -7  -5  -4 20780.8 1562.47  11
  -7  -5  -4 20079.6 1512.97  19
  -7  -5  -5 44843.9 2422.01  11
  -7  -5  -5 42103.1 2266.29  19
  -7  -5  -6 2324.71 516.450  11
  -7  -5  -7 926.684 325.502  11
  -7  -5  -8 17780.7 1365.65  11
  -7  -5  -9 59898.7 2791.99  11
  -7  -5 -10 4014.84 608.112   3
  -7  -5 -10 4239.69 605.025  11
  -7  -5 -11 3788.29 546.193  11
  -7  -5 -11 3551.33 564.105   3
  -7  -5 -12 54070.4 2434.75  11
  -7  -5 -12 56340.4 2571.29   3
  -7  -5 -13 29492.2 1559.91  11
  -7  -5 -13 31004.8 1691.92   3
  -7  -5 -14 7709.27 677.690  11
  -7  -5 -14 9044.48 791.736   3
  -7  -5 -15 24359.1 1229.50  11
  -7  -5 -15 26814.9 1405.48   3
  -7  -5 -16 17438.5 1030.42   3
  -7  -5 -16 16801.8 1022.63   1
  -7  -5 -17 47776.5 1944.75   3
  -7  -5 -17 50590.9 1974.83   1
   7  -6 -16 7169.67 568.595   6
   7  -6 -15 27280.9 1277.58   6
  -7  -6  15 24692.6 1160.30  11
  -7  -6  14 1067.81 222.878  12
  -7  -6  14 1366.91 280.729  11
   7  -6 -14 1754.19 319.962   6
  -7  -6  13 2458.93 335.209  12
  -7  -6  13 2395.05 383.073  11
   7  -6 -13 2384.82 395.962   6
  -7  -6  12 2573.48 371.137  12
  -7  -6  12 2174.38 389.769  11
   7  -6 -12 2898.06 445.000   6
  -7  -6  11 33373.5 1866.78  19
  -7  -6  11 28396.7 1482.17  12
  -7  -6  11 30409.1 1647.69  11
   7  -6 -11 29662.5 1604.13   6
  -7  -6  10 10771.6 1050.03  19
   7  -6 -10 11182.8 910.458   6
  -7  -6  10 10044.7 801.759  12
  -7  -6  10 11113.3 944.890  11
  -7  -6   9 4084.83 663.633  19
  -7  -6   9 2731.76 424.339  12
  -7  -6   9 3627.83 549.748  11
   7  -6  -9 3234.80 487.404   6
  -7  -6   8 4269.15 691.531  19
  -7  -6   8 3594.18 493.425  12
  -7  -6   8 4381.36 622.181  11
   7  -6  -8 4817.35 595.772   6
  -7  -6   7 34511.1 2139.47  19
   7  -6  -7 37353.4 1839.48   6
  -7  -6   7 33007.2 1722.61  12
  -7  -6   7 36576.8 1971.89  11
  -7  -6   6 303.747 168.536  12
  -7  -6   6 487.423 263.930  11
   7  -6  -6 517.627 210.869   6
   7  -6  -5 13260.5 951.667   6
  -7  -6   5 11737.2 924.146  12
  -7  -6   5 12434.5 1210.13  19
  -7  -6   5 11528.7 1055.07  11
  -7  -6   4 1590.17 397.016  11
  -7  -6   4 1507.65 448.953  19
  -7  -6   4 1586.07 338.584  12
  -7  -6   3 3849.17 670.101  19
  -7  -6   3 3311.99 483.187  12
  -7  -6   2 170.760 219.809  19
  -7  -6   2 402.743 198.012  12
  -7  -6   1 3466.24 613.694  19
  -7  -6   1 3064.28 455.945  12
   7  -6   0-35.9815 53.4411   7
  -7  -6   0 236.737 203.002  19
  -7  -6   0 240.739 167.708  12
   7  -6   1 37.4452 78.7086   7
  -7  -6  -1 11982.1 1042.79  19
   7  -6   2 5039.07 516.869   7
  -7  -6  -2 5458.12 716.817  11
  -7  -6  -2 5243.36 680.696  19
   7  -6   3 18793.2 1106.34   7
  -7  -6  -3 23598.5 1501.49  11
  -7  -6  -3 21909.2 1419.22  19
   7  -6   4 3982.28 455.849   7
  -7  -6  -4 4592.45 644.289  11
   7  -6   5 25929.0 1347.08   7
  -7  -6  -5 31579.6 1741.61  11
  -7  -6  -6 3380.66 526.775  11
   7  -6   6 2578.83 363.246   7
  -7  -6  -7 34324.1 1522.68  11
  -7  -6  -7 37.4176 39.3336   3
  -7  -6  -8 6710.27 677.921  11
  -7  -6  -8-37.4827 55.6724   3
  -7  -6  -9 7193.07 606.684   3
  -7  -6  -9 9675.67 809.697  11
  -7  -6 -10 366.850 174.081  11
  -7  -6 -10 483.280 162.603   3
  -7  -6 -11 46945.1 1935.49   3
  -7  -6 -11 53071.4 2124.16  11
  -7  -6 -12 7508.70 563.326   3
  -7  -6 -12 8419.50 653.394   1
  -7  -6 -13 51899.7 2020.21   1
  -7  -6 -13 52895.5 2008.55  11
  -7  -7   9 19149.4 950.893  11
  -7  -7   8 8574.64 579.518  12
  -7  -7   8 10724.2 690.919  11
  -7  -7   7 6702.48 499.935  12
  -7  -7   7 7683.16 611.103  11
  -7  -7   6 274.978 122.629  12
  -7  -7   6 75.4224 125.347  11
  -7  -7   5 8838.94 612.119  12
  -7  -7   5 9243.25 723.015  11
  -7  -7   4 40208.4 1689.97  12
  -7  -7   4 46630.9 1937.59  11
  -7  -7   3 2713.11 412.003  11
  -7  -7   2 175.502 145.802  11
  -7  -7   1 4819.79 535.412  11
  -7  -7   0 11020.9 822.952  11
  -7  -7  -1 3267.43 439.392  11
  -7  -7  -2 38529.9 1773.00  11
  -7  -7  -3 11597.8 827.167  11
  -7  -7  -8 4393.41 407.231  11
   8   0 -23-35.2929 117.215   4
   8   0 -22 7686.24 682.403   4
   8   0 -21-54.1869 227.633   4
   8   0 -21 28.7021 42.6340   6
   8   0 -20 13521.3 1070.08   4
   8   0 -20 13145.2 1089.29  16
   8   0 -20 12314.5 878.934   6
   8   0 -19-74.4249 174.777  16
   8   0 -19 157.661 165.579   6
   8   0 -19-70.7649 166.182   4
   8   0 -18 31387.7 1786.51   6
   8   0 -18 37089.4 2073.74   4
   8   0 -18 32986.5 2031.90  16
   8   0 -17 83.9523 197.162   4
   8   0 -17 68.9332 161.894   6
   8   0 -16 34173.6 2161.69   4
   8   0 -16 37249.1 2084.87   6
   8   0 -15-94.5939 172.070   4
   8   0 -15 80.3894 168.853   6
   8   0 -14 41644.7 2477.22   4
   8   0 -14 37176.7 2218.06   6
   8   0 -13 205.151 285.024   4
   8   0 -13-87.8126 206.223   6
   8   0 -12 44142.4 2577.35   4
   8   0 -12 36322.5 2257.97   6
   8   0 -11-105.508 293.183   4
   8   0 -10 1802.22 547.899   4
   8   0  -9 94.4499 198.388   6
   8   0  -9-105.805 272.185   4
   8   0  -8 16746.8 1461.37   6
   8   0  -8 16559.2 1537.83   4
   8   0  -7 104.630 245.733   4
  -8   0   7 137.398 204.097  13
   8   0  -6-103.789 344.701   4
  -8   0   6 135.678 284.994  13
   8   0  -6 445.888 382.357  14
   8   0  -5 102.929 264.795   4
  -8   0   5-268.162 422.448  13
   8   0  -5-147.845 439.173  14
  -8   0   4 254805. 9570.51  13
   8   0  -4 252979. 9784.13  14
   8   0  -4 251920. 9081.41   4
   8   0  -3-220.460 448.403  18
   8   0  -2 68413.5 3896.60  14
   8   0  -2 64049.9 3430.54  18
   8   0  -1-216.533 482.464  18
   8   0  -1-431.329 565.030  14
   8   0   0 329026. 12011.2  14
   8   0   0 331234. 11458.1  18
   8   0   1 106.131 352.488  18
   8   0   1 142.319 538.920  14
   8   0   2 736.896 428.875  18
   8   0   2 992.806 516.556  14
   8   0   3-104.503 310.437  18
   8   0   4 373708. 12671.0  18
   8   0   5 309.364 286.673  18
   8   0   6 2659.78 624.325  18
  -8   0  -6 4152.07 745.351   8
   8   0   7 101.046 212.260  18
  -8   0  -7 102.676 241.139   8
   8   0   8 149957. 5923.97  18
  -8   0  -8 142232. 5862.67   8
   8   0   9 196.138 272.557  18
  -8   0  -9 200.000 277.920   8
   8   0  10 77682.2 3688.69  18
  -8   0 -10 76932.8 3697.24   8
   8   0  11 93.2107 276.905  18
  -8   0 -11 190.144 244.602   8
   8   0  12 6642.62 876.369  18
  -8   0 -12 7155.86 930.297   8
   8   0  13 85.5668 237.767  18
  -8   0 -13-174.984 243.116   8
   8   0  14 108266. 4369.12  18
  -8   0 -14 100692. 4288.15   9
   8   0  15-74.7325 175.499  18
  -8   0 -15 73.9707 190.290   9
   8   0  16 5384.51 691.294  18
  -8   0 -16 4909.75 656.490   9
   8   0  17-60.8436 292.828  18
  -8   0 -17 179.505 208.424   9
  -8   0 -18 74100.3 2992.76   9
  -8   0 -19-42.9460 119.337   9
  -8   0 -20 10395.4 708.650   9
   8  -1 -23 663.027 200.880   4
   8   1 -23 512.094 187.910   4
   8  -1 -22 58868.4 2404.64   4
   8   1 -22 62926.1 2446.30   4
   8  -1 -21 1272.95 330.875   4
   8   1 -21 1227.91 311.238   4
   8  -1 -21 1041.62 222.810   6
   8  -1 -20 11486.2 790.438   6
   8  -1 -20 10848.8 923.047  16
   8   1 -20 12337.3 961.152  16
   8   1 -20 13310.8 949.166   4
   8  -1 -19 2908.13 460.064   6
   8   1 -19 3287.98 440.657   6
   8  -1 -19 3594.08 561.998  16
   8   1 -19 3434.74 552.964  16
   8  -1 -19 3267.05 544.375   4
   8   1 -19 3610.60 568.163   4
   8  -1 -18 9010.55 970.119  16
   8   1 -18 6563.40 826.846  16
   8  -1 -18 8307.09 896.521   4
   8   1 -18 9593.51 951.785   4
   8   1 -18 7394.38 745.801   6
   8  -1 -18 8530.88 845.429   6
   8  -1 -17 11083.1 1124.15  16
   8   1 -17 9631.64 1036.03  16
   8   1 -17 8633.32 868.885   6
   8  -1 -17 9994.38 958.466   6
   8  -1 -17 9207.22 993.733   4
   8   1 -17 10052.1 1026.16   4
   8  -1 -16 16981.3 1338.31   6
   8   1 -16 18530.6 1334.98   6
   8  -1 -16 18133.7 1459.69   4
   8   1 -16 18397.7 1474.46   4
   8  -1 -15 12892.4 1190.87   6
   8   1 -15 13601.4 1178.25   6
   8  -1 -15 13604.8 1270.62   4
   8   1 -15 14850.4 1321.65   4
   8  -1 -14 44736.6 2490.21   6
   8   1 -14 45856.1 2462.21   6
   8  -1 -14 50043.6 2706.22   4
   8   1 -14 46616.0 2624.65   4
   8   1 -13 17367.3 1393.16   6
   8  -1 -13 17098.6 1484.32   4
   8   1 -13 17374.0 1501.00   4
   8   1 -12 787.533 344.347   6
   8  -1 -12 297.273 312.748   4
   8   1 -12 1094.98 443.922   4
   8  -1 -11 50234.8 2766.31   6
   8   1 -11 49914.9 2726.75   6
   8  -1 -11 52838.7 2914.74   4
   8   1 -11 56508.0 2977.69   4
   8  -1 -10 18432.0 1531.28   6
   8  -1 -10 17677.7 1557.25   4
   8   1 -10 21154.5 1689.22   4
   8  -1  -9 7715.32 974.720   6
   8  -1  -9 7701.04 1001.52   4
   8   1  -9 8346.65 1050.29   4
   8  -1  -8 1316.41 409.574   6
   8  -1  -8 2328.39 584.018   4
   8   1  -8 1322.09 479.712   4
   8  -1  -7 43605.5 2579.03   4
   8   1  -7 43208.2 2573.23   4
   8  -1  -7 42981.7 2494.21   6
   8  -1  -6 31345.7 2066.00   6
   8  -1  -6 33418.4 2209.46   4
   8   1  -6 33790.2 2221.24   4
  -8   1   6 32273.3 2436.27  13
  -8  -1   6 31523.5 2433.89  13
   8  -1  -5 1275.75 418.221   6
  -8   1   5 771.769 428.229  13
  -8  -1   5 1047.43 477.263  13
   8  -1  -5 1092.23 418.189   4
   8   1  -5 998.376 433.345   4
  -8   1   4 381.207 326.945  13
  -8  -1   4 517.445 359.500  13
   8  -1  -4-434.543 713.542  14
   8   1  -4-142.530 669.453  14
   8  -1  -4 536.767 297.174   6
   8  -1  -3 36953.0 2239.41   6
  -8  -1   3 39788.9 2174.72  11
   8  -1  -3 42262.8 2967.24  14
   8   1  -3 39625.1 2855.22  14
   8  -1  -2 107531. 4699.04  18
   8   1  -2 109201. 4729.70  18
   8  -1  -2 100796. 4307.94   6
  -8  -1   2 99407.6 4082.25  11
   8  -1  -2 103733. 5126.62  14
   8   1  -2 94301.4 4940.44  14
   8  -1  -1 18484.5 1943.02  14
   8   1  -1 16716.8 1846.67  14
   8  -1  -1 20720.8 1741.81  18
   8   1  -1 22738.5 1800.11  18
   8  -1  -1 21866.2 1574.90   6
   8  -1   0 5280.33 905.430  18
   8   1   0 7958.60 1053.09  18
   8  -1   0 6164.92 803.589   6
   8  -1   0 7180.32 1130.81  14
   8   1   0 5434.91 987.425  14
   8  -1   1 9916.55 1156.49  18
   8   1   1 7773.76 1028.95  18
   8  -1   1 7387.45 860.792   6
   8  -1   1 7980.36 1206.99  14
   8   1   1 6933.47 1132.10  14
   8  -1   2 3278.94 550.547   6
   8  -1   2 2582.89 618.724  18
   8   1   2 2157.27 586.194  18
   8  -1   3 31929.2 2157.46  18
   8   1   3 31547.5 2137.20  18
   8  -1   3 31585.5 1818.98   6
   8  -1   4 27223.1 1992.61  18
   8   1   4 30269.4 2070.61  18
  -8  -1  -5 9966.89 1178.72   8
  -8   1  -5 10857.7 1211.60   8
   8  -1   5 10361.6 1179.65  18
   8   1   5 12244.6 1263.61  18
  -8  -1  -6 68654.2 3503.64   8
  -8   1  -6 66844.7 3454.10   8
   8  -1   6 74335.8 3560.69  18
   8   1   6 72046.6 3532.78  18
  -8  -1  -7 99970.1 4533.68   8
  -8   1  -7 105318. 4572.60   8
   8  -1   7 107764. 4613.35  18
   8   1   7 103389. 4544.74  18
  -8  -1  -8 13745.5 1362.53   8
  -8   1  -8 13530.9 1334.31   8
   8  -1   8 12046.4 1262.73  18
   8   1   8 17154.3 1465.50  18
  -8  -1  -9 3322.73 660.827   8
  -8   1  -9 2005.25 525.673   8
   8  -1   9 1793.71 500.551  18
   8   1   9 3116.93 623.338  18
  -8  -1 -10 17344.3 1511.06   8
  -8   1 -10 18993.3 1537.76   8
   8  -1  10 18844.0 1535.88  18
   8   1  10 19723.9 1560.64  18
  -8  -1 -11 116469. 4840.46   8
  -8   1 -11 112076. 4769.02   8
   8  -1  11 112938. 4744.88  18
   8   1  11 117326. 4793.19  18
  -8  -1 -12 31840.2 2014.00   8
  -8   1 -12 30143.8 1965.43   8
   8  -1  12 30959.6 1971.63  18
   8   1  12 28344.3 1896.36  18
  -8  -1 -13 2867.37 585.767   8
  -8   1 -13 1978.92 510.652   8
  -8   1 -13 3224.05 583.091   9
   8  -1  13 2347.23 549.595  18
   8   1  13 3078.38 594.344  18
  -8   1 -14 292.925 230.809   9
   8  -1  14 151.651 195.159  18
   8   1  14 227.613 252.049  18
  -8   1 -15 64016.0 2830.67   9
   8  -1  15 57921.1 2784.82  18
   8   1  15 59120.1 2794.77  18
  -8   1 -16 29474.2 1648.20   9
   8  -1  16 26130.9 1617.17  18
   8   1  16 27641.1 1637.08  18
   8  -1  17 112.478 156.267  18
   8   1  17-56.1691 144.496  18
  -8   1 -17 52.8732 136.018   9
  -8   1 -18 6433.00 633.955   9
  -8  -1 -19 27505.8 1268.10   3
  -8   1 -19 37964.2 1532.37   9
  -8   1 -20 51976.1 1943.54   9
   8  -2 -21 21911.4 1116.45   6
   8  -2 -21 23387.9 1171.16   4
   8   2 -21 24172.1 1190.12   4
   8  -2 -20 127.302 147.849   4
   8   2 -20 42.5611 134.144   4
   8  -2 -20 297.197 172.730   6
   8  -2 -19 8526.12 777.508   6
   8  -2 -19 10051.6 830.623   4
   8   2 -19 9394.56 813.849   4
   8  -2 -18 1672.25 363.857   6
   8   2 -18 1448.76 286.247   6
   8  -2 -18 1796.02 401.741  16
   8   2 -18 2146.11 420.400  16
   8  -2 -18 1945.04 388.019   4
   8   2 -18 1899.26 394.981   4
   8   2 -17 26895.0 1559.88   6
   8  -2 -17 33371.6 1851.40   6
   8  -2 -17 32063.0 1882.56  16
   8   2 -17 30993.6 1823.07  16
   8  -2 -17 33934.0 1828.48   4
   8   2 -17 32168.8 1790.11   4
   8  -2 -16 2841.67 533.988   6
   8   2 -16 2125.74 416.269   6
   8  -2 -16 1663.95 429.334   4
   8   2 -16 2442.86 511.836   4
   8   2 -16 2462.15 523.665  16
   8  -2 -16 2107.87 515.985  16
   8  -2 -15 21400.1 1512.53   4
   8   2 -15 21617.7 1518.97   4
   8   2 -15 22457.3 1458.00   6
   8  -2 -15 19050.3 1452.85   6
   8  -2 -14 7133.31 870.574   4
   8   2 -14 7574.52 875.927   4
   8   2 -14 7702.93 855.697   6
   8  -2 -13 61860.5 2951.02   4
   8   2 -13 59528.4 2927.91   4
   8   2 -13 54854.8 2776.16   6
   8  -2 -12 4397.79 695.094   4
   8   2 -12 5105.16 754.102   4
   8  -2 -12 4426.13 714.394   6
   8  -2 -11 44242.2 2484.27   4
   8   2 -11 47458.0 2549.32   4
   8  -2 -11 45208.2 2549.99   6
   8  -2 -10 10473.9 1131.20   4
   8   2 -10 11330.4 1144.73   4
   8  -2 -10 11257.0 1172.76   6
   8  -2  -9 63817.3 3143.67   4
   8   2  -9 63917.7 3152.98   4
   8  -2  -9 61661.6 3144.72   6
   8  -2  -8 1700.19 481.710   4
   8   2  -8 1530.31 446.146   4
   8  -2  -8 1928.38 484.697   6
   8  -2  -7 27356.5 1865.40   4
   8   2  -7 27438.7 1875.05   4
   8  -2  -7 27428.0 1892.26   6
   8  -2  -6 10437.0 1114.49   6
   8  -2  -5 94997.4 4149.65   6
  -8  -2   4 337.963 294.604  11
   8  -2  -4 603.548 300.626   6
  -8  -2   3 71544.9 3312.41  11
   8  -2  -3 68143.2 3276.21   6
  -8  -2   2 9723.61 1020.91  11
   8  -2  -2 10014.0 1029.07   6
   8  -2  -1 19484.9 1630.88  18
   8   2  -1 19028.4 1597.70  18
  -8  -2   1 18800.7 1433.53  11
   8  -2  -1 19254.5 1429.76   6
   8   2   0 7409.25 1017.49  18
   8  -2   0 9016.03 1079.22  18
  -8  -2   0 8990.89 947.498  11
   8  -2   0 8664.80 919.458   6
   8  -2   1 35272.3 2249.07  18
   8   2   1 37389.8 2290.20  18
  -8  -2  -1 33035.9 1957.18  11
   8  -2   1 35195.5 1963.68   6
   8  -2   2 9256.21 1081.75  18
   8   2   2 8386.49 1022.00  18
  -8  -2  -2 8574.70 896.533  11
   8  -2   3 1426.26 437.238  18
   8   2   3 1224.36 421.681  18
  -8  -2  -3 1617.92 383.502  11
  -8  -2  -4 51993.7 2787.76   8
  -8   2  -4 51647.4 2755.90   8
   8  -2   4 50630.7 2759.87  18
   8   2   4 53127.9 2797.97  18
  -8  -2  -4 45985.7 2352.47  11
  -8  -2  -5 107578. 4562.43   8
  -8   2  -5 109382. 4545.53   8
   8  -2   5 112223. 4589.16  18
   8   2   5 100552. 4448.28  18
  -8  -2  -5 99200.1 4006.65  11
   8  -2   6 4251.26 719.923  18
   8   2   6 3961.90 697.784  18
  -8  -2  -6 3258.34 658.441   8
  -8   2  -6 4487.11 726.741   8
   8  -2   7 88.6300 186.203  18
   8   2   7 88.3424 227.295  18
  -8  -2  -7 91.8471 192.959   8
  -8   2  -7 442.431 293.897   8
   8  -2   8-86.4733 203.072  18
   8   2   8 345.083 221.933  18
  -8  -2  -8-90.0012 231.530   8
  -8   2  -8-86.6937 182.097   8
   8  -2   9 178546. 6733.60  18
   8   2   9 182950. 6757.64  18
  -8  -2  -9 183234. 6836.09   8
  -8   2  -9 193940. 6863.12   8
   8  -2  10-161.244 169.355  18
   8   2  10-80.5238 207.159  18
  -8  -2 -10 595.445 296.300   8
  -8   2 -10 655.844 310.437   8
  -8  -2 -11 13786.2 1229.24   8
  -8   2 -11 13453.8 1192.94   8
   8  -2  11 14463.9 1221.29  18
   8   2  11 12787.3 1162.28  18
   8   2  12 16290.3 1293.32  18
   8  -2  12 16167.9 1288.13  18
  -8   2 -12 16902.6 1280.31   9
  -8  -2 -12 16709.5 1339.81   9
   8  -2  13 82640.0 3452.02  18
   8   2  13 83423.3 3465.88  18
  -8  -2 -13 79504.9 3503.09   9
  -8   2 -13 78273.6 3358.32   9
   8   2  14 11805.8 1026.49  18
   8  -2  14 15036.6 1144.66  18
  -8   2 -14 13799.2 1061.41   9
  -8  -2 -14 13566.9 1112.09   9
   8  -2  15 2211.45 442.122  18
   8   2  15 1637.14 407.015  18
  -8   2 -15 2496.99 424.344   9
  -8  -2 -15 2532.77 467.578   9
  -8   2 -16 1922.89 345.025   9
  -8  -2 -16 1312.13 333.074   9
  -8  -2 -17 87045.2 3232.61   9
  -8   2 -17 80825.5 3030.66   9
  -8   2 -18 5118.96 439.685   9
  -8  -2 -18 4280.33 474.939   9
  -8  -2 -18 5065.92 497.908   3
  -8  -2 -19 5441.59 459.140   9
  -8  -2 -19 5080.58 427.516   3
   8  -3 -20 5378.25 494.253   6
   8  -3 -19 7461.70 663.050   6
   8  -3 -18 18193.6 1173.34   6
   8  -3 -17 2582.45 374.375   4
   8   3 -17 2576.03 368.918   4
   8  -3 -17 3118.79 485.248   6
   8   3 -16 3107.81 422.799   6
   8  -3 -16 3165.37 449.395   4
   8  -3 -15 35719.8 1740.95   4
   8   3 -15 33808.5 1721.74   4
   8  -3 -15 33204.1 1824.30  16
   8   3 -15 31461.9 1739.70  16
   8   3 -15 33146.8 1710.99   6
   8   3 -14 1660.24 369.276  16
   8  -3 -14 2405.10 471.118  16
   8   3 -14 2061.81 409.267   6
   8  -3 -14 1654.26 365.661   4
   8   3 -14 1765.71 374.964   4
   8  -3 -14 1993.60 468.392   6
   8  -3 -13 84601.0 3482.69   4
   8   3 -13 87803.3 3518.19   4
   8  -3 -13 90016.7 3789.84   6
   8   3 -12 5375.87 691.228   4
   8  -3 -12 4872.10 658.847   4
   8  -3 -12 6842.79 839.244   6
   8  -3 -11 21682.7 1591.63   6
   8  -3 -11 18986.8 1360.84   4
   8   3 -11 23570.0 1485.44   4
   8  -3 -10 9353.51 1017.75   6
   8  -3  -9 39303.6 2269.75   6
   8  -3  -8 85.2164 179.009   6
   8  -3  -7 9994.80 1058.02   6
  -8  -3   6 54703.6 2867.35  11
   8  -3  -6 58145.3 2880.19   6
  -8  -3   5 30195.1 1967.60  11
   8  -3  -5 31244.4 1947.55   6
  -8  -3   4 4121.26 688.387  11
   8  -3  -4 5481.16 763.088   6
  -8  -3   3 15844.9 1350.24  11
   8  -3  -3 17588.3 1360.30   6
  -8  -3   2 56911.4 2871.36  11
   8  -3  -2 58453.4 2777.14   6
  -8  -3   1 68741.8 3211.65  11
   8  -3  -1 66669.4 3010.47   6
  -8  -3   0 4628.70 709.065  11
   8  -3   0 4701.57 622.588   6
  -8  -3  -1 9483.18 997.090  11
  -8  -3  -2 112335. 4601.79   8
  -8   3  -2 113343. 4584.91   8
   8  -3   2 114296. 4647.09  18
   8   3   2 112218. 4602.18  18
  -8  -3  -2 115340. 4561.17  11
  -8  -3  -3 12811.0 1205.89   8
  -8   3  -3 14742.8 1230.82   8
  -8  -3  -3 12564.9 1136.84  11
   8  -3   3 15096.9 1273.89  18
   8   3   3 12560.0 1193.22  18
  -8  -3  -4 8016.85 871.840  19
   8  -3   4 8084.46 922.031  18
   8   3   4 8586.69 941.788  18
  -8  -3  -4 8757.35 905.443  11
  -8  -3  -4 9319.56 977.180   8
  -8   3  -4 9369.11 980.997   8
   8  -3   5 1983.57 448.833  18
   8   3   5 1355.44 382.481  18
  -8  -3  -5 1871.13 412.202  11
  -8  -3  -5 1696.09 423.609   8
  -8   3  -5 1787.46 431.258   8
   8  -3   6 55451.6 2716.18  18
   8   3   6 55531.8 2695.38  18
  -8  -3  -6 56820.0 2751.55   8
  -8   3  -6 56371.2 2708.15   8
  -8  -3  -6 54057.0 2557.67  11
  -8  -3  -7 28910.1 1772.47   8
  -8   3  -7 30687.5 1786.01   8
   8  -3   7 26956.0 1719.69  18
   8   3   7 25510.3 1679.84  18
  -8  -3  -7 27545.7 1614.05  11
  -8  -3  -8 7262.91 824.522   8
  -8   3  -8 8127.30 862.236   8
   8  -3   8 6765.11 799.858  18
   8   3   8 6506.84 780.924  18
  -8  -3  -8 7250.51 731.864  11
   8  -3   9 390.507 226.862  18
   8   3   9 193.231 179.175  18
  -8  -3  -9 272.450 214.769   8
  -8   3  -9 264.215 196.396   8
  -8  -3  -9 403.606 198.433  11
  -8   3 -10 24918.8 1465.91   9
  -8  -3 -10 26060.0 1609.36   9
   8  -3  10 24607.9 1508.02  18
   8   3  10 22341.3 1438.39  18
  -8  -3 -10 21503.1 1270.19  11
  -8  -3 -11 27209.0 1636.20   9
  -8   3 -11 27792.7 1517.47   9
   8  -3  11 28140.6 1598.08  18
[truncated: 26,823 more chars]
