# Supplementary material for: Di­chlorido­{(E)-N,N-dimethyl-2-[phen­yl(pyridin-2-yl)methyl­idene]hydrazine-1-carbo­thio­amide}cadmium(II)
Source: IUCrdata. 2025 May 30;10(Pt 5):x250464. doi: 10.1107/S241431462500464X (PMC12142383; doi:10.1107/S241431462500464X)
Supplement: Supplementary file 2 [file x-10-x250464-Isup2.hkl]

data_I                                                                          
_shelx_title ' '                                                                
_shelx_refln_list_code          4                                               
_shelx_F_calc_maximum      277.31                                               
_exptl_crystal_F_000       928.00                                               
_reflns_d_resolution_high  0.7887                                               
                                                                                
loop_                                                                           
 _space_group_symop_operation_xyz                                               
 'x, y, z'                                                                      
 '-x, y+1/2, -z+1/2'                                                            
 '-x, -y, -z'                                                                   
 'x, -y-1/2, z-1/2'                                                             
                                                                                
_cell_length_a     8.5830                                                       
_cell_length_b     7.8736                                                       
_cell_length_c    26.1616                                                       
_cell_angle_alpha  90.000                                                       
_cell_angle_beta   93.604                                                       
_cell_angle_gamma  90.000                                                       
                                                                                
_shelx_F_squared_multiplier     1.000                                           
                                                                                
loop_                                                                           
 _refln_index_h                                                                 
 _refln_index_k                                                                 
 _refln_index_l                                                                 
 _refln_F_squared_calc                                                          
 _refln_F_squared_meas                                                          
 _refln_F_squared_sigma                                                         
 _refln_observed_status                                                         
   1   0   0      29789.05      25541.84       760.46 o                         
   2   0   0      15863.64      15119.98       484.18 o                         
   3   0   0      40318.75      39664.90       859.81 o                         
   4   0   0        138.54        109.89        19.87 o                         
   5   0   0      23297.05      24592.46       585.46 o                         
   6   0   0      19152.20      20416.18       357.19 o                         
   7   0   0        944.12       1177.18        93.02 o                         
   8   0   0      20401.25      21819.07       547.86 o                         
   9   0   0       4936.36       4812.24       207.21 o                         
  10   0   0        350.70        350.42        25.79 o                         
   1   1   0      18217.94      16847.99       293.26 o                         
   2   1   0      10091.69       9920.55       192.75 o                         
   3   1   0        449.08        521.85        25.91 o                         
   4   1   0      13223.79      13962.95       247.65 o                         
   5   1   0       2228.80       2508.82        78.57 o                         
   6   1   0       4250.45       4452.27        80.83 o                         
   7   1   0      13014.58      13931.50       235.92 o                         
   8   1   0        463.48        424.33        30.93 o                         
   9   1   0       1580.79       1437.23        91.54 o                         
  10   1   0       1705.02       1679.51        82.04 o                         
   0   2   0       5772.28       6531.08       214.56 o                         
   1   2   0      11539.70      11543.88       157.20 o                         
   2   2   0        256.57        241.38        14.01 o                         
   3   2   0       7446.74       7406.21       139.92 o                         
   4   2   0        416.87        438.81        27.38 o                         
   5   2   0          0.00          3.30        12.23 o                         
   6   2   0        168.73        131.48        14.67 o                         
   7   2   0        310.75        311.76        22.42 o                         
   8   2   0        534.76        566.94        32.55 o                         
   9   2   0        181.53        154.97        26.21 o                         
  10   2   0        170.52        133.80        13.91 o                         
   1   3   0      15393.55      16304.99       365.28 o                         
   2   3   0      11636.39      11465.94       258.86 o                         
   3   3   0       1418.59       1536.58        45.11 o                         
   4   3   0      23676.03      22315.34       296.91 o                         
   5   3   0       1846.29       1786.35        61.85 o                         
   6   3   0       2112.28       2126.77        58.25 o                         
   7   3   0       9966.78      10494.84       169.67 o                         
   8   3   0        295.80        308.61        30.92 o                         
   9   3   0        757.50        691.60        29.72 o                         
  10   3   0       3558.95       3359.10       128.59 o                         
   0   4   0      20582.31      20277.01       454.90 o                         
   1   4   0       6018.84       6045.57       151.62 o                         
   2   4   0      11774.30      12186.83       431.23 o                         
   3   4   0      16561.58      16802.80       593.10 o                         
   4   4   0        685.01        713.96        54.09 o                         
   5   4   0       8723.25       8760.19       203.24 o                         
   6   4   0       6800.56       7046.53       172.10 o                         
   7   4   0        406.27        458.49        62.55 o                         
   8   4   0       5635.80       6004.96       182.60 o                         
   9   4   0       4810.88       4731.59       184.91 o                         
   1   5   0       6342.96       6302.23       128.40 o                         
   2   5   0       8612.20       9088.48       355.55 o                         
   3   5   0       1024.02       1005.83        41.02 o                         
   4   5   0       1648.36       1650.67        56.75 o                         
   5   5   0       3363.85       3331.11       112.99 o                         
   6   5   0       1484.40       1498.97        62.32 o                         
   7   5   0       1837.11       1863.20        69.82 o                         
   8   5   0       1924.29       2108.72        84.48 o                         
   9   5   0        821.08        709.33        45.78 o                         
   0   6   0       1179.84       1164.86        46.74 o                         
   1   6   0        159.14        162.49        13.92 o                         
   2   6   0       1313.91       1261.40        44.57 o                         
   3   6   0       2474.78       2469.03        78.65 o                         
   4   6   0        530.25        473.31        35.44 o                         
   5   6   0        660.12        637.03        45.41 o                         
   6   6   0        626.76        580.45        32.88 o                         
   7   6   0         10.18          4.30         6.98 o                         
   8   6   0        242.62        230.33        29.70 o                         
   1   7   0       7183.58       7125.27       152.31 o                         
   2   7   0       2300.58       2136.44        68.44 o                         
   3   7   0       3476.07       3151.70       171.51 o                         
   4   7   0       5402.19       5791.25       153.13 o                         
   5   7   0       3200.06       3338.45        90.01 o                         
   6   7   0        739.54        775.14        33.31 o                         
   7   7   0        673.34        728.27        54.38 o                         
   0   8   0        219.29        225.03        28.12 o                         
   1   8   0        471.45        460.73        34.30 o                         
   2   8   0       3659.29       4035.97       187.45 o                         
   3   8   0       6582.78       6691.02       207.48 o                         
   4   8   0        892.65        783.86        50.41 o                         
   5   8   0       2273.38       2213.32        83.08 o                         
   6   8   0       3043.03       2513.41       102.60 o                         
   1   9   0        358.13        355.98        36.36 o                         
   2   9   0        706.40        823.02        71.41 o                         
   3   9   0         62.70        102.93        23.71 o                         
 -10   1   1        146.83        130.08        11.49 o                         
  -9   1   1         57.99         36.86        16.13 o                         
  -8   1   1       1353.53       1356.39        63.43 o                         
  -7   1   1       5804.77       6363.02       125.12 o                         
  -6   1   1        964.75        984.77        34.01 o                         
  -5   1   1        160.61        172.87        15.95 o                         
  -4   1   1       8277.64       8487.00       165.11 o                         
  -3   1   1       3571.32       3486.61       115.67 o                         
  -2   1   1        232.77        205.39        19.39 o                         
  -1   1   1        229.53        196.88        11.55 o                         
   0   1   1      12106.10      11973.76       211.13 o                         
   1   1   1       9889.54      10083.27       213.23 o                         
   2   1   1        218.93        229.07        13.83 o                         
   3   1   1        688.56        643.44        28.50 o                         
   4   1   1       6792.34       7534.33       152.68 o                         
   5   1   1        685.60        659.18        38.30 o                         
   6   1   1        811.42        901.82        32.59 o                         
   7   1   1       7357.72       7863.03       152.94 o                         
   8   1   1        502.79        529.70        31.12 o                         
   9   1   1       4193.90       4195.31       163.51 o                         
  10   1   1        825.91        722.01        47.26 o                         
 -10   2   1        198.03        167.57        15.36 o                         
  -9   2   1        425.55        440.00        31.62 o                         
  -8   2   1       1254.72       1264.14        50.05 o                         
  -7   2   1       2702.89       2881.23        71.69 o                         
  -6   2   1       4934.10       5183.40        83.36 o                         
  -5   2   1       3394.29       3396.08        91.81 o                         
  -4   2   1        729.34        685.57        26.97 o                         
  -3   2   1       6920.02       6438.86       171.74 o                         
  -2   2   1         30.51         17.14        10.41 o                         
  -1   2   1       5769.44       5401.74       101.56 o                         
   0   2   1      22078.34      23009.83       708.52 o                         
   1   2   1        792.47        861.51        37.36 o                         
   2   2   1       9938.03       9904.49       147.76 o                         
   3   2   1      13663.31      14389.57       243.19 o                         
   4   2   1       6363.86       6567.98       137.66 o                         
   5   2   1       8254.21       8993.75       184.03 o                         
   6   2   1        745.33        725.02        35.83 o                         
   7   2   1        911.67        913.12        37.15 o                         
   8   2   1       2299.91       2320.68        69.32 o                         
   9   2   1         26.70         20.61        11.80 o                         
  10   2   1        637.37        636.28        27.52 o                         
 -10   3   1        379.23        402.22        33.60 o                         
  -9   3   1        877.80        863.21        38.45 o                         
  -8   3   1       4416.80       4470.69       145.14 o                         
  -7   3   1       2804.36       2729.67        68.53 o                         
  -6   3   1       1199.13       1179.08        46.30 o                         
  -5   3   1       3556.45       3581.50        70.20 o                         
  -4   3   1        220.96        233.62        17.64 o                         
  -3   3   1         28.57         19.74         8.08 o                         
  -2   3   1      14577.45      13964.00       196.56 o                         
  -1   3   1        307.05        385.60        26.97 o                         
   0   3   1       1398.74       1486.78        84.49 o                         
   1   3   1      10950.45      11901.12       216.96 o                         
   2   3   1       6145.28       6339.45       168.33 o                         
   3   3   1        329.11        268.69        26.45 o                         
   4   3   1        898.70        879.55        37.97 o                         
   5   3   1        251.75        211.07        21.81 o                         
   6   3   1       5505.49       5471.65       104.98 o                         
   7   3   1       2253.17       2241.79        60.08 o                         
   8   3   1        488.91        626.66        65.89 o                         
   9   3   1        993.11        904.31        33.61 o                         
  10   3   1         42.86         48.65        10.95 o                         
  -9   4   1        516.96        473.90        44.16 o                         
  -8   4   1        583.34        652.04        48.57 o                         
  -7   4   1          1.70         20.90        14.75 o                         
  -6   4   1       2295.21       2239.46        81.74 o                         
  -5   4   1         39.92         46.00        20.77 o                         
  -4   4   1         18.32         46.84        22.21 o                         
  -3   4   1       1446.37       1572.81       113.50 o                         
  -2   4   1       1542.14       1621.87        73.85 o                         
  -1   4   1       3436.28       3413.04        75.80 o                         
   0   4   1       1489.06       1625.94        60.36 o                         
   1   4   1       1900.75       1975.34        60.27 o                         
   2   4   1       1295.96       1550.70        70.34 o                         
   3   4   1       3875.56       3713.99       133.73 o                         
   4   4   1        121.41        162.25        35.27 o                         
   5   4   1       2151.16       2168.70       100.12 o                         
   6   4   1        475.65        547.51        48.84 o                         
   7   4   1        126.20        156.70        27.28 o                         
   8   4   1        103.59        116.92        20.28 o                         
   9   4   1        566.09        596.72        47.99 o                         
  -9   5   1        611.51        497.98        38.21 o                         
  -8   5   1        301.63        368.40        32.99 o                         
  -7   5   1        261.24        290.28        26.39 o                         
  -6   5   1        458.88        483.09        33.28 o                         
  -5   5   1       2240.79       2344.87        75.88 o                         
  -4   5   1       2229.08       2314.60        68.96 o                         
  -3   5   1         32.91         41.83        11.04 o                         
  -2   5   1       5749.31       5926.64       187.05 o                         
  -1   5   1        272.89        274.63        22.98 o                         
   0   5   1       1009.83       1062.72        42.92 o                         
   1   5   1       2495.50       2291.15        73.43 o                         
   2   5   1         89.35        121.59        41.36 o                         
   3   5   1       3444.92       3573.26        97.86 o                         
   4   5   1       3602.15       3742.46       138.57 o                         
   5   5   1         75.40         79.79        17.04 o                         
   6   5   1       1110.62       1025.13        55.10 o                         
   7   5   1         53.44         53.16         9.74 o                         
   8   5   1        500.23        488.57        59.78 o                         
   9   5   1       2064.04       1879.28        83.90 o                         
  -8   6   1        748.76        666.03        51.93 o                         
  -7   6   1        246.59        212.70        24.19 o                         
  -6   6   1       4555.56       4690.05       111.32 o                         
  -5   6   1        461.08        379.06        43.61 o                         
  -4   6   1       4827.09       4873.58       129.06 o                         
  -3   6   1       8487.81       8534.88       204.05 o                         
  -2   6   1        102.78         90.68        12.72 o                         
  -1   6   1       5271.29       5014.34        95.29 o                         
   0   6   1        831.22        830.58        29.80 o                         
   1   6   1        160.32        166.35        14.62 o                         
   2   6   1      10638.64      10491.39       218.85 o                         
   3   6   1        191.70        195.13        21.22 o                         
   4   6   1         32.26         51.71        12.69 o                         
   5   6   1       6230.80       6489.29       201.93 o                         
   6   6   1        283.83        275.54        27.43 o                         
   7   6   1        790.96        179.49       394.66 o                         
   8   6   1       2529.73       2470.64       114.38 o                         
  -7   7   1        296.02        318.50        35.38 o                         
  -6   7   1        199.07        206.38        17.24 o                         
  -5   7   1       3114.64       3070.12        85.64 o                         
  -4   7   1        129.49        150.88        33.21 o                         
  -3   7   1        710.83        729.20        74.44 o                         
  -2   7   1       4314.03       4183.23       108.86 o                         
  -1   7   1        172.44        189.54        25.59 o                         
   0   7   1       2303.73       2349.61        65.49 o                         
   1   7   1       2910.15       2908.78       102.86 o                         
   2   7   1        139.76        164.29        18.56 o                         
   3   7   1       1043.93        986.15        76.95 o                         
   4   7   1       1291.93       1319.42        92.35 o                         
   5   7   1        121.85        126.28        19.94 o                         
   6   7   1       1675.29       1768.39        53.06 o                         
   7   7   1        207.75        215.92        29.04 o                         
  -5   8   1         56.74         55.32         9.09 o                         
  -4   8   1        656.25        664.35        37.46 o                         
  -3   8   1          1.56          6.51        20.51 o                         
  -2   8   1          9.81         22.68        11.35 o                         
  -1   8   1        116.18        142.73        18.99 o                         
   0   8   1         38.31         62.62        13.65 o                         
   1   8   1        947.99        977.15        50.43 o                         
   2   8   1         45.80         62.24        15.51 o                         
   3   8   1        429.50        422.61        27.34 o                         
   4   8   1        627.34        545.61        33.70 o                         
   5   8   1          0.21          6.10         5.38 o                         
   6   8   1         98.38         84.28        14.98 o                         
  -4   9   1        225.24        217.51        28.43 o                         
  -3   9   1         35.31         27.96        17.81 o                         
  -2   9   1       2749.96       3031.69       154.49 o                         
  -1   9   1       1151.21       1276.95        90.79 o                         
   0   9   1        467.65        390.48        32.63 o                         
   1   9   1        889.89        816.17        46.19 o                         
   2   9   1        124.24        138.16        29.13 o                         
   3   9   1       1286.76       1367.86        88.96 o                         
 -10   0   2       8496.53       8154.95       282.35 o                         
  -9   0   2         67.44         69.04        20.60 o                         
  -8   0   2       3964.26       4363.10       170.15 o                         
  -7   0   2      13711.86      14425.62       276.05 o                         
  -6   0   2       2237.11       2352.46        77.45 o                         
  -5   0   2        768.00        914.59        49.20 o                         
  -4   0   2      31797.44      30598.07       688.47 o                         
  -3   0   2        676.82        683.15        60.41 o                         
  -2   0   2      26574.51      25665.61       786.60 o                         
  -1   0   2      21617.06      20856.49       622.54 o                         
   0   0   2        349.15        396.80        19.29 o                         
   1   0   2      17355.34      19001.26       569.27 o                         
   2   0   2      11170.05      11036.62       364.50 o                         
   3   0   2       2445.46       2459.10        88.08 o                         
   4   0   2      46392.69      47477.23      1034.13 o                         
   5   0   2       6085.98       6747.79       212.75 o                         
   6   0   2       2844.41       2880.33       189.18 o                         
   7   0   2      16059.21      17128.36       449.20 o                         
   8   0   2         62.47         56.37        21.80 o                         
   9   0   2       2674.90       2639.83       108.92 o                         
  10   0   2       4047.87       4050.76       175.11 o                         
 -10   1   2         37.62         31.68         6.94 o                         
  -9   1   2       3483.53       3561.78       167.63 o                         
  -8   1   2       6537.25       6779.49       127.86 o                         
  -7   1   2        107.17        101.11        13.80 o                         
  -6   1   2       4059.13       4369.46        80.35 o                         
  -5   1   2       3325.02       3298.39        73.34 o                         
  -4   1   2       3118.26       3395.17        83.96 o                         
  -3   1   2      27768.96      25034.30       561.79 o                         
  -2   1   2       6740.43       6652.43       167.94 o                         
  -1   1   2         83.07        104.00         7.26 o                         
   0   1   2       9708.07      10084.16       165.20 o                         
   1   1   2       2367.54       2698.02        90.77 o                         
   2   1   2        828.18        863.45        27.94 o                         
   3   1   2       5674.11       5757.78       114.56 o                         
   4   1   2         73.88         80.42        10.37 o                         
   5   1   2       9164.89       9208.08       188.69 o                         
   6   1   2      10851.29      11230.29       361.35 o                         
   7   1   2       2766.28       2980.11       103.37 o                         
   8   1   2        166.36        184.14        22.25 o                         
   9   1   2        199.51        201.64        20.54 o                         
  10   1   2        166.56        155.33        13.84 o                         
 -10   2   2       1093.53       1149.28        40.37 o                         
  -9   2   2         48.73         53.69        12.06 o                         
  -8   2   2        765.46        652.21        47.89 o                         
  -7   2   2        132.18        177.54        17.13 o                         
  -6   2   2        545.43        566.91        23.91 o                         
  -5   2   2        270.55        261.27        25.50 o                         
  -4   2   2       4269.51       4161.24        78.46 o                         
  -3   2   2        905.47        995.48        51.86 o                         
  -2   2   2       1140.17       1153.09        92.30 o                         
  -1   2   2        163.73        184.86         9.75 o                         
   0   2   2       3619.20       3859.53        97.98 o                         
   1   2   2        253.37        305.20        17.36 o                         
   2   2   2          4.84         12.36         8.76 o                         
   3   2   2        167.70        159.68        14.22 o                         
   4   2   2        460.66        524.07        30.25 o                         
   5   2   2        367.39        368.94        41.51 o                         
   6   2   2        229.97        228.20        18.00 o                         
   7   2   2        330.32        344.61        22.47 o                         
   8   2   2        575.30        576.26        37.80 o                         
   9   2   2         95.74         83.89        17.58 o                         
  10   2   2         10.68          5.00         6.20 o                         
 -10   3   2        890.85        825.09        51.33 o                         
  -9   3   2        114.13        105.61        15.08 o                         
  -8   3   2       3732.86       3814.10       131.91 o                         
  -7   3   2          0.45          6.25         8.62 o                         
  -6   3   2       6124.84       6566.77       162.44 o                         
  -5   3   2       5691.07       5592.15       146.19 o                         
  -4   3   2        234.26        207.62        15.36 o                         
  -3   3   2      11675.84      10818.99       186.39 o                         
  -2   3   2       1120.69       1108.10        29.75 o                         
  -1   3   2        308.06        296.48        56.33 o                         
   0   3   2      22545.79      22893.46       496.95 o                         
   1   3   2         18.53         22.37         3.61 o                         
   2   3   2      13131.24      12433.97       287.61 o                         
   3   3   2      14250.05      13881.70       335.98 o                         
   4   3   2        376.57        340.36        35.38 o                         
   5   3   2       2650.34       2514.93        67.78 o                         
   6   3   2       3480.32       3730.29        90.58 o                         
   7   3   2          6.25          6.03         8.81 o                         
   8   3   2       7467.87       7501.68       135.92 o                         
   9   3   2       1149.13       1128.68        44.71 o                         
  10   3   2         15.41         25.25         7.83 o                         
  -9   4   2       3099.06       3103.62       137.69 o                         
  -8   4   2       2154.49       2260.15        75.40 o                         
  -7   4   2       7997.35       8056.18       234.46 o                         
  -6   4   2       4029.11       3977.25       118.13 o                         
  -5   4   2       7425.52       7544.77       350.86 o                         
  -4   4   2      15969.87      16070.56       397.13 o                         
  -3   4   2       1324.49       1494.00       109.03 o                         
  -2   4   2      16436.05      16121.39       311.88 o                         
  -1   4   2      27109.28      28180.48       437.53 o                         
   0   4   2          0.30          5.00         4.34 o                         
   1   4   2      20341.51      21130.15       335.73 o                         
   2   4   2      16204.25      16108.21       386.77 o                         
   3   4   2       3010.98       3130.23       119.75 o                         
   4   4   2      12065.15      12106.08       448.37 o                         
   5   4   2       8481.40       8647.92       249.71 o                         
   6   4   2       2711.43       2893.19       115.76 o                         
   7   4   2       9947.23      10642.50       334.30 o                         
   8   4   2       1442.02       1453.69       117.83 o                         
   9   4   2       2476.60       2190.78       103.04 o                         
  -9   5   2       3345.33       3216.22       128.18 o                         
  -8   5   2       1073.53       1173.16        61.23 o                         
  -7   5   2          1.39         -2.55         6.02 o                         
  -6   5   2       4282.13       4224.69       105.19 o                         
  -5   5   2       2829.33       2722.88        86.33 o                         
  -4   5   2       1882.98       1763.65        65.80 o                         
  -3   5   2       3235.31       3245.74        78.95 o                         
  -2   5   2       6518.96       6542.82       169.62 o                         
  -1   5   2       7166.87       7302.80       143.55 o                         
   0   5   2       4215.69       4357.33       111.32 o                         
   1   5   2       6016.16       5944.50       122.44 o                         
   2   5   2       5437.39       5376.60       172.87 o                         
   3   5   2       5577.53       5935.44       137.68 o                         
   4   5   2          8.49          8.71         9.49 o                         
   5   5   2       5010.57       4581.21       171.82 o                         
   6   5   2       6627.53       6493.35       168.02 o                         
   7   5   2        232.46        225.07        29.57 o                         
   8   5   2        724.75        733.94        43.87 o                         
   9   5   2       3023.04       2471.17       100.35 o                         
  -8   6   2          1.38         -2.90         6.81 o                         
  -7   6   2         14.19         19.35         9.72 o                         
  -6   6   2        128.87         97.87        13.93 o                         
  -5   6   2        779.34        712.60        35.72 o                         
  -4   6   2       1088.56       1082.01        51.38 o                         
  -3   6   2         77.96         59.18        14.06 o                         
  -2   6   2          8.53         16.43         5.95 o                         
  -1   6   2         72.32         97.98         9.99 o                         
   0   6   2        428.10        412.82        22.18 o                         
   1   6   2       1048.29        966.05        38.28 o                         
   2   6   2        230.70        217.30        19.85 o                         
   3   6   2        209.54        202.29        22.70 o                         
   4   6   2         35.42         49.69        12.44 o                         
   5   6   2         19.64         17.27        10.46 o                         
   6   6   2        350.78        368.38        37.38 o                         
   7   6   2        363.06        343.94        23.59 o                         
   8   6   2        264.33        257.84        30.37 o                         
  -7   7   2          9.33         11.60         9.63 o                         
  -6   7   2       3605.94       3712.82        86.46 o                         
  -5   7   2       4938.82       5105.43       178.89 o                         
  -4   7   2        448.05        380.92        33.37 o                         
  -3   7   2       2946.24       2914.76       121.69 o                         
  -2   7   2       5404.32       5403.34       155.50 o                         
  -1   7   2       5286.86       5436.01       125.84 o                         
   0   7   2       4078.97       3882.63        82.42 o                         
   1   7   2       4470.25       4441.57       112.34 o                         
   2   7   2       6116.95       5988.42       122.68 o                         
   3   7   2       7894.36       7435.83       229.59 o                         
   4   7   2        503.78        458.71        41.45 o                         
   5   7   2       1657.45       1761.09        67.33 o                         
   6   7   2       2813.97       2846.02        87.69 o                         
   7   7   2       2455.62       2546.10       117.16 o                         
  -5   8   2       4309.42       4289.16       123.36 o                         
  -4   8   2       5065.92       1342.72      2701.30 o                         
  -3   8   2        833.36        854.78        61.83 o                         
  -2   8   2       3090.81       3228.14       107.36 o                         
  -1   8   2       3664.83       3755.42       110.21 o                         
   0   8   2        967.49        881.05        49.95 o                         
   1   8   2       9036.43       8971.25       307.52 o                         
   2   8   2       7577.85       7580.78       229.10 o                         
   3   8   2        302.86        329.99        24.27 o                         
   4   8   2       2909.31       2665.53       103.80 o                         
   5   8   2       1692.78       1805.23       101.26 o                         
   6   8   2       1651.38       1375.05        47.85 o                         
  -4   9   2         51.41         54.42        15.47 o                         
  -3   9   2       2183.35       2339.71       124.53 o                         
  -2   9   2        766.31        824.91        71.99 o                         
  -1   9   2         80.55        126.08        29.24 o                         
   0   9   2       3497.64       3363.27       111.73 o                         
   1   9   2         27.04         27.80         9.81 o                         
   2   9   2        317.06        398.25        47.97 o                         
   3   9   2       2276.27       2573.98       130.12 o                         
 -10   1   3       1155.62       1085.38        46.53 o                         
  -9   1   3        800.95        749.21        66.90 o                         
  -8   1   3       2611.31       2603.80        82.15 o                         
  -7   1   3       1045.66       1130.48        38.67 o                         
  -6   1   3       1547.91       1591.96        44.30 o                         
  -5   1   3       1812.74       1726.26        49.56 o                         
  -4   1   3      10767.56      10757.95       196.68 o                         
  -3   1   3      16366.50      14449.63       344.84 o                         
  -2   1   3       2002.85       2181.57        69.96 o                         
  -1   1   3      40295.14      38927.37       808.63 o                         
   0   1   3      15375.13      15527.03       266.27 o                         
   1   1   3       8071.35       8707.48       194.16 o                         
   2   1   3       3392.42       4130.02       114.14 o                         
   3   1   3      12792.22      12922.45       220.24 o                         
   4   1   3       5240.54       5505.58       119.58 o                         
   5   1   3       5789.90       6241.29       206.25 o                         
   6   1   3       3828.19       4023.68       123.23 o                         
   7   1   3        217.21        177.82        22.49 o                         
   8   1   3       1902.29       2093.15        77.03 o                         
   9   1   3          0.73         14.74         9.94 o                         
  10   1   3         93.76        116.79        32.23 o                         
 -10   2   3       3288.60       3199.48        87.83 o                         
  -9   2   3        517.46        506.45        49.53 o                         
  -8   2   3       4424.42       4616.88       153.92 o                         
  -7   2   3       8675.40       8905.48       125.69 o                         
  -6   2   3        135.16        184.68        14.47 o                         
  -5   2   3       1400.79       1354.15        43.33 o                         
  -4   2   3       2016.35       1618.91        46.87 o                         
  -3   2   3       2526.63       2497.59       171.92 o                         
  -2   2   3      16452.31      16342.51       463.96 o                         
  -1   2   3      66590.12      65564.70      1106.69 o                         
   0   2   3         84.69        133.37         5.19 o                         
   1   2   3      10053.41      10514.72       194.12 o                         
   2   2   3        619.18        608.76        34.34 o                         
   3   2   3       5439.53       5705.85       251.07 o                         
   4   2   3      13074.78      14106.02       362.08 o                         
   5   2   3        481.04        683.47        56.53 o                         
   6   2   3       3471.15       3605.83       117.75 o                         
   7   2   3       8655.33       9055.40       169.40 o                         
   8   2   3        134.93         95.99        15.73 o                         
   9   2   3        919.95        977.96        55.75 o                         
  10   2   3        882.49        909.00        62.41 o                         
 -10   3   3         23.78         30.01        10.35 o                         
  -9   3   3       3320.89       3280.62       232.53 o                         
  -8   3   3       1005.47       1107.23        63.33 o                         
  -7   3   3        119.42        -25.39        41.61 o                         
  -6   3   3       4817.59       4821.16        90.06 o                         
  -5   3   3         37.74         19.90         6.90 o                         
  -4   3   3       3046.93       2918.73        81.57 o                         
  -3   3   3       4558.08       4743.70       103.57 o                         
  -2   3   3         48.69         32.70        10.80 o                         
  -1   3   3       8215.38       8415.65       203.60 o                         
   0   3   3       3127.01       3294.33        97.64 o                         
   1   3   3       2411.42       2375.95       135.79 o                         
   2   3   3       4572.14       4452.54        79.72 o                         
   3   3   3         31.20         68.72        15.60 o                         
   4   3   3        386.78        310.82        34.22 o                         
   5   3   3       9917.00      10308.30       202.22 o                         
   6   3   3       2305.47       2315.41        67.92 o                         
   7   3   3        270.53        264.02        21.65 o                         
   8   3   3        967.10        897.08        36.21 o                         
   9   3   3         91.70        105.71        13.36 o                         
  -9   4   3        363.17        404.13        30.34 o                         
  -8   4   3        251.74        254.26        38.85 o                         
  -7   4   3       1099.57        995.62        64.44 o                         
  -6   4   3        259.73        280.19        34.06 o                         
  -5   4   3         13.11         34.85        13.86 o                         
  -4   4   3       3042.48       3028.15       131.36 o                         
  -3   4   3        446.53        535.86        61.64 o                         
  -2   4   3       8988.75      10353.24       213.58 o                         
  -1   4   3        237.24        249.67        19.16 o                         
   0   4   3          6.38         19.33         6.11 o                         
   1   4   3        648.28        674.56        27.61 o                         
   2   4   3       3142.53       3488.10       147.19 o                         
   3   4   3       3043.85       2994.67       117.38 o                         
   4   4   3        343.14        263.93        28.03 o                         
   5   4   3        518.56        539.41        63.16 o                         
   6   4   3       1787.35       1626.21       111.21 o                         
   7   4   3        137.75        159.23        26.29 o                         
   8   4   3         16.02         38.49        12.54 o                         
   9   4   3          1.48         14.37         9.08 o                         
  -9   5   3        406.13        358.05        32.57 o                         
  -8   5   3        358.53        407.71        35.03 o                         
  -7   5   3         79.31         88.73        12.98 o                         
  -6   5   3       2406.27       2480.01        75.38 o                         
  -5   5   3       1345.91       1282.33        88.35 o                         
  -4   5   3        654.05        674.44        39.62 o                         
  -3   5   3       2538.21       2453.10        61.31 o                         
  -2   5   3       1458.03       1423.20        46.30 o                         
  -1   5   3        914.94        890.44        42.15 o                         
   0   5   3       1759.77       1732.21        60.47 o                         
   1   5   3         76.82         75.73        10.52 o                         
   2   5   3       5741.64       5553.84       195.80 o                         
   3   5   3       5409.15       5365.55       128.92 o                         
   4   5   3         36.14         18.86         8.68 o                         
   5   5   3       1003.16        945.29        83.38 o                         
   6   5   3          9.81         14.21        11.48 o                         
   7   5   3        803.69        842.97        56.64 o                         
   8   5   3       2092.49       2303.09       121.09 o                         
   9   5   3        430.45        380.85        29.13 o                         
  -8   6   3        878.40        926.15        62.29 o                         
  -7   6   3        259.08        232.23        25.90 o                         
  -6   6   3        496.53        447.98        25.54 o                         
  -5   6   3       9316.88       9864.26       196.57 o                         
  -4   6   3       3134.99       3152.45        96.96 o                         
  -3   6   3        197.58        199.52        21.63 o                         
  -2   6   3       8745.00       8505.69       154.36 o                         
  -1   6   3        110.80        120.16        12.71 o                         
   0   6   3       3780.41       3749.78        85.68 o                         
   1   6   3       7953.20       7838.06       130.79 o                         
   2   6   3       3316.43       3223.78        99.80 o                         
   3   6   3       3874.04       3937.50       109.87 o                         
   4   6   3       2638.42       2699.16        89.04 o                         
   5   6   3        928.15        950.17        54.34 o                         
   6   6   3       4571.41       4749.64       157.50 o                         
   7   6   3       1518.46       1393.48        87.65 o                         
   8   6   3         64.33         51.31        14.33 o                         
  -7   7   3        205.75        179.29        27.23 o                         
  -6   7   3       2224.50       2195.84        79.02 o                         
  -5   7   3        245.63        239.23        27.95 o                         
  -4   7   3       1040.46       1061.35        60.99 o                         
  -3   7   3       1997.56       2009.52        90.58 o                         
  -2   7   3        334.91        314.43        36.12 o                         
  -1   7   3        197.61        248.48        25.19 o                         
   0   7   3        687.51        644.59        29.91 o                         
   1   7   3        282.13        293.80        26.21 o                         
   2   7   3       5988.38       5895.15       122.15 o                         
   3   7   3       2006.31       2036.85       100.05 o                         
   4   7   3          5.84          7.04         9.94 o                         
   5   7   3       1488.92       1579.12        66.07 o                         
   6   7   3        401.06        333.21        29.47 o                         
   7   7   3        832.02        766.40        54.66 o                         
  -5   8   3        182.51        195.17        40.80 o                         
  -4   8   3          5.78          4.67         3.06 o                         
  -3   8   3       1437.92       1446.52        81.53 o                         
  -2   8   3         28.47         56.25        16.03 o                         
  -1   8   3        421.81        402.95        34.57 o                         
   0   8   3        229.63        216.71        22.93 o                         
   1   8   3        523.66        572.68        41.39 o                         
   2   8   3         25.29         28.08        10.19 o                         
   3   8   3         16.53         17.11         7.21 o                         
   4   8   3        112.87        124.81        20.24 o                         
   5   8   3        353.00        365.91        42.38 o                         
   6   8   3         32.86         37.06        10.04 o                         
  -4   9   3         33.74         47.55        13.94 o                         
  -3   9   3        414.45        378.58        41.97 o                         
  -2   9   3       1363.93       1326.83        62.93 o                         
  -1   9   3        483.94        549.31        58.61 o                         
   0   9   3       1037.36       1057.14        53.96 o                         
   1   9   3        251.95        212.30        63.81 o                         
   2   9   3       3080.83       3206.84       155.87 o                         
   3   9   3        424.17        424.08        44.79 o                         
 -10   0   4          9.72         31.41        11.65 o                         
  -9   0   4       2635.65       2814.09       149.10 o                         
  -8   0   4      15584.81      16731.54       361.10 o                         
  -7   0   4        198.07        184.97        35.36 o                         
  -6   0   4      10684.53      11073.65       219.43 o                         
  -5   0   4       2463.84       2577.43       109.13 o                         
  -4   0   4       2097.92       2057.27       133.05 o                         
  -3   0   4      76900.88      64361.32      1930.41 o                         
  -2   0   4        647.26        795.84        52.66 o                         
  -1   0   4         14.29         27.37         8.66 o                         
   0   0   4      43237.05      41780.91      1212.70 o                         
   1   0   4        152.61        131.99        15.61 o                         
   2   0   4      26905.39      28619.77       869.88 o                         
   3   0   4      47682.48      47221.97      1431.65 o                         
   4   0   4       2131.45       2211.81       131.10 o                         
   5   0   4      27456.25      28427.46       670.27 o                         
   6   0   4       7716.56       7701.17       357.91 o                         
   7   0   4         14.66         20.31        15.66 o                         
   8   0   4      23608.22      24695.08       837.32 o                         
   9   0   4        826.72        928.88        58.66 o                         
  10   0   4       1217.15       1232.18        78.75 o                         
 -10   1   4       3564.99       3475.93       102.21 o                         
  -9   1   4       1613.64       1612.20       103.71 o                         
  -8   1   4         15.78         19.60        11.57 o                         
  -7   1   4       5990.61       6324.35       107.19 o                         
  -6   1   4       1090.21       1132.21        36.69 o                         
  -5   1   4       1869.39       1785.96        62.24 o                         
  -4   1   4      11459.27       9944.90       184.56 o                         
  -3   1   4        278.07        313.72        27.44 o                         
  -2   1   4      47094.25      44778.19      1132.47 o                         
  -1   1   4      52584.39      53728.99      1112.26 o                         
   0   1   4       5453.39       5641.84       127.48 o                         
   1   1   4      29389.24      29985.25       629.27 o                         
   2   1   4       4747.29       5511.33       143.14 o                         
   3   1   4       8004.31       8277.53       216.95 o                         
   4   1   4      19925.53      20304.26       481.48 o                         
   5   1   4       2593.43       2664.38       147.90 o                         
   6   1   4        169.66        183.14        58.12 o                         
   7   1   4       5398.60       5849.42       178.93 o                         
   8   1   4       1826.45       1901.06       100.65 o                         
   9   1   4       2153.94       2195.14        74.10 o                         
  10   1   4       3014.62       3099.97       126.93 o                         
 -10   2   4        230.81        205.58        13.61 o                         
  -9   2   4         49.91         61.88        13.47 o                         
  -8   2   4         14.82         31.02        13.90 o                         
  -7   2   4       1640.47       1718.47        50.54 o                         
  -6   2   4        693.14        558.76        23.87 o                         
  -5   2   4        472.92        495.94        25.71 o                         
  -4   2   4       1512.33       1302.74        48.85 o                         
  -3   2   4        979.04        949.95        48.90 o                         
  -2   2   4      18832.45      18991.04       482.83 o                         
  -1   2   4      10561.40      11408.46       206.80 o                         
   0   2   4      11158.01      11652.49       145.27 o                         
   1   2   4       6305.71       6842.64       164.44 o                         
   2   2   4        116.29        154.88        27.15 o                         
   3   2   4        667.77        888.14        49.82 o                         
   4   2   4        105.45        162.85        24.08 o                         
   5   2   4       3319.18       3730.81       240.99 o                         
   6   2   4          1.99         11.05         9.00 o                         
   7   2   4         57.11         60.46        12.06 o                         
   8   2   4       3132.12       3335.20        78.98 o                         
   9   2   4         43.51         26.63         7.84 o                         
  10   2   4        154.13        165.64        16.60 o                         
 -10   3   4       2810.89       2734.45       113.95 o                         
  -9   3   4        483.84        511.23        34.69 o                         
  -8   3   4        243.76        319.05        44.93 o                         
  -7   3   4       8612.73       8865.06       219.74 o                         
  -6   3   4         71.86         82.84        14.26 o                         
  -5   3   4        778.31        664.60        29.59 o                         
  -4   3   4      15604.69      15035.79       606.33 o                         
  -3   3   4       1842.41       2018.85        74.66 o                         
  -2   3   4      13580.83      13911.44       256.77 o                         
  -1   3   4       6844.79       7075.51       151.53 o                         
   0   3   4         51.61         58.00         6.47 o                         
   1   3   4      32863.84      32045.11       480.20 o                         
   2   3   4       8677.36       8934.57       157.65 o                         
   3   3   4         35.43         50.35        13.29 o                         
   4   3   4      11247.15      12202.58       444.99 o                         
   5   3   4         30.07         20.23        10.27 o                         
   6   3   4       1521.11       1539.32        53.57 o                         
   7   3   4       4594.46       4922.52        90.72 o                         
   8   3   4        576.41        573.82        25.11 o                         
   9   3   4       1547.97       1478.05        61.17 o                         
  -9   4   4       3700.53       4013.06       140.54 o                         
  -8   4   4       4610.63       4837.02       151.45 o                         
  -7   4   4         21.72         35.87        26.00 o                         
  -6   4   4       7959.45       8203.74       237.63 o                         
  -5   4   4       8198.14       8234.15       239.51 o                         
  -4   4   4       1464.77       1423.20       103.75 o                         
  -3   4   4      17188.65      17945.08       611.31 o                         
  -2   4   4       7772.83       7762.47       169.73 o                         
  -1   4   4      10232.92      10161.92       187.06 o                         
   0   4   4      18468.44      18611.03       398.62 o                         
   1   4   4       7701.39       8369.59       150.12 o                         
   2   4   4       8244.01       8252.78       224.99 o                         
   3   4   4      16364.40      16897.10       418.90 o                         
   4   4   4        286.54        272.90        27.80 o                         
   5   4   4       9214.38       8263.98       479.04 o                         
   6   4   4       8910.50       8507.29       282.23 o                         
   7   4   4        271.09        333.10        43.95 o                         
   8   4   4       2949.63       3173.79       157.12 o                         
   9   4   4       3118.95       2732.77       114.53 o                         
  -9   5   4       4034.37       4073.27       154.46 o                         
  -8   5   4        286.68        314.30        22.93 o                         
  -7   5   4        212.53        232.27        20.41 o                         
  -6   5   4        943.55        974.56        53.07 o                         
  -5   5   4       3246.47       3211.26        84.14 o                         
  -4   5   4       3016.23       3065.06        91.76 o                         
  -3   5   4        962.08        911.45        38.61 o                         
  -2   5   4       2317.77       2091.46        58.05 o                         
  -1   5   4       7983.98       8028.78       154.39 o                         
   0   5   4         84.63         84.52        10.76 o                         
   1   5   4         44.99         73.70        11.51 o                         
   2   5   4        606.17        614.92        33.74 o                         
   3   5   4       1254.38       1187.20        52.51 o                         
   4   5   4       1217.96       1145.08        58.03 o                         
   5   5   4       6177.51       5818.60       257.20 o                         
   6   5   4        216.53        220.49        24.93 o                         
   7   5   4       1299.70       1349.70        71.82 o                         
   8   5   4        366.16         68.73       208.89 o                         
  -7   6   4        130.09        103.66        14.77 o                         
  -6   6   4        253.28        322.40        23.28 o                         
  -5   6   4        358.63        336.41        30.35 o                         
  -4   6   4        385.62        397.45        32.20 o                         
  -3   6   4        224.23        248.47        23.67 o                         
  -2   6   4        654.19        652.66        32.23 o                         
  -1   6   4       1694.58       1651.54        44.38 o                         
   0   6   4        478.72        432.11        27.22 o                         
   1   6   4        320.94        338.46        18.47 o                         
   2   6   4       1049.00       1005.48        36.95 o                         
   3   6   4         16.92         29.17         7.83 o                         
   4   6   4        422.27        405.98        27.55 o                         
   5   6   4        572.47        527.27        44.87 o                         
   6   6   4         11.48         26.02        17.82 o                         
   7   6   4        291.28        277.91        24.59 o                         
   8   6   4       1107.72       1164.35        66.72 o                         
  -7   7   4       3098.83       2855.95       212.20 o                         
  -6   7   4       1184.19       1225.91        61.35 o                         
  -5   7   4       2350.09       2455.66        70.85 o                         
  -4   7   4       3154.68       3080.73       151.38 o                         
  -3   7   4        308.02        323.45        26.74 o                         
  -2   7   4       1821.33       1931.43        83.11 o                         
  -1   7   4       1704.01       1516.47        52.09 o                         
   0   7   4       1126.82       1157.02        40.48 o                         
   1   7   4       5572.96       5503.61       132.51 o                         
   2   7   4       6045.41       5713.20       158.04 o                         
   3   7   4        329.55        322.75        37.85 o                         
   4   7   4       2026.22       1904.46       103.54 o                         
   5   7   4       1575.37       1521.82        63.70 o                         
   6   7   4       3427.12       3317.93        89.59 o                         
  -5   8   4       5692.90       6032.22       112.23 o                         
  -4   8   4          1.00         11.33        10.68 o                         
  -3   8   4       2279.23       2499.19       136.12 o                         
  -2   8   4       5039.36       5182.92       144.80 o                         
  -1   8   4       1270.32       1162.48        67.31 o                         
   0   8   4       5221.04       4842.49       197.06 o                         
   1   8   4       2450.99       2417.33       102.00 o                         
   2   8   4       1397.34       1424.85        73.03 o                         
   3   8   4       3561.46       3524.62       103.39 o                         
   4   8   4        199.91        149.06        21.95 o                         
   5   8   4        636.76        637.53        37.48 o                         
  -4   9   4        987.45       1125.54        66.28 o                         
  -3   9   4         97.24         82.15        21.09 o                         
  -2   9   4        412.83        392.43        32.74 o                         
  -1   9   4        671.62        707.75        66.80 o                         
   0   9   4         36.71         46.62        11.57 o                         
   1   9   4       1348.15       1429.05        75.75 o                         
   2   9   4       1221.18       1192.71        83.19 o                         
   3   9   4        418.58        426.23        44.82 o                         
   4   9   4        551.29        560.68        43.29 o                         
 -10   1   5       1677.41       1649.57        96.69 o                         
  -9   1   5        206.80        241.07        38.04 o                         
  -8   1   5         67.00         68.67        12.81 o                         
  -7   1   5       8782.93       9649.68       154.39 o                         
  -6   1   5        103.89        129.53        12.53 o                         
  -5   1   5       2038.67       1904.89        64.93 o                         
  -4   1   5      17531.19      15166.79       262.11 o                         
  -3   1   5        251.66        259.77        39.88 o                         
  -2   1   5        883.15        828.11        38.23 o                         
  -1   1   5      14706.08      14860.81       392.28 o                         
   0   1   5       1550.87       1744.44        40.92 o                         
   1   1   5      29998.33      28770.66       607.65 o                         
   2   1   5         12.89         15.09         6.41 o                         
   3   1   5       1381.35       1397.61        63.12 o                         
   4   1   5      16645.56      16919.29       411.81 o                         
   5   1   5         85.66        151.63        89.67 o                         
   6   1   5         74.61         93.46        24.36 o                         
   7   1   5        810.87       1023.60        78.81 o                         
   8   1   5        679.15        718.72        39.88 o                         
   9   1   5       1642.98       1614.79        52.65 o                         
  10   1   5       1364.56       1411.14        57.37 o                         
 -10   2   5        282.26        257.90        14.96 o                         
  -9   2   5       4963.66       5122.05       150.37 o                         
  -8   2   5       6223.07       6277.54       274.21 o                         
  -7   2   5         60.80         75.78        11.65 o                         
  -6   2   5       6776.29       7178.57       120.81 o                         
  -5   2   5       4503.77       4444.27       113.53 o                         
  -4   2   5       3548.74       2880.73        75.00 o                         
  -3   2   5      29019.66      27749.16      1256.73 o                         
  -2   2   5       6785.61       6910.30       140.39 o                         
  -1   2   5       3407.72       3704.30        94.86 o                         
   0   2   5      23826.05      23432.05       311.63 o                         
   1   2   5        286.41        363.14        20.74 o                         
   2   2   5      11794.86      12551.49       292.82 o                         
   3   2   5      27480.03      27370.06       704.39 o                         
   4   2   5        764.71        948.76        58.77 o                         
   5   2   5      14873.32      15919.00       418.08 o                         
   6   2   5       9559.39       9852.89       304.94 o                         
   7   2   5        450.97        420.55        40.63 o                         
   8   2   5       6845.86       6979.00       157.40 o                         
   9   2   5        456.01        480.44        26.74 o                         
  10   2   5       1891.47       1657.56        57.18 o                         
 -10   3   5       1713.65       1500.30        74.56 o                         
  -9   3   5        387.43        392.79        30.82 o                         
  -8   3   5       2062.62       2030.95        91.47 o                         
  -7   3   5        896.67        878.93        42.10 o                         
  -6   3   5        737.59        709.56        27.65 o                         
  -5   3   5       7893.52       7925.80       222.36 o                         
  -4   3   5       1224.96       1226.59        53.87 o                         
  -3   3   5         40.33         65.16        12.66 o                         
  -2   3   5      12869.39      13081.61       244.83 o                         
  -1   3   5       3595.70       3774.59        75.08 o                         
   0   3   5       1246.24       1271.12        29.75 o                         
   1   3   5       4519.24       4948.06        89.23 o                         
   2   3   5       2267.93       2434.16        60.11 o                         
   3   3   5      11751.58      12145.25       303.11 o                         
   4   3   5      10048.27      11071.58       301.97 o                         
   5   3   5       5226.30       5883.55       159.23 o                         
   6   3   5       1132.14       1174.80        39.04 o                         
   7   3   5        673.23        714.02        31.47 o                         
   8   3   5        109.47        115.41        12.35 o                         
   9   3   5       2784.07       2669.92        88.40 o                         
  -9   4   5        613.79        570.91        27.83 o                         
  -8   4   5        222.81        208.29        26.39 o                         
  -7   4   5        153.09        136.18        25.11 o                         
  -6   4   5       1192.11       1164.60       173.07 o                         
  -5   4   5       2421.88       2397.95        91.52 o                         
  -4   4   5       2053.02       2028.34       244.16 o                         
  -3   4   5          4.62         10.02        11.77 o                         
  -2   4   5          3.41         11.81         5.84 o                         
  -1   4   5        205.21        205.89        15.13 o                         
   0   4   5       2032.93       1844.92        48.55 o                         
   1   4   5       1533.93       1643.07        55.99 o                         
   2   4   5        606.81        601.88        42.91 o                         
   3   4   5        397.76        431.55        56.14 o                         
   4   4   5        173.20        143.05        17.92 o                         
   5   4   5         62.65         27.72        19.91 o                         
   6   4   5          6.43         10.79         7.00 o                         
   7   4   5         20.04         11.61         9.78 o                         
   8   4   5        603.50        537.92        55.04 o                         
   9   4   5         21.42         26.67         9.83 o                         
  -9   5   5        473.35        529.22        40.03 o                         
  -8   5   5        935.42        994.49        50.40 o                         
  -7   5   5       3237.24       3434.99        89.61 o                         
  -6   5   5        458.20        534.18        35.63 o                         
  -5   5   5       5048.47       5344.03       129.36 o                         
  -4   5   5       3980.16       3936.77        94.83 o                         
  -3   5   5        419.09        425.67        23.52 o                         
  -2   5   5       5320.90       5365.68        90.08 o                         
  -1   5   5       3781.97       3716.70       108.40 o                         
   0   5   5       1100.62       1038.67        36.55 o                         
   1   5   5      10433.43       9931.25       247.19 o                         
   2   5   5       4323.67       4057.81       165.78 o                         
   3   5   5        235.96        259.67        20.50 o                         
   4   5   5       1841.17       1725.41        83.89 o                         
   5   5   5        195.84        164.80        24.33 o                         
   6   5   5       5862.62       5855.31       152.41 o                         
   7   5   5       3056.31       2869.62       109.35 o                         
   8   5   5         58.40         68.06        12.54 o                         
  -7   6   5        842.25        812.08        33.65 o                         
  -6   6   5       8916.37       8988.65       296.57 o                         
  -5   6   5       1466.07       1577.02        63.98 o                         
  -4   6   5       1559.87       1607.47        57.17 o                         
  -3   6   5       3819.31       3838.30        91.97 o                         
  -2   6   5        836.64        816.15        43.96 o                         
  -1   6   5      14366.84      14262.57       211.76 o                         
   0   6   5       8273.28       8252.69       134.02 o                         
   1   6   5       1236.24       1204.99        39.76 o                         
   2   6   5      12168.60      11877.87       184.56 o                         
   3   6   5       1195.94       1166.46        41.92 o                         
   4   6   5        129.24        141.17        16.94 o                         
   5   6   5       6105.36       5931.76       246.81 o                         
   6   6   5       1408.37       1404.58        78.72 o                         
   7   6   5       1978.94       1870.81       186.70 o                         
   8   6   5       2957.03       2936.48       121.10 o                         
  -7   7   5        660.26        595.53        30.87 o                         
  -6   7   5        355.60        307.80        21.96 o                         
  -5   7   5       2887.85       2986.52        73.53 o                         
  -4   7   5        475.35        466.70        35.42 o                         
  -3   7   5        235.54        198.18        19.18 o                         
  -2   7   5       3630.34       3941.96       133.69 o                         
  -1   7   5        446.07        453.97        24.66 o                         
   0   7   5       2401.87       2475.46        68.53 o                         
   1   7   5       3515.46       3525.41        87.70 o                         
   2   7   5        479.36        515.87        31.13 o                         
   3   7   5       1900.59       1850.37        73.24 o                         
   4   7   5       1469.09       1431.03       105.70 o                         
   5   7   5        214.10        174.38        44.10 o                         
   6   7   5       1302.93       1298.52        91.15 o                         
  -6   8   5        199.87        181.43        22.35 o                         
  -5   8   5        242.31        248.24        20.82 o                         
  -4   8   5         49.70         57.73        16.24 o                         
  -3   8   5        137.83        160.72        21.50 o                         
  -2   8   5       1778.90       1955.42        78.53 o                         
  -1   8   5         15.62         38.56        11.58 o                         
   0   8   5         53.62         30.23         9.08 o                         
   1   8   5       1586.65       1633.16       136.17 o                         
   2   8   5        667.51        743.80        50.60 o                         
   3   8   5         14.94         16.43         9.19 o                         
   4   8   5        265.17        239.96        34.64 o                         
   5   8   5        101.58        124.72        32.71 o                         
  -4   9   5        376.84        399.12        35.98 o                         
  -3   9   5          3.70          3.27         9.73 o                         
  -2   9   5       3526.79       3569.04       141.43 o                         
  -1   9   5        609.02        651.21        63.45 o                         
   0   9   5        247.28        218.86        22.77 o                         
   1   9   5       1689.25       1575.29        66.06 o                         
   2   9   5       2520.28       2656.06       133.25 o                         
   3   9   5        374.24        441.32        43.82 o                         
   4   9   5        757.99        789.02        50.61 o                         
 -10   0   6       5191.13       5361.53       203.96 o                         
  -9   0   6       1817.30       1919.51       118.64 o                         
  -8   0   6          5.52          9.82        12.59 o                         
  -7   0   6       8551.15       9548.02       239.08 o                         
  -6   0   6       1027.83       1073.88        50.74 o                         
  -5   0   6      20235.20      19947.44       488.26 o                         
  -4   0   6      31002.80      26096.78       596.97 o                         
  -3   0   6       2914.38       2498.13       128.33 o                         
  -2   0   6       8427.45       8444.58       291.36 o                         
  -1   0   6       4993.15       4851.12       172.39 o                         
   0   0   6        318.18        367.44        20.82 o                         
   1   0   6      12789.65      12602.88       395.52 o                         
   2   0   6       6604.81       7090.25       250.82 o                         
   3   0   6        141.21        125.22        26.24 o                         
   4   0   6      36358.17      32945.58      1053.19 o                         
   5   0   6       8262.24       8989.42       368.40 o                         
   6   0   6       1413.85       1640.80       141.89 o                         
   7   0   6       1319.17       1472.26       137.10 o                         
   8   0   6        187.54        227.31        49.31 o                         
   9   0   6       1689.60       1724.55        80.91 o                         
  10   0   6       3704.88       3801.98       159.49 o                         
 -10   1   6        118.69        102.85        14.12 o                         
  -9   1   6        970.37        963.90        55.67 o                         
  -8   1   6       2132.51       2148.09        66.78 o                         
  -7   1   6         89.07         98.79        13.15 o                         
  -6   1   6       3196.32       3347.12        68.72 o                         
  -5   1   6       2184.59       1984.44        67.21 o                         
  -4   1   6        308.86        296.49        21.45 o                         
  -3   1   6      11878.66      11553.89       284.47 o                         
  -2   1   6      11287.49      11192.38       328.16 o                         
  -1   1   6       1001.19       1148.45        33.86 o                         
   0   1   6       8611.88       8406.11       155.73 o                         
   1   1   6       4731.67       5020.53       102.15 o                         
   2   1   6       6503.02       6809.69       172.16 o                         
   3   1   6      11725.50      11695.29       289.09 o                         
   4   1   6       3284.27       3073.99       116.47 o                         
   5   1   6       1435.35       1442.67        81.64 o                         
   6   1   6       1295.13       1461.92        93.67 o                         
   7   1   6        273.42        237.91        38.53 o                         
   8   1   6       4496.77       4660.51       116.04 o                         
   9   1   6        916.02        978.13        41.01 o                         
  10   1   6          5.00         11.20         6.90 o                         
 -10   2   6         89.71         76.03        11.49 o                         
  -9   2   6        911.98        989.26        96.82 o                         
  -8   2   6        769.15        689.69        73.65 o                         
  -7   2   6        394.55        452.26        25.25 o                         
  -6   2   6        320.82        302.12        19.77 o                         
  -5   2   6        390.26        347.38        31.09 o                         
  -4   2   6          3.11         21.81        10.64 o                         
  -3   2   6       1671.77       1714.63        70.52 o                         
  -2   2   6       2581.81       2667.59        83.18 o                         
  -1   2   6        653.27        746.31        31.95 o                         
   0   2   6       1042.17       1019.35        21.37 o                         
   1   2   6         15.54         31.60        10.38 o                         
   2   2   6          6.88         19.17         7.21 o                         
   3   2   6        331.03        291.37        48.80 o                         
   4   2   6        545.57        575.69        45.82 o                         
   5   2   6       2544.11       2575.65        72.84 o                         
   6   2   6         45.77         61.80        15.60 o                         
   7   2   6        107.50        143.69        14.00 o                         
   8   2   6        238.54        264.97        23.10 o                         
   9   2   6         70.16         85.00        11.81 o                         
  10   2   6         74.06         66.61         9.56 o                         
 -10   3   6         16.27         14.25         8.01 o                         
  -9   3   6       1334.37       1299.01        59.24 o                         
  -8   3   6       3619.76       3731.56       134.28 o                         
  -7   3   6          4.47          9.04         8.85 o                         
  -6   3   6       4238.41       4304.86        78.24 o                         
  -5   3   6       2182.76       2292.95        57.80 o                         
  -4   3   6        576.68        517.19        41.78 o                         
  -3   3   6      15270.54      14655.22       344.35 o                         
  -2   3   6       8650.06       9146.28       191.23 o                         
  -1   3   6        524.86        699.45        31.24 o                         
   0   3   6      21156.60      20915.53       316.83 o                         
   1   3   6       2601.58       2813.83        64.15 o                         
   2   3   6        438.60        428.26        24.72 o                         
   3   3   6       9453.41       9547.63       201.98 o                         
   4   3   6        591.16        583.43        46.84 o                         
   5   3   6       7560.60       7644.37       174.29 o                         
   6   3   6       4087.19       4124.40        97.76 o                         
   7   3   6       1808.70       1860.01        56.30 o                         
   8   3   6       3666.11       3675.31        79.29 o                         
   9   3   6        244.04        235.91        30.61 o                         
  -9   4   6       1882.33       2027.78        98.14 o                         
  -8   4   6       1450.59       1472.86        72.00 o                         
  -7   4   6       4414.53       4823.12       292.03 o                         
  -6   4   6       1688.30       1774.53       158.92 o                         
  -5   4   6       3463.76       3360.61       105.13 o                         
  -4   4   6       8201.60       7985.97       143.43 o                         
  -3   4   6        996.77        944.36        77.33 o                         
  -2   4   6       2290.43       2221.72        69.21 o                         
  -1   4   6      10605.00      10692.51       212.80 o                         
   0   4   6        651.41        669.98        33.15 o                         
   1   4   6      11417.08      11986.03       239.10 o                         
   2   4   6      13049.67      13005.21       327.51 o                         
   3   4   6       1509.07       1435.54        62.71 o                         
   4   4   6       9810.07       9459.46       232.49 o                         
   5   4   6       3121.08       2943.51       115.78 o                         
   6   4   6       1639.95       1713.63        89.03 o                         
   7   4   6       5035.91       4897.33       230.87 o                         
   8   4   6        629.58        164.99       337.68 o                         
   9   4   6       2015.54       1786.44        77.17 o                         
  -9   5   6        745.31        686.03        45.77 o                         
  -8   5   6        724.19        743.16        37.03 o                         
  -7   5   6        153.96        175.85        23.59 o                         
  -6   5   6       1304.13       1406.55        71.19 o                         
  -5   5   6       6524.41       6662.95       150.64 o                         
  -4   5   6       2852.77       2944.02        88.62 o                         
  -3   5   6       3106.45       3187.34        79.81 o                         
  -2   5   6       2914.78       2887.60        69.28 o                         
  -1   5   6       5451.86       5474.19       160.93 o                         
   0   5   6       1359.46       1395.43        40.26 o                         
   1   5   6       2100.22       1975.63        58.90 o                         
   2   5   6       3095.42       2943.98        71.61 o                         
   3   5   6       6983.63       6908.46       135.25 o                         
   4   5   6        117.53        175.97        34.45 o                         
   5   5   6        142.29        129.43        18.73 o                         
   6   5   6       4212.73       4317.13       408.34 o                         
   7   5   6        234.77        153.62        34.13 o                         
   8   5   6         48.62         58.87        11.65 o                         
  -7   6   6         10.89         27.89         7.79 o                         
  -6   6   6         36.79         49.95         9.64 o                         
  -5   6   6         84.07        108.56        14.88 o                         
  -4   6   6        186.14        145.46        17.18 o                         
  -3   6   6       1325.60       1316.23        49.43 o                         
  -2   6   6       2232.52       2419.55        90.14 o                         
  -1   6   6        847.24        832.06        33.80 o                         
   0   6   6         11.18         34.10         7.53 o                         
   1   6   6        193.59        223.53        16.96 o                         
   2   6   6        135.37        173.20        18.37 o                         
   3   6   6         28.95         33.73         8.17 o                         
   4   6   6        135.33        129.37        18.73 o                         
   5   6   6        577.63        573.29        34.76 o                         
   6   6   6        568.60        581.57        42.87 o                         
   7   6   6        148.69        190.76        26.49 o                         
   8   6   6         14.35         24.26        10.20 o                         
  -7   7   6          4.76         11.65         6.59 o                         
  -6   7   6       1134.36       1136.67        45.07 o                         
  -5   7   6       2937.60       3064.22        74.51 o                         
  -4   7   6       1405.64       1419.69       107.54 o                         
  -3   7   6        160.23        198.31        19.05 o                         
  -2   7   6        508.77        470.67        45.27 o                         
  -1   7   6       5934.06       5935.36       112.73 o                         
   0   7   6       2945.76       3067.50        77.74 o                         
   1   7   6       2099.97       2055.35        70.71 o                         
   2   7   6        604.84        579.20        30.59 o                         
   3   7   6       2446.12       2410.27        85.83 o                         
   4   7   6       1161.92       1167.70        76.03 o                         
   5   7   6       2003.74       2033.88       230.14 o                         
   6   7   6       3515.29       3659.34       130.93 o                         
  -6   8   6       3326.73       2867.98       115.21 o                         
  -5   8   6        116.03        107.55        13.76 o                         
  -4   8   6       2244.19       2322.81       212.09 o                         
  -3   8   6        244.03        239.32        31.76 o                         
  -2   8   6       3482.53       3666.99       114.11 o                         
  -1   8   6      10109.03      10367.59       285.04 o                         
   0   8   6        253.98        180.67        19.91 o                         
   1   8   6       3147.86       3099.94       118.58 o                         
   2   8   6       4860.65       4454.34       138.87 o                         
   3   8   6        372.91        358.57        33.03 o                         
   4   8   6       1908.49       1844.95       121.49 o                         
   5   8   6       1440.21       1493.92       118.92 o                         
  -4   9   6        357.51        388.51        33.86 o                         
  -3   9   6       1563.18       1548.89        87.27 o                         
  -2   9   6         30.80         57.26        13.63 o                         
  -1   9   6         10.55         18.36        15.25 o                         
   0   9   6       3441.68       3456.44       108.33 o                         
   1   9   6       1634.96       1605.45       102.26 o                         
   2   9   6          4.46         14.17        13.92 o                         
   3   9   6        456.00        370.56        39.26 o                         
   4   9   6        398.19        330.80        29.84 o                         
 -10   1   7        164.55        190.79        32.52 o                         
  -9   1   7       1453.54       1383.97        62.96 o                         
  -8   1   7       2717.92       2858.69        97.21 o                         
  -7   1   7        703.18        769.54        34.03 o                         
  -6   1   7       2247.29       2212.93        62.63 o                         
  -5   1   7       1450.11       1403.73        83.45 o                         
  -4   1   7       2000.80       1978.28        89.98 o                         
  -3   1   7      15421.90      14599.27       349.42 o                         
  -2   1   7         46.77         62.91        11.23 o                         
  -1   1   7       1102.31       1229.52        42.43 o                         
   0   1   7      25133.53      24859.46       431.84 o                         
   1   1   7       1604.99       1527.16        45.37 o                         
   2   1   7       5404.99       5481.16       146.29 o                         
   3   1   7      12109.91      12346.00       303.83 o                         
   4   1   7       2373.03       2671.96       107.68 o                         
   5   1   7       7940.10       8325.75       249.19 o                         
   6   1   7       1119.35       1095.66        81.19 o                         
   7   1   7        198.83        227.75        25.06 o                         
   8   1   7       6538.60       6882.50       150.86 o                         
   9   1   7         54.36         73.45        10.73 o                         
  10   1   7         37.88         34.17        16.77 o                         
 -10   2   7       5073.16       5027.47       131.06 o                         
  -9   2   7       1200.48       1200.81        71.02 o                         
  -8   2   7       1794.22       1811.12        71.63 o                         
  -7   2   7      10410.21      11168.04       171.43 o                         
  -6   2   7        256.70        291.13        19.69 o                         
  -5   2   7      13222.00      12340.43       384.02 o                         
  -4   2   7      25801.57      23186.75       544.52 o                         
  -3   2   7       4187.02       4437.75       245.86 o                         
  -2   2   7      24962.59      25062.42       547.14 o                         
  -1   2   7      14267.06      15128.01       335.86 o                         
   0   2   7       1937.86       1866.10        37.15 o                         
   1   2   7      46895.15      45614.05       784.88 o                         
   2   2   7       2550.22       2591.05        86.54 o                         
   3   2   7       2277.01       2345.39       118.33 o                         
   4   2   7      25386.88      23898.63       562.31 o                         
   5   2   7       1744.01       1702.71        71.38 o                         
   6   2   7       3808.54       3901.91       143.47 o                         
   7   2   7      12475.28      12859.04       220.40 o                         
   8   2   7          1.27         10.25         7.10 o                         
   9   2   7       5084.87       5192.67       108.31 o                         
  10   2   7       2741.38       2439.96       100.81 o                         
  -9   3   7       1568.89       1676.72        69.08 o                         
  -8   3   7        732.14        660.47        69.92 o                         
  -7   3   7        448.33        508.09        27.12 o                         
  -6   3   7       5070.41       5206.62        89.05 o                         
  -5   3   7        963.81        896.21        31.49 o                         
  -4   3   7       6163.44       5857.19       209.09 o                         
  -3   3   7      20356.12      20005.27       456.71 o                         
  -2   3   7      18682.69      19022.69       349.22 o                         
  -1   3   7       4221.13       4120.75       107.62 o                         
   0   3   7       2978.33       3127.96        84.78 o                         
   1   3   7       2124.64       2292.40        49.90 o                         
   2   3   7      25024.03      26207.63       471.71 o                         
   3   3   7       4457.33       4299.50       111.34 o                         
   4   3   7        269.86        304.29        23.11 o                         
   5   3   7       1632.50       1550.30        47.62 o                         
   6   3   7       2297.50       2262.35        81.91 o                         
   7   3   7        345.17        365.05        23.40 o                         
   8   3   7       1991.24       1846.66        50.56 o                         
   9   3   7       1087.22        949.52        43.27 o                         
  -9   4   7        432.61        450.12        24.75 o                         
  -8   4   7          0.45          4.92         8.51 o                         
  -7   4   7       1446.01       1427.09        73.78 o                         
  -6   4   7        142.66        148.51        43.75 o                         
  -5   4   7       3121.06       2982.10       123.85 o                         
  -4   4   7       1326.68       1193.50        46.79 o                         
  -3   4   7       1478.62       1518.55        58.68 o                         
  -2   4   7       2049.72       1992.86        64.21 o                         
  -1   4   7       1480.06       1524.72        67.16 o                         
   0   4   7          1.99         12.70        10.95 o                         
   1   4   7       3711.08       3856.55       127.90 o                         
   2   4   7        880.01        943.58        59.74 o                         
   3   4   7       2064.05       2029.31        77.00 o                         
   4   4   7        118.01        146.86        19.74 o                         
   5   4   7        275.70        326.70        45.01 o                         
   6   4   7        176.97        130.41        24.05 o                         
   7   4   7       1641.10       1716.41       117.96 o                         
   8   4   7        454.64         -2.36       196.14 o                         
  -9   5   7       2152.94       2020.28        89.34 o                         
  -8   5   7       2289.81       2347.25        85.28 o                         
  -7   5   7         71.36         83.65        16.86 o                         
  -6   5   7       3762.99       3892.97       105.97 o                         
  -5   5   7       4817.12       4753.79       120.09 o                         
  -4   5   7        183.57        188.11        18.25 o                         
  -3   5   7       2681.33       2505.40        92.09 o                         
  -2   5   7         22.33         40.02         7.93 o                         
  -1   5   7       4620.09       4323.47       130.35 o                         
   0   5   7      12747.89      12289.20       206.44 o                         
   1   5   7       4214.86       4122.22        87.98 o                         
   2   5   7       1065.16       1038.14        39.38 o                         
   3   5   7       2604.90       2608.57        72.08 o                         
   4   5   7        184.01        138.45        29.82 o                         
   5   5   7       6645.30       6214.54       355.60 o                         
   6   5   7       3242.13       3278.28       214.16 o                         
   7   5   7         41.02         61.24        21.51 o                         
   8   5   7       2229.25       2170.79        75.17 o                         
  -7   6   7       2296.63       2338.12        62.77 o                         
  -6   6   7       2646.54       2667.00        67.53 o                         
  -5   6   7       5224.21       5414.37       144.78 o                         
  -4   6   7       3826.48       3783.51       107.63 o                         
  -3   6   7        594.25        570.70        38.70 o                         
  -2   6   7       5894.34       5880.77       125.97 o                         
  -1   6   7       5022.81       4838.52       104.20 o                         
   0   6   7        339.29        349.88        18.82 o                         
   1   6   7       3771.66       3650.72        71.57 o                         
   2   6   7       8921.82       8830.29       161.68 o                         
   3   6   7       3676.29       3658.12        93.68 o                         
   4   6   7       6036.92       5912.45       186.14 o                         
   5   6   7       1191.30       1185.99        70.53 o                         
   6   6   7       5112.41       5387.65       226.41 o                         
   7   6   7       2058.09        370.76      1132.85 o                         
   8   6   7         52.66         49.61        11.56 o                         
  -7   7   7        522.62        471.04        32.40 o                         
  -6   7   7       2068.24       2119.93        77.19 o                         
  -5   7   7        590.14        578.30        28.92 o                         
  -4   7   7       1018.42       1004.52        46.08 o                         
  -3   7   7       3981.61       4292.50       114.94 o                         
  -2   7   7        784.19        759.14        47.68 o                         
  -1   7   7       5887.75       5807.62       108.34 o                         
   0   7   7       2401.27       2420.78        67.65 o                         
   1   7   7        101.11         92.57        13.65 o                         
   2   7   7       2382.56       2360.41        66.55 o                         
   3   7   7       1727.46       1760.49        60.30 o                         
   4   7   7         89.22        105.15        13.42 o                         
   5   7   7       2879.94       2914.04       362.32 o                         
   6   7   7       2618.77       2594.59       151.91 o                         
  -6   8   7       1186.06       1196.01        61.29 o                         
  -5   8   7         37.98         35.58         9.74 o                         
  -4   8   7         70.25         56.15        15.04 o                         
  -3   8   7        285.84        320.27        28.96 o                         
  -2   8   7        123.93        133.88        24.11 o                         
  -1   8   7        917.25        957.49        62.50 o                         
   0   8   7          0.96         -6.18         6.28 o                         
   1   8   7         34.98         39.28        13.92 o                         
   2   8   7        296.31        255.39        29.92 o                         
   3   8   7        262.64        258.13        32.60 o                         
   4   8   7         41.05         45.14        12.50 o                         
   5   8   7        141.19        179.87        18.51 o                         
  -4   9   7        573.31        548.66        40.39 o                         
  -3   9   7       1979.91       2084.47       119.13 o                         
  -2   9   7        928.83        921.08        52.80 o                         
  -1   9   7       3003.24       3253.03       160.78 o                         
   0   9   7       2886.01       2981.33       147.70 o                         
   1   9   7        430.24        387.11        44.81 o                         
   2   9   7       2504.10       2584.61       123.53 o                         
   3   9   7       1709.76       1693.27        89.48 o                         
 -10   0   8        513.49        498.90        43.68 o                         
  -9   0   8        247.55        182.68        33.90 o                         
  -8   0   8        994.51       1100.80        70.00 o                         
  -7   0   8        379.97        435.26        40.44 o                         
  -6   0   8      10872.43      10572.90       373.89 o                         
  -5   0   8       3212.77       2896.10       181.28 o                         
  -4   0   8       4955.06       4962.25       233.58 o                         
  -3   0   8      18615.53      19013.02       626.07 o                         
  -2   0   8        478.85        592.56        49.28 o                         
  -1   0   8       2832.72       3105.25        89.36 o                         
   0   0   8      32268.21      31536.37      1334.28 o                         
   1   0   8        744.05        763.97        31.71 o                         
   2   0   8       8427.66       8659.88       303.97 o                         
   3   0   8       2050.02       1964.05       112.63 o                         
   4   0   8       3142.01       2870.67       160.43 o                         
   5   0   8       9006.03       8835.26       371.06 o                         
   6   0   8        263.14        273.08        40.12 o                         
   7   0   8         11.07         18.23        16.45 o                         
   8   0   8       9036.66       9658.20       275.36 o                         
   9   0   8       3902.04       3997.63       134.29 o                         
  10   0   8         14.35         15.33         9.69 o                         
 -10   1   8       1945.90       1926.33        67.65 o                         
  -9   1   8        606.25        591.07        33.26 o                         
  -8   1   8         60.38        108.92        20.84 o                         
  -7   1   8       2846.13       3128.18        74.14 o                         
  -6   1   8       1524.42       1615.93        56.78 o                         
  -5   1   8       2558.29       2204.47       109.40 o                         
  -4   1   8      10451.91      10193.32       277.75 o                         
  -3   1   8       4197.98       4223.41       132.74 o                         
  -2   1   8        655.62        712.93        38.54 o                         
  -1   1   8       1166.25       1187.90        37.43 o                         
   0   1   8        159.79        202.87        10.26 o                         
   1   1   8      20393.57      20258.79       353.29 o                         
   2   1   8      25326.47      25424.73       560.06 o                         
   3   1   8       2388.46       2720.06       123.95 o                         
   4   1   8       3587.26       3525.23       130.73 o                         
   5   1   8        456.52        510.86        48.59 o                         
   6   1   8       3199.93       3487.50       104.37 o                         
   7   1   8       3260.80       3281.22       127.45 o                         
   8   1   8        954.80        935.92        58.73 o                         
   9   1   8        499.68        520.73        28.43 o                         
  10   1   8       1999.96       2040.40        66.55 o                         
 -10   2   8        207.49        228.06        18.79 o                         
  -9   2   8         31.48         38.71        14.42 o                         
  -8   2   8        106.97        113.96        17.93 o                         
  -7   2   8        308.61        312.08        21.50 o                         
  -6   2   8        240.27        249.59        18.47 o                         
  -5   2   8       2118.74       1972.11        53.67 o                         
  -4   2   8       2235.69       2183.43        95.89 o                         
  -3   2   8         26.18         20.48         9.16 o                         
  -2   2   8        807.10        921.97        36.65 o                         
  -1   2   8       2157.19       2065.09        44.26 o                         
   0   2   8       1586.35       1655.37        40.75 o                         
   1   2   8       1335.31       1497.43        45.92 o                         
   2   2   8        700.11        752.48        36.45 o                         
   3   2   8       4232.46       4448.22       358.51 o                         
   4   2   8          0.15         16.42        12.16 o                         
   5   2   8        813.65        829.55        37.98 o                         
   6   2   8       2796.77       3016.61        81.37 o                         
   7   2   8          9.95         14.54         8.90 o                         
   8   2   8          2.87          0.91         6.84 o                         
   9   2   8       1570.05       1507.17        46.87 o                         
  -9   3   8         28.04         43.16        10.86 o                         
  -8   3   8          6.98          5.63        11.83 o                         
  -7   3   8       6256.71       6464.92       112.43 o                         
  -6   3   8        987.36       1094.44        36.38 o                         
  -5   3   8       1150.03       1079.98        38.50 o                         
  -4   3   8        550.32        537.82        30.97 o                         
  -3   3   8        543.65        613.18        45.79 o                         
  -2   3   8      14339.26      14754.10       338.10 o                         
  -1   3   8       1973.86       1922.31        94.41 o                         
   0   3   8        131.26        216.00        12.37 o                         
   1   3   8      11811.70      11936.98       189.94 o                         
   2   3   8        281.28        263.05        29.61 o                         
   3   3   8        385.33        396.70        25.01 o                         
   4   3   8       8306.03       8091.09       212.04 o                         
   5   3   8       2073.24       2081.15        63.50 o                         
   6   3   8       2950.56       2894.67        78.82 o                         
   7   3   8       4123.86       4235.06        93.08 o                         
   8   3   8        493.38        475.20        23.53 o                         
   9   3   8       1640.43       1551.77        84.51 o                         
  -9   4   8       1170.71       1217.45        50.52 o                         
  -8   4   8       2916.05       3100.17       192.49 o                         
  -7   4   8         47.05         45.69        21.87 o                         
  -6   4   8       4613.99       4620.31       178.04 o                         
  -5   4   8       6830.79       6699.67       194.37 o                         
  -4   4   8        529.38        539.85        31.35 o                         
  -3   4   8       5839.80       5479.35       169.68 o                         
  -2   4   8      10884.57      11370.55       290.54 o                         
  -1   4   8       1944.80       1849.15        85.64 o                         
   0   4   8       6533.56       6359.02       143.47 o                         
   1   4   8       2480.12       2534.64        75.08 o                         
   2   4   8       2521.26       2650.85       137.14 o                         
   3   4   8       8134.60       7983.65       182.55 o                         
   4   4   8       1210.45       1174.03        56.94 o                         
   5   4   8        807.96        717.54        95.86 o                         
   6   4   8       6204.01       6319.07       455.13 o                         
   7   4   8         19.64         33.16        12.55 o                         
   8   4   8       1389.63       1362.73        85.07 o                         
  -9   5   8       1894.47       1661.59       118.35 o                         
  -8   5   8       1154.70       1157.83       145.46 o                         
  -7   5   8       1064.84       1133.44        52.93 o                         
  -6   5   8        820.34        789.95        49.96 o                         
  -5   5   8        607.03        569.94        51.83 o                         
  -4   5   8       3169.70       3196.42        74.53 o                         
  -3   5   8        587.64        598.88        37.97 o                         
  -2   5   8        270.90        269.96        20.01 o                         
  -1   5   8      11677.04      11605.96       193.24 o                         
   0   5   8        144.51        188.10        11.37 o                         
   1   5   8       1251.95       1229.71        54.59 o                         
   2   5   8       8697.50       8360.73       139.09 o                         
   3   5   8         60.86         49.08         9.87 o                         
   4   5   8        444.63        398.77        35.99 o                         
   5   5   8       1025.21        869.13        75.19 o                         
   6   5   8         73.81         98.94        31.87 o                         
   7   5   8       1264.30       1174.97        90.24 o                         
   8   5   8        612.97        542.98        31.89 o                         
  -7   6   8        266.81        280.40        19.40 o                         
  -6   6   8          3.02          7.30         7.71 o                         
  -5   6   8        502.90        469.93        29.00 o                         
  -4   6   8        121.24        145.41        17.42 o                         
  -3   6   8        153.11        157.45        19.23 o                         
  -2   6   8        252.87        262.79        21.43 o                         
  -1   6   8        219.82        235.42        18.10 o                         
   0   6   8        116.76        137.44        12.03 o                         
   1   6   8          2.89          9.59         6.04 o                         
   2   6   8        486.20        468.79        28.44 o                         
   3   6   8        226.49        219.19        19.82 o                         
   4   6   8       1267.00       1203.73        60.53 o                         
   5   6   8       1440.29       1332.21        72.81 o                         
   6   6   8        106.65        125.47        21.53 o                         
   7   6   8        493.34         92.59       222.95 o                         
   8   6   8         86.22         64.76        11.61 o                         
  -7   7   8        762.93        633.11        71.02 o                         
  -6   7   8        711.61        741.74        37.39 o                         
  -5   7   8        525.04        586.59        42.38 o                         
  -4   7   8       2128.37       2060.81       101.76 o                         
  -3   7   8        326.50        346.71        28.67 o                         
  -2   7   8       1329.59       1413.10        66.36 o                         
  -1   7   8       6351.09       6255.00       128.33 o                         
   0   7   8          5.53          4.77         7.58 o                         
   1   7   8        117.48        110.42        16.53 o                         
   2   7   8        388.20        417.88        32.03 o                         
   3   7   8       1799.36       1748.47        65.38 o                         
   4   7   8       1529.24       1301.44        48.82 o                         
   5   7   8       2702.23       2566.04       162.50 o                         
   6   7   8         13.25          7.61        13.24 o                         
   7   7   8        336.39        290.32        26.91 o                         
  -6   8   8        395.95        342.51        28.26 o                         
  -5   8   8       1765.68       1915.80       158.67 o                         
  -4   8   8        729.95        776.84        65.47 o                         
  -3   8   8       2885.24       3313.38       102.70 o                         
  -2   8   8       2901.84       3052.25       120.33 o                         
  -1   8   8        682.44        702.59        41.20 o                         
   0   8   8       2974.23       3094.15       147.15 o                         
   1   8   8       1836.62       1690.37        81.13 o                         
   2   8   8        417.04        421.81        28.63 o                         
   3   8   8       4580.75       4701.78       187.75 o                         
   4   8   8        102.05         90.42        21.06 o                         
   5   8   8       1458.96       1363.92        53.11 o                         
  -3   9   8        102.17        107.15        35.56 o                         
  -2   9   8        588.99        536.72        49.61 o                         
  -1   9   8       1380.16       1296.52        90.34 o                         
   0   9   8       1541.91       1605.17        99.34 o                         
   1   9   8        103.07        111.16        15.26 o                         
   2   9   8        448.19        452.66        42.39 o                         
   3   9   8         78.08         64.14        15.65 o                         
 -10   1   9       5266.13       5256.69       138.88 o                         
  -9   1   9        836.09        775.93        38.44 o                         
  -8   1   9        452.90        523.04        38.43 o                         
  -7   1   9       9765.21      10324.96       164.51 o                         
  -6   1   9        432.94        435.07        33.11 o                         
  -5   1   9       3450.73       3059.97        88.25 o                         
  -4   1   9      18544.54      17544.84       434.19 o                         
  -3   1   9       1052.31       1089.24        57.24 o                         
  -2   1   9      12489.66      12950.96       306.77 o                         
  -1   1   9       7558.76       7411.65       115.08 o                         
   0   1   9         18.35         24.53         4.40 o                         
   1   1   9      39155.39      38338.96       664.58 o                         
   2   1   9       5420.45       5537.84       292.38 o                         
   3   1   9        122.80         90.02        16.61 o                         
   4   1   9      17209.08      16798.68       418.42 o                         
   5   1   9       2657.17       2945.98        87.60 o                         
   6   1   9        537.21        564.82        31.88 o                         
   7   1   9       7581.73       7949.32       180.71 o                         
   8   1   9        154.52        170.84        25.19 o                         
   9   1   9       3551.14       3711.83        94.45 o                         
  10   1   9       1094.60       1035.68        40.94 o                         
 -10   2   9         15.15         18.56         8.41 o                         
  -9   2   9       4889.19       5133.31       151.40 o                         
  -8   2   9       3680.55       4172.91       120.07 o                         
  -7   2   9       1718.78       1762.75        57.64 o                         
  -6   2   9      21254.00      21461.70       401.92 o                         
  -5   2   9      13417.14      12121.67       292.98 o                         
  -4   2   9       1023.75       1003.76        63.06 o                         
  -3   2   9      31571.73      30959.20       713.68 o                         
  -2   2   9       2245.24       2319.02        66.88 o                         
  -1   2   9      14566.82      14589.74       473.88 o                         
   0   2   9      31170.53      30421.31       412.96 o                         
   1   2   9       1010.97       1124.10        40.07 o                         
   2   2   9      25259.05      25949.08       472.32 o                         
   3   2   9      37580.56      38927.15       858.05 o                         
   4   2   9        127.69        135.58        24.10 o                         
   5   2   9       8576.11       8530.05       183.44 o                         
   6   2   9       1747.05       1870.39        62.03 o                         
   7   2   9       2303.32       2248.07        67.70 o                         
   8   2   9      12153.74      12209.55       224.58 o                         
   9   2   9       1979.12       1909.79        53.03 o                         
 -10   3   9       1154.53       1012.05        52.18 o                         
  -9   3   9        356.73        404.88        30.96 o                         
  -8   3   9       2040.99       2597.23       149.99 o                         
  -7   3   9        323.01        320.40        26.40 o                         
  -6   3   9        844.72        828.80        43.49 o                         
  -5   3   9       6526.14       6233.55       113.75 o                         
  -4   3   9       6878.93       6403.64       121.81 o                         
  -3   3   9        183.73        160.50        21.68 o                         
  -2   3   9       7717.73       8151.59       205.80 o                         
  -1   3   9       2499.84       2610.17        66.33 o                         
   0   3   9       7640.06       7639.68       119.23 o                         
   1   3   9       8802.36       8385.85       120.06 o                         
   2   3   9      13475.98      13522.73       230.10 o                         
   3   3   9       2246.86       2103.82        62.95 o                         
   4   3   9       4180.16       4209.63       108.98 o                         
   5   3   9        407.47        405.90        24.94 o                         
   6   3   9       6750.52       6705.89       126.75 o                         
   7   3   9       2829.78       3041.81        74.57 o                         
   8   3   9         16.78         19.86         5.94 o                         
   9   3   9       1142.72       1190.16        68.24 o                         
  -9   4   9        163.33        158.72        17.03 o                         
  -8   4   9        800.88        927.10        55.35 o                         
  -7   4   9        673.14        759.27        52.38 o                         
  -6   4   9        152.71        191.28        29.01 o                         
  -5   4   9        174.43        145.36        20.72 o                         
  -4   4   9        415.07        430.89        32.10 o                         
  -3   4   9      10721.31       9905.07       216.56 o                         
  -2   4   9       1103.89       1203.30        63.41 o                         
  -1   4   9        549.03        512.92        50.21 o                         
   0   4   9       1790.16       1915.71       100.75 o                         
   1   4   9         62.44         55.81        11.26 o                         
   2   4   9         75.64         71.42        13.02 o                         
   3   4   9        475.90        411.61        30.81 o                         
   4   4   9       2236.27       2345.56        89.66 o                         
   5   4   9       3194.55       3040.97       329.55 o                         
   6   4   9        279.05        259.09        39.79 o                         
   7   4   9        450.60        465.80        38.99 o                         
   8   4   9         20.90         22.30        11.61 o                         
   9   4   9       2264.87       1960.73        86.51 o                         
  -9   5   9       1395.33       1245.21        61.24 o                         
  -8   5   9       2271.33       2483.31        92.34 o                         
  -7   5   9       6013.25       6625.77       262.76 o                         
  -6   5   9       1576.22       1668.09        73.68 o                         
  -5   5   9       3827.65       3816.64       104.35 o                         
  -4   5   9       3576.51       3555.73        90.83 o                         
  -3   5   9        217.55        197.39        20.27 o                         
  -2   5   9      12498.21      12358.45       204.84 o                         
  -1   5   9      10257.65      10083.13       189.78 o                         
   0   5   9        174.08        205.30        14.31 o                         
   1   5   9       6515.05       6273.67       101.33 o                         
   2   5   9       2423.20       2343.74        60.00 o                         
   3   5   9       7659.43       7534.00       133.21 o                         
   4   5   9       6997.11       6132.70       273.26 o                         
   5   5   9       1287.28       1215.89       109.99 o                         
   6   5   9       1682.96       1918.15       133.08 o                         
   7   5   9       3966.59       3958.18       184.50 o                         
   8   5   9          8.91          6.56         5.35 o                         
  -8   6   9       3574.43       3732.71       145.54 o                         
  -7   6   9        200.33        220.32        16.87 o                         
  -6   6   9       5010.42       5344.07       129.30 o                         
  -5   6   9       1078.52       1129.67        45.22 o                         
  -4   6   9       5135.97       5309.24       117.68 o                         
  -3   6   9       4453.30       4554.39       103.57 o                         
  -2   6   9       3184.80       3137.61        82.32 o                         
  -1   6   9       9612.19       9748.08       174.84 o                         
   0   6   9      10023.61       9684.38       171.87 o                         
   1   6   9       1043.42        907.07        59.10 o                         
   2   6   9      11203.32      10904.04       192.20 o                         
   3   6   9       3084.28       3018.31        90.64 o                         
   4   6   9        687.72        646.15        54.69 o                         
   5   6   9       6880.45       6398.09       280.59 o                         
   6   6   9       7210.02       7353.45       243.54 o                         
   7   6   9        649.47        545.91        82.03 o                         
  -7   7   9       1548.63       1265.42        62.84 o                         
  -6   7   9        444.89        465.98        26.57 o                         
  -5   7   9       1640.24       1666.52        73.09 o                         
  -4   7   9        441.10        433.92        29.21 o                         
  -3   7   9       1035.51       1093.20        51.26 o                         
  -2   7   9       3380.50       3460.55        97.87 o                         
  -1   7   9       1434.98       1468.35        61.98 o                         
   0   7   9        833.35        830.77        47.12 o                         
   1   7   9       2072.73       1982.80        74.09 o                         
   2   7   9        269.77        246.30        28.57 o                         
   3   7   9       1437.74       1356.55        50.56 o                         
   4   7   9       1567.58       1417.36        58.07 o                         
   5   7   9         17.94          3.77         6.28 o                         
  -5   8   9        214.95        186.87        22.23 o                         
  -4   8   9         38.85         44.26        11.13 o                         
  -3   8   9        227.75        197.40        22.34 o                         
  -2   8   9       1030.50       1075.49        64.06 o                         
  -1   8   9        521.61        545.93        35.58 o                         
   0   8   9         28.15         30.00        19.06 o                         
   1   8   9        519.91        488.00        39.94 o                         
   2   8   9        171.23        171.42        18.36 o                         
   3   8   9         14.50         23.35        10.12 o                         
   4   8   9         61.58         71.70        13.54 o                         
   5   8   9        491.26        461.95        37.89 o                         
  -3   9   9          0.09          2.13         8.07 o                         
  -2   9   9       3806.93       2950.43       121.08 o                         
  -1   9   9       2885.64       3160.34       154.00 o                         
   0   9   9        312.70        290.81        38.89 o                         
   1   9   9        968.64        873.26        47.25 o                         
   2   9   9       1476.00       1366.51        75.32 o                         
   3   9   9       2091.39       1979.19        89.90 o                         
 -10   0  10       1323.30       1291.97        72.94 o                         
  -9   0  10        163.76        213.27        49.68 o                         
  -8   0  10         70.76        119.09        36.21 o                         
  -7   0  10       5533.27       6074.10       177.47 o                         
  -6   0  10       4594.72       4720.63       177.20 o                         
  -5   0  10         58.76         50.42        16.62 o                         
  -4   0  10       3542.48       3321.29       183.44 o                         
  -3   0  10       3455.49       3394.12       167.41 o                         
  -2   0  10        522.66        423.92        44.91 o                         
  -1   0  10       2311.30       2198.00       108.92 o                         
   0   0  10       8403.66       8311.08       160.24 o                         
   1   0  10      20451.86      20465.85       444.80 o                         
   2   0  10       4104.00       4016.56       173.54 o                         
   3   0  10       1366.93       1323.15        93.85 o                         
   4   0  10       2509.89       2466.02       152.50 o                         
   5   0  10       1327.08       1268.17        78.36 o                         
   6   0  10        257.94        210.21        40.38 o                         
   7   0  10       5840.30       6142.18       217.07 o                         
   8   0  10       4716.70       5108.75       172.56 o                         
   9   0  10         84.35         79.77        15.76 o                         
  10   0  10        196.83        216.00        24.23 o                         
 -10   1  10         82.52         69.26        11.42 o                         
  -9   1  10        572.01        647.37        62.06 o                         
  -8   1  10       1068.36       1261.02        64.29 o                         
  -7   1  10        141.61        187.65        17.47 o                         
  -6   1  10       5590.51       5808.81       166.77 o                         
  -5   1  10       3824.97       3401.72       133.71 o                         
  -4   1  10        488.58        379.96        63.95 o                         
  -3   1  10       1402.12       1259.72        91.62 o                         
  -2   1  10        222.74        206.54        21.77 o                         
  -1   1  10        586.32        586.14        20.76 o                         
   0   1  10      22626.93      22911.75       316.85 o                         
   1   1  10       5757.02       5757.92       123.32 o                         
   2   1  10       1719.15       1871.78        59.54 o                         
   3   1  10       3685.70       4038.42       134.78 o                         
   4   1  10       2126.56       2206.92       100.66 o                         
   5   1  10       1148.85       1178.50        61.12 o                         
   6   1  10       2576.26       2738.42       121.19 o                         
   7   1  10        877.14        886.80        49.35 o                         
   8   1  10       1171.32       1238.84        50.75 o                         
   9   1  10        801.74        859.46        35.09 o                         
  10   1  10         72.42         79.58         9.52 o                         
 -10   2  10        707.40        707.91        45.45 o                         
  -9   2  10         46.97         46.83        10.39 o                         
  -8   2  10        736.25        728.62        43.84 o                         
  -7   2  10        787.02        836.03        35.39 o                         
  -6   2  10        624.44        653.24        35.87 o                         
  -5   2  10          1.87         15.05         7.25 o                         
  -4   2  10        184.26        143.75        24.52 o                         
  -3   2  10        683.71        672.41        49.00 o                         
  -2   2  10          3.55         14.57         6.07 o                         
  -1   2  10          5.63         39.85        13.32 o                         
   0   2  10       9595.43      10209.54       153.76 o                         
   1   2  10         52.74         56.31        10.05 o                         
   2   2  10        503.90        406.98        26.40 o                         
   3   2  10        301.24        304.41        26.45 o                         
   4   2  10       3444.54       3519.31       177.98 o                         
   5   2  10        790.87        774.40        36.71 o                         
   6   2  10        394.73        383.63        26.83 o                         
   7   2  10        355.95        390.03        55.82 o                         
   8   2  10         10.53         10.61        14.24 o                         
   9   2  10        266.64        282.83        17.76 o                         
  -9   3  10        161.47        171.78        17.46 o                         
  -8   3  10        589.05        618.09        67.25 o                         
  -7   3  10        838.47        851.72        48.84 o                         
  -6   3  10        811.66        827.64        31.22 o                         
  -5   3  10       1054.68        961.72        36.99 o                         
  -4   3  10        151.55        123.72        15.33 o                         
  -3   3  10      13008.49      12662.86       314.71 o                         
  -2   3  10       1066.98       1029.25        35.00 o                         
  -1   3  10        167.19        178.20        13.35 o                         
   0   3  10       4894.37       4948.32        85.71 o                         
   1   3  10        826.05        812.02        24.55 o                         
   2   3  10        818.90        883.58        42.43 o                         
   3   3  10       2285.33       2388.54        83.78 o                         
   4   3  10       5105.57       5041.01        98.06 o                         
   5   3  10       2924.34       2817.78        76.18 o                         
   6   3  10       1075.08       1050.79        41.95 o                         
   7   3  10        688.83        646.14        30.75 o                         
   8   3  10       1690.04       1570.50        52.71 o                         
   9   3  10        472.33        435.10        36.01 o                         
  -9   4  10       1943.41       1898.86        53.06 o                         
  -8   4  10         36.87         47.79        15.40 o                         
  -7   4  10       1974.94       1941.35       172.32 o                         
  -6   4  10       2492.99       2540.36       152.47 o                         
  -5   4  10         77.30         69.72        15.53 o                         
  -4   4  10       8243.95       8355.74       194.43 o                         
  -3   4  10        877.84        878.22        56.60 o                         
  -2   4  10       1618.29       1538.22        70.63 o                         
  -1   4  10      10254.54      10849.41       377.29 o                         
   0   4  10        594.62        627.95        51.66 o                         
   1   4  10       1630.99       1531.14        95.84 o                         
   2   4  10       6609.01       6135.49       118.03 o                         
   3   4  10        292.98        267.00        22.44 o                         
   4   4  10       4522.74       4143.92       166.03 o                         
   5   4  10       5920.99       5628.02       274.43 o                         
   6   4  10         31.72         39.09        14.25 o                         
   7   4  10       3075.77       3001.21       182.14 o                         
   8   4  10       1064.08        997.81        64.68 o                         
   9   4  10        128.04        105.97        15.37 o                         
  -9   5  10        537.60        477.13        32.35 o                         
  -8   5  10       2202.72       2356.44       119.56 o                         
  -7   5  10          5.11         20.90         8.38 o                         
  -6   5  10        232.66        270.99        28.53 o                         
  -5   5  10       6300.44       6125.37       142.57 o                         
  -4   5  10       1257.14       1298.75        44.57 o                         
  -3   5  10       2410.84       2337.33        65.15 o                         
  -2   5  10       2212.00       2148.10        61.56 o                         
  -1   5  10        383.19        348.50        19.22 o                         
   0   5  10       3358.01       3323.94        68.77 o                         
   1   5  10       4426.04       4169.96        91.50 o                         
   2   5  10         30.15         39.74         9.66 o                         
   3   5  10       6014.93       5806.80       132.94 o                         
   5   5  10        207.29        192.91        43.74 o                         
   6   5  10       1229.81       1512.72       113.85 o                         
   7   5  10        262.97        272.97        28.34 o                         
   8   5  10        335.34        357.90        27.06 o                         
  -8   6  10        330.05        365.78        31.79 o                         
  -7   6  10        697.29        709.79        30.20 o                         
  -6   6  10        413.24        470.15        31.42 o                         
  -5   6  10        276.51        282.81        23.28 o                         
  -4   6  10        391.96        393.01        27.48 o                         
  -3   6  10         16.47         19.20         6.53 o                         
  -2   6  10       1357.04       1327.80        50.47 o                         
  -1   6  10         84.94         96.49        13.76 o                         
   0   6  10        414.03        386.79        20.30 o                         
   1   6  10          7.86          6.88         6.27 o                         
   2   6  10        767.37        770.43        37.30 o                         
   3   6  10        280.64        285.03        22.77 o                         
   4   6  10         11.33          4.99        12.96 o                         
   5   6  10         61.81        114.09        31.70 o                         
   6   6  10          2.06         25.83        11.05 o                         
   7   6  10         38.73         28.22         7.85 o                         
  -6   7  10        464.29        517.45        24.83 o                         
  -5   7  10       1284.69       1257.71        45.70 o                         
  -4   7  10        988.70        916.00        42.56 o                         
  -3   7  10       1005.11       1110.38        51.42 o                         
  -2   7  10       4692.43       4739.41       119.89 o                         
  -1   7  10        307.51        308.26        25.18 o                         
   0   7  10        151.93        139.71        19.61 o                         
   1   7  10         92.23         77.28        13.66 o                         
   2   7  10        154.03        159.14        17.05 o                         
   3   7  10       3423.97       3519.61       104.46 o                         
   4   7  10         65.69         62.15        12.50 o                         
   5   7  10         29.43         25.61        10.78 o                         
  -5   8  10        310.00        348.62        38.06 o                         
  -4   8  10       3701.91       4053.11       210.10 o                         
  -3   8  10        653.39        655.36        38.93 o                         
  -2   8  10        694.95        664.78        70.98 o                         
  -1   8  10       4268.20       4277.46       124.22 o                         
   0   8  10         50.72         49.53        11.16 o                         
   1   8  10        376.18        393.06        28.35 o                         
   2   8  10       3338.30       3196.53       165.02 o                         
   3   8  10         41.40         35.48        11.74 o                         
   4   8  10       2045.97       1952.04       178.47 o                         
   5   8  10       2189.28       2023.41        89.30 o                         
  -3   9  10       3589.90       3712.22       149.90 o                         
  -1   9  10         75.70        102.80        24.39 o                         
   0   9  10        927.31        891.33        68.44 o                         
   2   9  10        356.75        313.76        29.89 o                         
 -10   1  11        224.42        203.46        25.40 o                         
  -9   1  11       1746.94       1924.83       113.44 o                         
  -8   1  11       3086.70       3457.58        93.86 o                         
  -7   1  11        131.10        132.05        16.64 o                         
  -6   1  11      10709.61      10440.22       193.11 o                         
  -5   1  11       2449.73       2340.94        61.25 o                         
  -4   1  11        188.89        222.81        32.27 o                         
  -3   1  11      21358.71      21023.60       664.38 o                         
  -2   1  11        220.04        246.24        24.90 o                         
  -1   1  11       6683.52       6753.87       108.89 o                         
   0   1  11      28504.66      28012.71       325.03 o                         
   1   1  11        860.62        980.89        37.62 o                         
   2   1  11       1374.31       1173.89        34.97 o                         
   3   1  11       5359.04       5329.76       216.68 o                         
   4   1  11         82.62         86.46        13.64 o                         
   5   1  11      11296.26      10929.40       220.31 o                         
   6   1  11        652.46        622.42        41.19 o                         
   7   1  11         45.68         47.89        21.48 o                         
   8   1  11       7265.92       7580.95       158.15 o                         
   9   1  11        646.93        636.51        46.76 o                         
 -10   2  11       3615.63       3363.55        90.83 o                         
  -9   2  11         42.04         20.76         9.39 o                         
  -8   2  11       2792.28       3016.73        96.42 o                         
  -7   2  11      15782.65      16660.91       269.59 o                         
  -6   2  11         23.02         34.62        12.14 o                         
  -5   2  11       6551.67       6250.33       140.26 o                         
  -4   2  11      13261.09      12756.11       234.44 o                         
  -3   2  11         27.93         31.87        11.59 o                         
  -2   2  11      23224.69      22284.69       505.94 o                         
  -1   2  11       4416.63       4240.72        98.34 o                         
   0   2  11       4431.86       4346.52        78.66 o                         
   1   2  11      44086.24      42541.37       577.09 o                         
   2   2  11       2603.56       2593.99        78.30 o                         
   3   2  11       2280.18       2439.73        83.51 o                         
   4   2  11      16141.57      15570.38       233.77 o                         
   5   2  11         23.35         31.09        12.24 o                         
   6   2  11       9152.22       9132.52       159.97 o                         
   7   2  11      10753.61      11262.33       311.20 o                         
   8   2  11        841.55        900.46        39.67 o                         
   9   2  11       5517.22       5159.53       167.96 o                         
  -9   3  11       2137.63       2093.23        86.90 o                         
  -8   3  11       1410.89       1416.06        75.34 o                         
  -7   3  11       1703.89       1803.55        72.97 o                         
  -6   3  11       7750.62       7421.32       156.31 o                         
  -5   3  11       2705.93       2450.20        68.98 o                         
  -4   3  11       3084.91       2827.23        64.26 o                         
  -3   3  11       1769.21       1730.62        77.66 o                         
  -2   3  11        846.50        973.19        40.06 o                         
  -1   3  11       7813.89       7137.47       106.05 o                         
   0   3  11      14641.12      14648.74       215.49 o                         
   1   3  11       4931.48       4992.75        91.19 o                         
   2   3  11       8737.75       9132.07       200.66 o                         
   3   3  11       4575.95       4428.72       108.55 o                         
   4   3  11       1885.15       1822.40        52.76 o                         
   5   3  11       9320.25       8903.68       170.38 o                         
   6   3  11       4398.77       4311.47        95.02 o                         
   7   3  11       1577.18       1556.58        49.10 o                         
   8   3  11       1980.48       1815.08        52.07 o                         
   9   3  11       1517.47       1283.20        63.64 o                         
  -9   4  11          7.63          9.66         4.37 o                         
  -8   4  11        686.60        713.56        47.21 o                         
  -7   4  11        636.84        625.99        47.28 o                         
  -6   4  11       1419.73       1466.32        82.58 o                         
  -5   4  11       1557.76       1527.63       102.81 o                         
  -4   4  11       1395.04       1428.79        62.54 o                         
  -3   4  11        251.57        273.13        46.19 o                         
  -2   4  11         94.53        112.85        17.21 o                         
  -1   4  11        160.90        178.05        18.57 o                         
   0   4  11       2772.42       2750.85       104.43 o                         
   1   4  11        303.19        270.80        20.28 o                         
   2   4  11       1928.28       1803.15        68.54 o                         
   3   4  11          5.05          5.50         8.63 o                         
   4   4  11       3477.66       3083.50       213.46 o                         
   5   4  11        304.52        249.97        33.85 o                         
   6   4  11        383.87        348.69        52.10 o                         
   7   4  11        100.06        106.02        18.35 o                         
   8   4  11        173.00        141.65        22.58 o                         
  -8   5  11       3192.60       3674.44       118.86 o                         
  -7   5  11        102.07        131.57        15.66 o                         
  -6   5  11       2985.86       2968.73       102.26 o                         
  -5   5  11       1010.64       1039.85        42.93 o                         
  -4   5  11       1250.49       1204.46        43.14 o                         
  -3   5  11      13365.25      12943.21       215.55 o                         
  -2   5  11       4221.41       4254.77       106.62 o                         
  -1   5  11       3138.60       3138.50        72.42 o                         
   0   5  11       4249.91       4236.27        80.97 o                         
   1   5  11         24.37         34.60        10.58 o                         
   2   5  11       6453.31       6486.41       141.64 o                         
   3   5  11       6330.10       5968.53       199.13 o                         
   4   5  11        736.78        627.61        70.02 o                         
   5   5  11       3446.81       3546.42       200.79 o                         
   6   5  11       1829.19       2124.17       136.14 o                         
   7   5  11        257.27        243.01        25.93 o                         
   8   5  11       2493.51       2356.12       127.07 o                         
  -8   6  11       3467.07       3396.23       127.64 o                         
  -7   6  11       1925.85       2000.37        54.59 o                         
  -6   6  11        908.67        922.30        45.54 o                         
  -5   6  11       7614.27       8117.14       159.43 o                         
  -4   6  11       8189.39       8244.74       265.77 o                         
  -3   6  11         45.53         50.50         8.73 o                         
  -2   6  11      12343.95      12361.48       213.69 o                         
  -1   6  11      11132.94      11019.07       193.03 o                         
   0   6  11       1868.62       1893.29        48.09 o                         
   1   6  11       3537.85       3567.90        86.35 o                         
   2   6  11       4797.84       4740.12       106.01 o                         
   3   6  11       4416.02       4665.71       137.23 o                         
   4   6  11       8044.96       8456.89       329.35 o                         
   5   6  11       4705.24       4590.91       222.49 o                         
   6   6  11       1331.27       1412.93        67.67 o                         
   7   6  11       3404.22       3298.19       202.42 o                         
  -6   7  11        898.24        870.70        43.08 o                         
  -5   7  11        229.40        237.95        17.78 o                         
  -4   7  11       1853.02       2068.82        79.76 o                         
  -3   7  11       1325.50       1491.11        64.12 o                         
  -2   7  11       1023.77       1023.44        48.11 o                         
  -1   7  11        539.65        538.23        37.71 o                         
   0   7  11       1118.96       1142.66        71.30 o                         
   1   7  11         10.92         12.74         6.04 o                         
   2   7  11       2732.09       2797.69        78.65 o                         
   3   7  11       3068.77       3050.40       106.23 o                         
   4   7  11         70.67         63.76        12.41 o                         
   5   7  11       1538.69       1464.76        52.04 o                         
  -5   8  11        855.19        828.94        58.01 o                         
  -4   8  11        462.24        468.01        34.97 o                         
  -3   8  11          1.94          8.10         7.07 o                         
  -2   8  11         72.95        104.12        27.50 o                         
  -1   8  11        360.46        388.78        29.43 o                         
   0   8  11         74.53         75.93        17.25 o                         
   1   8  11         84.84         87.83        13.43 o                         
   2   8  11       1228.59        319.70       640.40 o                         
   3   8  11        470.38        498.89        35.65 o                         
   4   8  11        122.39        112.20        21.33 o                         
  -1   9  11       1911.65       2091.77       112.71 o                         
   0   9  11       2144.57       2128.11       111.22 o                         
  -9   0  12       1419.75       1573.26       103.52 o                         
  -8   0  12       2397.10       2649.62       258.37 o                         
  -7   0  12       4311.52       4737.60       127.74 o                         
  -6   0  12       1420.82       1421.01        89.22 o                         
  -5   0  12       2674.65       2601.75       154.43 o                         
  -4   0  12       9815.23       9320.23       382.93 o                         
  -3   0  12       8193.08       8293.92       329.23 o                         
  -2   0  12       8643.84       8777.70       326.40 o                         
  -1   0  12         14.93         23.80         8.47 o                         
   0   0  12       9100.59       8924.60       152.22 o                         
   1   0  12      29513.67      29123.93       625.29 o                         
   2   0  12       2147.74       2567.66        86.52 o                         
   3   0  12        480.24        480.91        59.18 o                         
   4   0  12       8692.16       9120.13       262.78 o                         
   5   0  12       4423.20       4836.25       178.78 o                         
   6   0  12       6079.65       6252.02       218.06 o                         
   7   0  12       4678.56       4836.16       248.67 o                         
   8   0  12        439.87        455.53        42.15 o                         
   9   0  12       1461.74       1452.29        64.06 o                         
 -10   1  12        272.80        267.75        21.13 o                         
  -9   1  12        334.77        390.17        23.39 o                         
  -8   1  12         54.16         45.12        14.06 o                         
  -7   1  12       1767.80       1939.59        62.76 o                         
  -6   1  12       4301.83       4328.83       105.94 o                         
  -5   1  12        862.24        748.75        33.33 o                         
  -4   1  12        484.87        483.40        57.47 o                         
  -3   1  12        894.06       1005.50        59.87 o                         
  -2   1  12       4484.51       4670.02       143.23 o                         
  -1   1  12       5976.05       6129.44       145.97 o                         
   0   1  12       5434.64       5471.68        79.42 o                         
   1   1  12        223.53        254.94        19.15 o                         
   2   1  12       2272.26       2290.16        88.21 o                         
   3   1  12        115.54         95.48        14.84 o                         
   4   1  12       1980.60       1931.72        66.92 o                         
   5   1  12       2840.75       2632.77        86.54 o                         
   6   1  12        153.95        132.45        19.59 o                         
   7   1  12       2897.40       3079.19       131.33 o                         
   8   1  12       2036.65       2003.75        64.78 o                         
   9   1  12          2.45         13.28         5.86 o                         
 -10   2  12        142.80        107.35        10.87 o                         
  -9   2  12         38.34         36.57         8.54 o                         
  -8   2  12        265.50        306.90        27.47 o                         
  -7   2  12        115.32        122.12        16.38 o                         
  -6   2  12        353.82        349.88        30.01 o                         
  -5   2  12        872.43        793.88        48.75 o                         
  -4   2  12       1108.41        964.11        34.78 o                         
  -3   2  12         14.43         29.43        11.09 o                         
  -2   2  12       1682.20       1866.38        68.08 o                         
  -1   2  12          2.29         10.78         6.24 o                         
   0   2  12       1180.65       1150.92        33.61 o                         
   1   2  12        311.29        344.94        18.30 o                         
   2   2  12       1349.32       1315.65        53.49 o                         
   3   2  12        636.03        683.58        66.72 o                         
   4   2  12       2920.22       2925.78        69.88 o                         
   5   2  12         58.44         53.49        13.81 o                         
   6   2  12        892.18        865.82        33.80 o                         
   7   2  12         41.25         16.95        16.23 o                         
   8   2  12       1123.61       1091.73        42.95 o                         
   9   2  12         59.08         46.23        18.99 o                         
  -9   3  12        767.58        765.98        36.67 o                         
  -8   3  12        316.30        372.89        34.85 o                         
  -7   3  12       1445.13       1546.30        72.77 o                         
  -6   3  12       2786.01       2748.18        65.84 o                         
  -5   3  12        938.32        918.71        40.57 o                         
  -4   3  12       2946.19       2720.34        89.09 o                         
  -3   3  12       6147.83       5896.06       151.37 o                         
  -2   3  12        118.44        104.34        14.08 o                         
  -1   3  12        168.73        160.04        13.29 o                         
   0   3  12       1806.39       1791.44        45.12 o                         
   1   3  12       4056.23       4005.26        86.27 o                         
   2   3  12       5160.75       5252.85       102.14 o                         
   3   3  12         43.62         42.11        11.75 o                         
   4   3  12         89.46        105.02        13.83 o                         
   5   3  12         93.99         90.20        13.33 o                         
   6   3  12         17.55         13.85         8.03 o                         
   7   3  12         85.96        107.24        12.27 o                         
   8   3  12        299.05        315.97        18.93 o                         
  -9   4  12        153.59        144.63        14.94 o                         
  -8   4  12       3321.30       3901.93       106.65 o                         
  -7   4  12       1233.77       1296.40       123.58 o                         
  -6   4  12        119.22        136.80        25.66 o                         
  -5   4  12       3867.31       4104.95       153.48 o                         
  -4   4  12        131.78        170.53        25.84 o                         
  -3   4  12       2061.03       1982.61        91.79 o                         
  -2   4  12       7064.47       6923.08       174.25 o                         
  -1   4  12         57.38         40.27         8.39 o                         
   0   4  12       5078.08       4918.71       112.12 o                         
   1   4  12       5666.27       5294.30       223.42 o                         
   2   4  12         56.00         25.93        12.63 o                         
   3   4  12       5676.70       5825.19       199.27 o                         
   4   4  12         70.84         94.12        17.50 o                         
   5   4  12        400.31        375.34        34.94 o                         
   6   4  12       6056.82       6045.42       539.21 o                         
   7   4  12        629.17        589.43        40.55 o                         
   8   4  12        332.05        330.13        30.17 o                         
  -8   5  12         88.26         94.67        15.62 o                         
  -7   5  12        739.17        752.62        35.36 o                         
  -6   5  12        424.64        425.82        35.00 o                         
  -5   5  12          4.04         28.33        10.54 o                         
  -4   5  12       4718.75       4946.75       137.35 o                         
  -3   5  12        411.08        439.60        29.87 o                         
  -2   5  12        121.47        110.38        17.67 o                         
  -1   5  12      10805.82      10753.25       181.21 o                         
   0   5  12        364.25        345.51        24.08 o                         
   1   5  12          9.59         16.37         8.14 o                         
   2   5  12       3669.75       3681.71       100.55 o                         
   3   5  12       1698.91       1679.43        75.80 o                         
   4   5  12       1601.63       1476.63        74.82 o                         
   5   5  12       7277.61       7270.71       228.12 o                         
   6   5  12        748.96        758.66        53.98 o                         
   7   5  12       3738.25       3645.49       116.83 o                         
   8   5  12       1520.39       1248.19        63.15 o                         
  -7   6  12        141.56        168.72        15.20 o                         
  -6   6  12         11.22         20.90         7.56 o                         
  -5   6  12        188.44        198.65        18.11 o                         
  -4   6  12        656.84        629.07        30.10 o                         
  -3   6  12        276.16        276.41        18.54 o                         
  -2   6  12         47.55         64.36        12.16 o                         
  -1   6  12         14.84         20.87         9.24 o                         
   0   6  12       1016.49        994.67        44.79 o                         
   1   6  12        296.71        289.62        23.87 o                         
   2   6  12        307.25        281.24        24.67 o                         
   3   6  12        332.09        340.65        39.81 o                         
   4   6  12       1045.76        953.60        91.68 o                         
   5   6  12       1565.69       1620.20        81.68 o                         
   6   6  12        223.02        196.40        23.44 o                         
   7   6  12        621.22        523.54        30.09 o                         
  -6   7  12        157.18        122.01        53.18 o                         
  -5   7  12          0.06         -3.07         3.07 o                         
  -4   7  12       1871.73       2016.28        75.22 o                         
  -3   7  12        411.64        459.66        30.95 o                         
  -2   7  12        130.80        152.35        18.09 o                         
  -1   7  12       1794.46       1784.13        70.65 o                         
   0   7  12        161.36        153.38        20.41 o                         
   1   7  12        275.21        267.47        22.10 o                         
   2   7  12       2553.26       2281.58        88.81 o                         
   3   7  12          3.66         13.03         7.22 o                         
   4   7  12        763.52        738.15        39.47 o                         
   5   7  12       1194.11       1158.18        44.33 o                         
   6   7  12         22.18         28.59         9.42 o                         
  -5   8  12       3458.01       3462.56       140.44 o                         
  -4   8  12          7.97         18.77         8.32 o                         
  -3   8  12        882.69        949.51        55.85 o                         
  -2   8  12       3812.63       4117.91       140.61 o                         
  -1   8  12        644.00        592.90        49.00 o                         
   0   8  12       1189.89       1340.22        83.77 o                         
   1   8  12        713.32        671.29        49.40 o                         
   2   8  12        284.29        287.00        27.11 o                         
   3   8  12       6167.97       6311.27       246.68 o                         
   4   8  12       1421.86       1435.85        81.00 o                         
  -1   9  12        860.54        981.58        68.88 o                         
 -10   1  13       4925.07       4951.83       144.50 o                         
  -9   1  13          9.32          6.65         7.48 o                         
  -8   1  13       1022.87       1142.15        55.59 o                         
  -7   1  13      10950.98      11394.07       177.88 o                         
  -6   1  13         96.16        103.08        15.38 o                         
  -5   1  13       3878.50       3671.85        82.98 o                         
  -4   1  13       8276.34       8102.19       148.25 o                         
  -3   1  13        217.76        281.02        32.33 o                         
  -2   1  13      27299.33      26567.03       850.60 o                         
  -1   1  13      12004.38      12609.98       242.75 o                         
   0   1  13        437.60        443.45        16.72 o                         
   1   1  13      31591.02      31950.87       441.72 o                         
   2   1  13        250.07        292.21        23.20 o                         
   3   1  13       1081.64       1177.24        54.70 o                         
   4   1  13      16236.17      16322.47       264.40 o                         
   5   1  13        807.40        800.75        50.23 o                         
   6   1  13       4909.31       4916.56       125.16 o                         
   7   1  13       5335.87       5566.38       190.61 o                         
   8   1  13        170.35        180.71        16.61 o                         
   9   1  13       3191.55       3263.10       141.68 o                         
 -10   2  13        119.42         96.55        13.59 o                         
  -9   2  13       4953.34       5205.96       146.93 o                         
  -8   2  13       3529.21       3881.57       121.41 o                         
  -7   2  13        514.98        482.58        46.69 o                         
  -6   2  13      13456.11      12708.34       330.92 o                         
  -5   2  13       2013.17       1837.69        60.77 o                         
  -4   2  13       6462.24       6100.56       109.77 o                         
  -3   2  13      20911.17      20403.69       507.21 o                         
  -2   2  13        749.87        753.09        43.87 o                         
  -1   2  13      14084.57      14033.28       270.35 o                         
   0   2  13      30526.64      29997.04       418.17 o                         
   1   2  13         32.31         40.45         7.00 o                         
   2   2  13      12252.30      12530.75       259.10 o                         
   3   2  13      11974.00      12105.54       200.55 o                         
   4   2  13        401.35        361.43        23.18 o                         
   5   2  13      18191.42      17356.29       259.20 o                         
   6   2  13       5911.47       6066.58       121.61 o                         
   7   2  13        101.36        128.36        39.63 o                         
   8   2  13       5127.70       5351.60       113.78 o                         
   9   2  13        370.01        345.33        34.07 o                         
  -9   3  13        443.29        449.12        23.70 o                         
  -8   3  13       5680.84       5774.65       136.94 o                         
  -7   3  13       3619.07       3799.13       121.26 o                         
  -6   3  13       1525.18       1396.82        52.69 o                         
  -5   3  13        578.32        523.92        27.83 o                         
  -4   3  13         75.82         78.42         9.86 o                         
  -3   3  13       3028.48       2969.89        69.28 o                         
  -2   3  13       6077.39       6025.73       108.66 o                         
  -1   3  13      10209.02      10042.54       159.78 o                         
   0   3  13        874.51        863.18        40.10 o                         
   1   3  13       2452.90       2453.89        59.11 o                         
   2   3  13       6317.14       6301.53       100.74 o                         
   3   3  13       1071.15        952.28        39.68 o                         
   4   3  13       1277.19       1243.72        43.82 o                         
   5   3  13        106.91        117.76        14.13 o                         
   6   3  13       2696.07       2486.87        87.30 o                         
   7   3  13       5257.08       5149.24       100.58 o                         
   8   3  13        239.26        223.64        21.10 o                         
  -9   4  13          7.31          2.97         4.16 o                         
  -8   4  13         41.93         64.62         9.73 o                         
  -7   4  13         84.64         76.74        17.03 o                         
  -6   4  13       1595.11       1609.12        86.80 o                         
  -5   4  13        455.31        410.32        59.34 o                         
  -4   4  13        841.61        778.85        45.56 o                         
  -3   4  13       1428.64       1427.40        59.13 o                         
  -2   4  13         76.75         57.83         9.23 o                         
  -1   4  13        632.98        566.42        27.63 o                         
   0   4  13         95.97        117.24        13.95 o                         
   1   4  13       1120.20       1018.34        56.66 o                         
   2   4  13       2982.44       2902.08       121.50 o                         
   3   4  13       2599.06       2631.90       211.48 o                         
   4   4  13        211.39        202.18        25.75 o                         
   5   4  13        396.77        415.63        36.43 o                         
   6   4  13        788.97        760.71        52.65 o                         
   7   4  13          3.33          3.71         6.41 o                         
   8   4  13       1110.99       1146.81        74.09 o                         
  -8   5  13        506.47        517.97        44.41 o                         
  -7   5  13       1589.25       1581.29        59.07 o                         
  -6   5  13         94.41        109.90        18.52 o                         
  -5   5  13      10041.43      10007.08       202.53 o                         
  -4   5  13      12350.17      12324.37       342.10 o                         
  -3   5  13         64.15         57.71        21.72 o                         
  -2   5  13       4851.07       4905.72       154.91 o                         
  -1   5  13       4343.24       4026.21        94.43 o                         
   0   5  13       3508.88       3441.26        90.72 o                         
   1   5  13       9350.95       8791.04       161.09 o                         
   2   5  13       2653.25       2650.42        83.56 o                         
   3   5  13       5326.76       5259.66       341.71 o                         
   4   5  13       9927.91       9664.01       329.60 o                         
   5   5  13        461.65        435.45        44.91 o                         
   6   5  13       2441.27       2580.79       105.52 o                         
   7   5  13       1929.13       1996.05        75.79 o                         
  -7   6  13        182.05        159.80        14.06 o                         
  -6   6  13       3583.38       3883.55        93.00 o                         
  -5   6  13       5608.20       5551.07       116.48 o                         
  -4   6  13       2914.61       3303.39       122.57 o                         
  -3   6  13       6386.27       6389.54       162.84 o                         
  -2   6  13       3276.86       3241.28        94.24 o                         
  -1   6  13       5713.77       5807.28       145.82 o                         
   0   6  13       5591.18       5664.35       115.63 o                         
   1   6  13         75.33         85.63        14.35 o                         
   2   6  13       7703.24       7631.25       163.58 o                         
   3   6  13       6756.54       7014.53       220.94 o                         
   4   6  13        367.09        394.00        57.99 o                         
   5   6  13       2390.41       2374.83       100.78 o                         
   6   6  13       2308.44       2224.21        84.23 o                         
   7   6  13       3567.64       3463.00        94.12 o                         
  -6   7  13          3.83          2.74         9.10 o                         
  -5   7  13       1277.11       1417.74        62.10 o                         
  -4   7  13        784.63        787.24        43.29 o                         
  -3   7  13        282.58        222.90        23.78 o                         
  -2   7  13       1401.57       1371.89        54.99 o                         
  -1   7  13        864.64        902.74        61.33 o                         
   0   7  13        116.74        113.46        17.38 o                         
   1   7  13       2068.71       2092.53        77.12 o                         
   2   7  13       2122.48       2115.90        66.03 o                         
   3   7  13        726.00        740.72        41.54 o                         
   4   7  13        874.50        784.22        39.99 o                         
   5   7  13         71.46         56.22         9.40 o                         
   6   7  13        190.85        197.10        31.71 o                         
  -4   8  13        104.25        131.58        16.62 o                         
  -3   8  13         39.81         36.69        12.13 o                         
  -2   8  13        715.69        624.89        45.18 o                         
  -1   8  13        589.32        526.73        81.38 o                         
   0   8  13        183.21        225.41        27.35 o                         
   1   8  13        130.25        141.77        15.96 o                         
   2   8  13        260.88        243.34        24.66 o                         
   3   8  13         18.15          6.02        33.15 o                         
   4   8  13        202.89        145.84        22.06 o                         
 -10   0  14       1598.62       1541.52        70.07 o                         
  -9   0  14       2296.92       2442.87        89.97 o                         
  -8   0  14       2386.64       2596.38       147.63 o                         
  -7   0  14       2320.13       2323.12       115.45 o                         
  -6   0  14       6931.02       6732.09       183.20 o                         
  -5   0  14          3.37         20.03        10.12 o                         
  -4   0  14       2294.65       2171.79        79.97 o                         
  -3   0  14       8526.00       7959.28       329.94 o                         
  -2   0  14       9611.98      10039.42       260.34 o                         
  -1   0  14      15743.89      16600.57       388.84 o                         
   0   0  14      22760.00      23700.11       436.68 o                         
   1   0  14        827.92        833.83        78.60 o                         
   2   0  14       4799.33       4994.22       142.61 o                         
   3   0  14        162.87        170.44        16.47 o                         
   4   0  14       7034.62       7613.91       237.79 o                         
   5   0  14      13243.44      12913.49       364.49 o                         
   6   0  14       2454.97       2340.32       226.56 o                         
   7   0  14        267.28        249.86        50.53 o                         
   8   0  14       6529.56       6908.49       250.25 o                         
   9   0  14        674.88        686.60        53.17 o                         
 -10   1  14        459.93        331.47        25.52 o                         
  -9   1  14         74.92         74.75        11.92 o                         
  -8   1  14       2811.92       3090.02        84.75 o                         
  -7   1  14       3869.98       4182.39       109.71 o                         
  -6   1  14        111.10        106.04        15.66 o                         
  -5   1  14       1119.00       1064.83        41.09 o                         
  -4   1  14        549.19        572.72        27.21 o                         
  -3   1  14       2732.66       2498.33       107.06 o                         
  -2   1  14       3144.12       2883.78        74.11 o                         
  -1   1  14       1753.75       1819.98        90.94 o                         
   0   1  14        338.84        358.33        18.59 o                         
   1   1  14       4913.58       4790.69        97.07 o                         
   2   1  14          1.52         12.07         6.20 o                         
   3   1  14       2223.42       2206.73        61.31 o                         
   4   1  14       3036.52       3040.29        81.14 o                         
   5   1  14        658.81        641.82        37.67 o                         
   6   1  14       1969.15       2050.01        98.07 o                         
   7   1  14       2203.58       2385.56       117.36 o                         
   8   1  14         17.29         14.52         8.48 o                         
   9   1  14        485.07        460.33        39.87 o                         
  -9   2  14         29.73         14.71        11.15 o                         
  -8   2  14        500.67        494.32        33.09 o                         
  -7   2  14         19.92         30.99        11.40 o                         
  -6   2  14        139.39        156.72        18.31 o                         
  -5   2  14        214.92        193.18        23.74 o                         
  -4   2  14          2.96          8.97         4.90 o                         
  -3   2  14       2052.05       2017.03        92.94 o                         
  -2   2  14        113.36        113.65        18.20 o                         
  -1   2  14       2815.99       2828.08        62.67 o                         
   0   2  14        151.80        143.39        12.31 o                         
   1   2  14         59.29        177.71        34.30 o                         
   2   2  14         43.13         53.00        11.42 o                         
   3   2  14       1950.75       1860.37        51.27 o                         
   4   2  14        651.46        590.73        29.98 o                         
   5   2  14          3.26         12.20         6.98 o                         
   6   2  14        264.80        250.86        18.24 o                         
   7   2  14         29.15         19.08        16.88 o                         
   8   2  14        872.76        896.49        35.79 o                         
   9   2  14         17.58         39.12        11.50 o                         
  -9   3  14        228.15        206.37        20.20 o                         
  -8   3  14        104.72        126.19        10.87 o                         
  -7   3  14       1376.81       1435.03        62.63 o                         
  -6   3  14         18.97         17.29        12.03 o                         
  -5   3  14        119.86        136.51        14.28 o                         
  -4   3  14       5192.83       4829.89        81.42 o                         
  -3   3  14        757.11        691.41        25.27 o                         
  -2   3  14       3978.97       3854.56        79.64 o                         
  -1   3  14       1216.45       1291.94        45.36 o                         
   0   3  14        632.73        642.80        27.28 o                         
   1   3  14       4533.18       4453.82        76.51 o                         
   2   3  14        472.56        486.09        22.03 o                         
   3   3  14       1690.41       1599.01        55.18 o                         
   4   3  14       5941.67       5560.56       109.22 o                         
   5   3  14       2227.01       2105.05        67.78 o                         
   6   3  14       1434.98       1503.18        64.54 o                         
   7   3  14       1792.85       1729.82        48.26 o                         
   8   3  14        385.91        444.20        43.35 o                         
   9   3  14       1847.72       1501.97        67.43 o                         
  -9   4  14       2715.31       2455.97        70.09 o                         
  -8   4  14        425.99        406.02        27.66 o                         
  -7   4  14       1731.86       1876.55       183.36 o                         
  -6   4  14       3402.70       3631.49       193.27 o                         
  -5   4  14       2451.64       2453.40       156.10 o                         
  -4   4  14       3853.68       3938.63       102.45 o                         
  -3   4  14       6878.34       6882.60       147.42 o                         
  -2   4  14        131.48        148.81        16.25 o                         
  -1   4  14       9419.73       8995.44       157.59 o                         
   0   4  14       4031.84       3996.39        79.83 o                         
   1   4  14        501.40        462.20        29.96 o                         
   2   4  14       8127.89       7836.79       192.97 o                         
   3   4  14       4276.04       4131.88       295.62 o                         
   4   4  14        846.82        755.06        57.83 o                         
   5   4  14       3791.94       3855.70       158.89 o                         
   6   4  14        385.15        423.60        45.41 o                         
   7   4  14       1936.52        379.74       925.92 o                         
   8   4  14       2753.82       2777.58       124.12 o                         
  -8   5  14       3379.17       3711.00       148.83 o                         
  -7   5  14        315.17        322.21        22.14 o                         
  -6   5  14        403.93        429.79        34.10 o                         
  -5   5  14       8021.93       8005.48       200.26 o                         
  -4   5  14        385.44        415.70        34.09 o                         
  -3   5  14       2298.27       2279.17        88.60 o                         
  -2   5  14       4442.27       4502.48       127.75 o                         
  -1   5  14        427.52        467.08        47.44 o                         
   0   5  14       1922.99       1763.72        71.03 o                         
   1   5  14       1368.98       1480.43        56.10 o                         
   2   5  14       1040.07       1019.86        49.49 o                         
   3   5  14       7424.64       7137.89       419.19 o                         
   4   5  14       2274.24       2440.01       114.87 o                         
   5   5  14        888.53        912.56        63.81 o                         
   6   5  14       4265.46       4289.49       178.71 o                         
   7   5  14        651.43        550.22        44.12 o                         
  -7   6  14         90.51         90.57        10.75 o                         
  -6   6  14         10.63         16.50         7.15 o                         
  -5   6  14          4.48         13.11         9.05 o                         
  -4   6  14        188.91        175.31        16.47 o                         
  -3   6  14        377.48        422.20        32.96 o                         
  -2   6  14         95.69         94.62        15.50 o                         
  -1   6  14        732.59        693.25        48.11 o                         
   0   6  14         39.36         48.85        11.61 o                         
   1   6  14        179.40        171.12        17.82 o                         
   2   6  14         28.60         38.36         9.87 o                         
   3   6  14        545.92        594.89        41.97 o                         
   4   6  14          1.58         51.22        25.20 o                         
   5   6  14        114.56        126.38        21.92 o                         
   6   6  14          9.92         16.87         7.26 o                         
  -6   7  14          2.70         -2.42         6.71 o                         
  -5   7  14       5156.13       6029.83       245.33 o                         
  -4   7  14       2003.28       2064.18        85.62 o                         
  -3   7  14        176.62        189.64        23.00 o                         
  -2   7  14       1798.99       1743.05        67.34 o                         
  -1   7  14        482.99        469.36        43.10 o                         
   0   7  14       2269.92       2104.37        80.00 o                         
   1   7  14       2790.90       2645.82       104.94 o                         
   2   7  14       1727.31       1747.38        66.95 o                         
   3   7  14       1551.49       1613.94        62.57 o                         
   4   7  14        329.04        303.03        23.51 o                         
   5   7  14        723.96        716.96        79.70 o                         
  -4   8  14       2799.67       3061.38       136.76 o                         
  -3   8  14       1945.04       2009.73        98.60 o                         
  -2   8  14        406.40        444.82        43.28 o                         
  -1   8  14       2293.78        411.71      1277.59 o                         
   0   8  14        165.07        210.56        25.93 o                         
   1   8  14       1238.75       1239.24        83.59 o                         
   2   8  14       4592.66       4555.71       142.55 o                         
   3   8  14       1332.58       1258.18        74.52 o                         
   4   8  14        531.76        480.56        36.60 o                         
  -9   1  15       3222.16       3417.55        63.03 o                         
  -8   1  15        768.91        906.55        40.85 o                         
  -7   1  15        203.64        191.45        20.98 o                         
  -6   1  15       7248.08       7248.39       147.90 o                         
  -5   1  15        487.55        425.70        24.02 o                         
  -4   1  15        818.14        788.87        29.78 o                         
  -3   1  15      11485.44      10932.42       282.27 o                         
  -2   1  15        136.65        149.44        47.59 o                         
  -1   1  15       1887.87       1889.07        56.41 o                         
   0   1  15       9069.29       8965.62       166.30 o                         
   1   1  15       2119.40       2323.62        57.61 o                         
   2   1  15       9200.46       8643.98       193.01 o                         
   3   1  15       4720.80       4706.63        91.06 o                         
   4   1  15         29.00         31.82         9.79 o                         
   5   1  15      11870.86      11364.32       208.85 o                         
   6   1  15       1086.36       1074.17        48.70 o                         
   7   1  15         96.30         77.10        26.23 o                         
   8   1  15       3874.16       3993.28       115.33 o                         
   9   1  15        193.64        173.72        15.95 o                         
  -9   2  15        162.48        159.89        23.99 o                         
  -8   2  15       1345.30       1400.35        49.05 o                         
  -7   2  15       6934.87       7600.52       160.87 o                         
  -6   2  15         91.28         79.59        13.63 o                         
  -5   2  15       6231.41       5778.42       125.12 o                         
  -4   2  15       6453.99       6330.91       106.16 o                         
  -3   2  15          0.74          4.06         4.30 o                         
  -2   2  15      20882.77      20429.97       473.12 o                         
  -1   2  15       9221.79       9250.63       152.86 o                         
   0   2  15        708.25        809.12        31.03 o                         
   1   2  15      12896.03      12600.38       200.79 o                         
   2   2  15        120.21        156.64        12.72 o                         
   3   2  15       6405.60       5971.40       109.96 o                         
   4   2  15      11506.57      10932.90       180.62 o                         
   5   2  15       2146.16       2046.28        71.87 o                         
   6   2  15       2994.99       3026.02       141.25 o                         
   7   2  15       2423.54       2526.29       133.36 o                         
   8   2  15        166.43        148.98        14.33 o                         
   9   2  15       2520.73       2167.98        91.33 o                         
  -9   3  15       2302.34       2365.29        71.03 o                         
  -8   3  15       2226.11       2215.58        51.60 o                         
  -7   3  15        289.90        301.12        20.54 o                         
  -6   3  15       1781.61       1822.34        74.47 o                         
  -5   3  15       2145.90       2025.77        49.97 o                         
  -4   3  15       4383.74       4148.88        78.45 o                         
  -3   3  15       9656.41       9394.89       135.42 o                         
  -2   3  15       2871.95       2678.11        47.84 o                         
  -1   3  15       4497.65       4363.82        81.98 o                         
   0   3  15       2518.38       2446.84        68.44 o                         
   1   3  15         85.72         99.36         9.16 o                         
   2   3  15       3063.66       3079.13        64.10 o                         
   3   3  15       3654.54       3598.56        75.75 o                         
   4   3  15         62.16         58.82        15.10 o                         
   5   3  15       2588.32       2529.97       104.69 o                         
   6   3  15       6466.27       6411.42       173.33 o                         
   7   3  15         53.47         56.96         9.96 o                         
   8   3  15        875.79        700.57        52.68 o                         
  -8   4  15         22.12          4.97         8.77 o                         
  -7   4  15        574.38        568.21        33.05 o                         
  -6   4  15          3.78          6.08        14.28 o                         
  -5   4  15         64.69         81.24        21.35 o                         
  -4   4  15         22.26         24.74         8.41 o                         
  -3   4  15       1480.88       1408.30        53.90 o                         
  -2   4  15         20.03         34.01        11.40 o                         
  -1   4  15       3271.54       3222.06        77.62 o                         
   0   4  15        167.12        180.72        14.80 o                         
   1   4  15       2788.99       2660.21        93.42 o                         
   2   4  15        236.55        232.06        23.03 o                         
   3   4  15       6141.77       6084.07       158.02 o                         
   4   4  15       6154.88       5908.46       212.67 o                         
   5   4  15        107.16        108.14        22.59 o                         
   6   4  15        295.75        295.25        31.03 o                         
   7   4  15         44.71         15.14        13.50 o                         
  -8   5  15        421.64        396.69        24.73 o                         
  -7   5  15        554.03        589.95        28.12 o                         
  -6   5  15       4097.74       4391.73       123.18 o                         
  -5   5  15        900.90        973.81        62.01 o                         
  -4   5  15        719.22        812.96        58.52 o                         
  -3   5  15       2075.41       2104.34        70.08 o                         
  -2   5  15        215.16        159.30        27.13 o                         
  -1   5  15       3996.71       4181.01       108.31 o                         
   0   5  15       6036.79       5865.25       154.55 o                         
   1   5  15        131.22         99.09        19.55 o                         
   2   5  15       5791.20       5627.97       159.92 o                         
   3   5  15       2194.38       1969.81       161.59 o                         
   4   5  15         27.91         36.64        16.94 o                         
   5   5  15       2852.41       2890.37       133.94 o                         
   6   5  15       1213.58       1326.17        84.83 o                         
   7   5  15       1675.75       1683.88        81.14 o                         
  -7   6  15       1637.16       1713.27        85.52 o                         
  -6   6  15         15.06          9.96         6.53 o                         
  -5   6  15       6749.52       6978.33       154.87 o                         
  -4   6  15       5549.28       5618.75       285.77 o                         
  -3   6  15        177.14        173.15        17.44 o                         
  -2   6  15       1681.54       1841.33        68.71 o                         
  -1   6  15       4403.64       4309.95       215.06 o                         
   0   6  15       4144.96       4191.90       122.25 o                         
   1   6  15       7127.96       7111.62       154.57 o                         
   2   6  15       7526.61       7808.34       191.40 o                         
   3   6  15       2750.13       3065.83       102.38 o                         
   4   6  15       5881.79       5898.97       188.04 o                         
   5   6  15        458.30        442.04        30.94 o                         
   6   6  15       2342.08       2418.20        67.20 o                         
  -6   7  15        848.81        796.89        49.68 o                         
  -5   7  15        607.41        643.51        58.74 o                         
  -4   7  15        379.24        462.61        49.71 o                         
  -3   7  15       1593.98       1773.42        88.75 o                         
  -2   7  15       1205.40       1290.35        60.51 o                         
  -1   7  15        909.45       1012.79        82.66 o                         
   0   7  15       1387.09       1602.29        83.21 o                         
   1   7  15        141.28        183.89        21.86 o                         
   2   7  15        291.58        291.79        31.71 o                         
   3   7  15        953.23        991.28        46.65 o                         
   4   7  15         12.56          3.90         6.85 o                         
   5   7  15        164.74        148.57        14.68 o                         
  -4   8  15          6.40         -2.55         8.47 o                         
  -3   8  15        816.32        858.90        45.38 o                         
  -2   8  15        108.28         92.10        15.81 o                         
  -1   8  15         63.65         82.39        23.01 o                         
   0   8  15        698.26        674.13        66.22 o                         
   1   8  15         20.66         30.35        15.96 o                         
   2   8  15        296.75        299.13        24.25 o                         
   3   8  15        583.20        532.04        41.99 o                         
  -9   0  16         91.16         78.60        11.33 o                         
  -8   0  16       2155.65       2367.89       101.62 o                         
  -7   0  16       8875.49       9474.14       419.52 o                         
  -6   0  16        434.07        445.56        38.98 o                         
  -5   0  16       5220.18       5072.43       173.46 o                         
  -4   0  16       7360.48       7015.96       150.16 o                         
  -3   0  16       4106.48       4013.92        98.55 o                         
  -2   0  16      26196.54      24870.26       806.47 o                         
  -1   0  16       4686.78       4486.56       161.43 o                         
   0   0  16        913.90        949.19        56.38 o                         
   1   0  16      10124.22      10556.03       573.45 o                         
   2   0  16         92.19        104.68        19.82 o                         
   3   0  16       5528.74       5722.53       190.22 o                         
   4   0  16      20759.07      21170.79       533.77 o                         
   5   0  16        426.82        384.12        55.45 o                         
   6   0  16       3098.62       2876.69       184.64 o                         
   7   0  16       1271.16       1363.18       111.13 o                         
   8   0  16        350.20        340.04        31.46 o                         
   9   0  16       3807.07       4076.35       152.54 o                         
  -9   1  16       3036.87       3254.28        79.45 o                         
  -8   1  16       1032.19       1190.11        46.17 o                         
  -7   1  16        191.19        179.04        20.13 o                         
  -6   1  16        879.27        894.81        61.66 o                         
  -5   1  16        610.06        598.14        28.52 o                         
  -4   1  16       4382.24       4224.16        88.24 o                         
  -3   1  16      12453.06      12247.04       170.42 o                         
  -2   1  16        762.53        832.02        88.75 o                         
  -1   1  16       5817.41       5568.96       118.99 o                         
   0   1  16       4485.38       4525.00        90.16 o                         
   1   1  16        143.50        108.40        11.58 o                         
   2   1  16       4308.98       4354.68        78.76 o                         
   3   1  16       2042.85       2066.98        55.01 o                         
   4   1  16       1089.47        972.55        50.73 o                         
   5   1  16       8901.79       8728.74       226.48 o                         
   6   1  16       3297.84       3440.75       199.47 o                         
   7   1  16         78.95         66.90        23.98 o                         
   8   1  16       1751.98       1836.74        62.34 o                         
   9   1  16         24.40         28.86         6.24 o                         
  -9   2  16         85.10        104.69        16.55 o                         
  -8   2  16        138.53        150.59        12.98 o                         
  -7   2  16        333.36        351.80        26.70 o                         
  -6   2  16       1755.64       1670.99        61.14 o                         
  -5   2  16        820.31        766.55        35.43 o                         
  -4   2  16       1484.55       1389.23        36.74 o                         
  -3   2  16         16.44         11.59         4.93 o                         
  -2   2  16        143.41        151.98        13.34 o                         
  -1   2  16       1924.69       1895.96        46.94 o                         
   0   2  16        246.52        283.99        17.12 o                         
   1   2  16       1920.66       1725.34        43.55 o                         
   2   2  16        152.43        168.68        12.54 o                         
   3   2  16        533.24        515.38        26.83 o                         
   4   2  16        230.67        224.81        19.24 o                         
   5   2  16        611.18        606.21        37.28 o                         
   6   2  16        632.57        573.48        93.33 o                         
   7   2  16          0.56          4.50        11.35 o                         
   8   2  16        111.28        110.01        20.18 o                         
  -9   3  16        946.66        899.00        52.79 o                         
  -8   3  16        253.45        207.17        20.35 o                         
  -7   3  16        602.73        605.46        23.88 o                         
  -6   3  16       5202.81       5070.54       206.40 o                         
  -5   3  16         22.41         13.13         7.44 o                         
  -4   3  16         94.30         84.25        11.14 o                         
  -3   3  16       4953.46       4677.83        81.97 o                         
  -2   3  16         21.36         39.95         8.74 o                         
  -1   3  16       2944.92       2766.02        46.78 o                         
   0   3  16       4707.65       4402.47        63.64 o                         
   1   3  16        112.73         99.22         8.49 o                         
   2   3  16       5279.62       5299.16        87.51 o                         
   3   3  16       2546.25       2445.46        55.62 o                         
   4   3  16         31.22         31.79         7.57 o                         
   5   3  16       2560.55       2414.54        78.35 o                         
   6   3  16        222.32        233.76        23.20 o                         
   7   3  16        329.20        331.03        20.72 o                         
   8   3  16       2520.21       2236.60       164.75 o                         
  -8   4  16       2510.52       2513.20       122.93 o                         
  -7   4  16       1407.02       1431.48       108.01 o                         
  -6   4  16        216.17        213.32        25.99 o                         
  -5   4  16       9801.36       9629.72       226.56 o                         
  -4   4  16       1721.06       1735.76        63.20 o                         
  -3   4  16        932.48        943.40        51.68 o                         
  -2   4  16       8865.87       8572.49       202.31 o                         
  -1   4  16       2155.00       1991.73        58.91 o                         
   0   4  16       4937.23       4786.92        93.09 o                         
   1   4  16       6841.70       6912.72       215.63 o                         
   2   4  16       1077.80       1067.29        48.06 o                         
   3   4  16       8845.74       8721.46       377.41 o                         
   4   4  16       3906.62       4088.58       123.17 o                         
   5   4  16        132.58        139.53        23.99 o                         
   6   4  16       4876.67       4961.70       152.97 o                         
   7   4  16       1800.61       1518.84        79.73 o                         
   8   4  16        330.31        335.72        28.59 o                         
  -8   5  16       1068.12       1003.18        38.71 o                         
  -7   5  16        383.23        416.82        25.77 o                         
  -6   5  16        414.14        404.91        58.17 o                         
  -5   5  16        236.37        255.54        26.79 o                         
  -4   5  16       6673.37       6820.16       132.90 o                         
  -3   5  16        961.90       1022.01        47.35 o                         
  -2   5  16         90.55         69.67        15.09 o                         
  -1   5  16       4657.94       4697.74       119.97 o                         
   0   5  16       1423.85       1532.71       124.77 o                         
   1   5  16          8.96          7.59         8.26 o                         
   2   5  16        955.48       1052.47        74.26 o                         
   3   5  16         54.31         90.53        31.80 o                         
   4   5  16       3903.62       3709.28       204.63 o                         
   5   5  16       1825.61       1767.59       121.61 o                         
   6   5  16        592.79        538.37        49.21 o                         
   7   5  16       1247.49       1131.55        47.96 o                         
  -7   6  16        451.58        473.78        37.57 o                         
  -6   6  16         71.93         76.31        11.65 o                         
  -5   6  16         93.13        138.90        22.49 o                         
  -4   6  16        161.16        177.25        19.81 o                         
  -3   6  16        866.89        905.31        44.48 o                         
  -2   6  16         40.34         75.29        19.76 o                         
  -1   6  16         90.79        125.75        21.23 o                         
   0   6  16         61.92         47.25        13.37 o                         
   1   6  16         36.63         36.03        13.75 o                         
   2   6  16        374.63        396.96        33.58 o                         
   3   6  16        228.24        215.50        24.78 o                         
   4   6  16        390.02        329.10        35.44 o                         
   5   6  16         84.11         80.19        12.62 o                         
   6   6  16         12.90         16.14         6.63 o                         
  -5   7  16       2616.90       3079.22       143.28 o                         
  -4   7  16       1254.45       1297.86        61.64 o                         
  -3   7  16        596.68        675.58        85.48 o                         
  -2   7  16        209.36        224.79        20.06 o                         
  -1   7  16       3651.61       3984.23       116.26 o                         
   0   7  16        548.62        661.16        52.44 o                         
   1   7  16         71.19        108.40        29.52 o                         
   2   7  16       3390.55       3707.39       127.90 o                         
   3   7  16       2414.63       2435.16        93.56 o                         
   4   7  16        333.87        352.31        28.29 o                         
  -3   8  16        251.11        192.06        27.37 o                         
  -2   8  16       1560.40       1446.58        78.56 o                         
  -1   8  16        351.57        360.68        42.77 o                         
   0   8  16       2976.76       3392.33       156.45 o                         
   1   8  16       3930.98       4462.21       186.00 o                         
   2   8  16        967.19        790.17       104.56 o                         
  -9   1  17        108.95        109.43         9.96 o                         
  -8   1  17        616.18        642.43        26.76 o                         
  -7   1  17       2817.13       2935.41        84.63 o                         
  -6   1  17        967.95        901.34        39.06 o                         
  -5   1  17       7246.88       6921.41       130.56 o                         
  -4   1  17       2730.67       2495.85        55.55 o                         
  -3   1  17         92.62         88.79         9.95 o                         
  -2   1  17      12449.32      12288.74       179.57 o                         
  -1   1  17        128.07        146.05        10.46 o                         
   0   1  17          6.74          7.81         3.69 o                         
   1   1  17      13514.01      13531.41       199.35 o                         
   2   1  17        132.11        133.30        12.59 o                         
   3   1  17       2413.86       2519.65        70.87 o                         
   4   1  17       8252.38       8252.08       214.41 o                         
   5   1  17       1445.70       1407.40        75.18 o                         
   6   1  17       2078.83       1941.19       140.05 o                         
   7   1  17       1231.76       1332.10       101.29 o                         
   8   1  17          7.33          2.30         5.53 o                         
  -9   2  17       3154.11       3105.89        89.33 o                         
  -8   2  17       2066.29       2080.57        52.60 o                         
  -7   2  17          2.55         -1.86         5.58 o                         
  -6   2  17       2689.16       2540.64        70.74 o                         
  -5   2  17        485.07        485.60        22.34 o                         
  -4   2  17       2318.36       2193.40        62.44 o                         
  -3   2  17      16515.74      15796.85       225.49 o                         
  -2   2  17       2808.59       2887.80        54.51 o                         
  -1   2  17       2076.02       1936.01        41.51 o                         
   0   2  17       8129.11       8051.31        94.64 o                         
   1   2  17         73.26        111.52        10.36 o                         
   2   2  17      13105.00      13172.21       171.89 o                         
   3   2  17       5510.71       5699.41       105.77 o                         
   4   2  17        104.63        138.13        16.62 o                         
   5   2  17       6233.99       6281.84       132.45 o                         
   6   2  17       1679.51       1533.62        84.61 o                         
   7   2  17         83.02        119.67        20.07 o                         
   8   2  17       5522.12       5540.91       205.50 o                         
  -9   3  17       1316.03       1117.57        55.69 o                         
  -8   3  17        207.86        179.77        15.27 o                         
  -7   3  17       1091.47       1076.74        31.52 o                         
  -6   3  17        246.28        250.34        17.91 o                         
  -5   3  17       2631.18       2462.79        68.83 o                         
  -4   3  17       5636.69       5500.01       116.29 o                         
  -3   3  17        161.33        160.38        11.73 o                         
  -2   3  17        746.67        709.73        23.50 o                         
  -1   3  17       3928.39       3774.67        58.64 o                         
   0   3  17       1176.83       1104.21        27.79 o                         
   1   3  17       1367.94       1306.44        30.20 o                         
   2   3  17       2304.38       2292.16        52.34 o                         
   3   3  17        679.04        653.01        27.30 o                         
   4   3  17       3006.73       2876.16        64.06 o                         
   5   3  17        887.85        918.94        50.23 o                         
   6   3  17         66.59         64.39        13.28 o                         
   7   3  17        847.99        776.54        34.98 o                         
   8   3  17        122.14        164.36        22.95 o                         
  -7   4  17         89.81         93.03        13.68 o                         
  -6   4  17        486.82        533.13        37.34 o                         
  -5   4  17        681.38        630.29        42.69 o                         
  -4   4  17        651.01        606.99        35.66 o                         
  -3   4  17        386.75        403.89        33.47 o                         
  -2   4  17       1916.30       1862.75        74.69 o                         
  -1   4  17        860.35        790.93        35.96 o                         
   0   4  17          2.81          6.60         8.92 o                         
   1   4  17         68.64         56.73        15.56 o                         
   2   4  17        549.63        503.55        38.00 o                         
   3   4  17        230.42        246.77        24.13 o                         
   4   4  17        501.16        449.00        44.71 o                         
   5   4  17       2103.00       2210.17       107.35 o                         
   6   4  17        139.05        154.88        17.56 o                         
   7   4  17         18.22         25.53        13.29 o                         
  -7   5  17       2477.11       2542.15       177.40 o                         
  -6   5  17        271.61        276.58        28.86 o                         
  -5   5  17        941.82        931.70        43.30 o                         
  -4   5  17       3156.78       3139.76        87.48 o                         
  -3   5  17        478.22        476.03        41.77 o                         
  -2   5  17       3834.22       3861.03       120.33 o                         
  -1   5  17       2725.88       2601.53        72.74 o                         
   0   5  17        791.45        875.28        56.78 o                         
   1   5  17       4972.54       5169.18       114.43 o                         
   2   5  17       2120.41       2105.66       145.66 o                         
   3   5  17       1332.09       1376.95        82.49 o                         
   4   5  17       3143.97       3483.58       193.05 o                         
   5   5  17        190.87        134.02        31.58 o                         
   6   5  17       2941.37       3234.98       147.05 o                         
   7   5  17       3412.75       3251.35        92.99 o                         
  -6   6  17       3181.30       3332.08       156.10 o                         
  -5   6  17       3799.53       3981.34       447.09 o                         
  -4   6  17        949.75        952.99        46.29 o                         
  -3   6  17       3044.10       3294.14       162.27 o                         
  -2   6  17        815.54        863.68        67.65 o                         
  -1   6  17       4920.68       5008.81       183.19 o                         
   0   6  17       8394.71       8146.00       694.48 o                         
   1   6  17        625.68        618.07        50.29 o                         
   2   6  17       1008.17       1164.67        57.71 o                         
   3   6  17       5314.73       5536.71       179.58 o                         
   4   6  17        131.95        167.02        19.70 o                         
   5   6  17       2308.35       2342.20        71.86 o                         
   6   6  17       3565.59       3471.32        96.67 o                         
  -5   7  17        158.32        227.55        30.77 o                         
  -4   7  17       1795.51       2087.23       120.94 o                         
  -3   7  17        139.59        150.58        22.74 o                         
  -2   7  17        697.78        651.03        34.81 o                         
  -1   7  17       1384.59       1464.24        76.64 o                         
   0   7  17        104.48         99.89        28.10 o                         
   1   7  17        733.17        868.74        79.30 o                         
   2   7  17       2455.47       2488.85        97.28 o                         
   3   7  17        222.15        270.27        26.78 o                         
   4   7  17        727.73        685.98        37.35 o                         
  -1   8  17        103.11        135.96        25.14 o                         
   0   8  17          2.01         13.90        13.17 o                         
   1   8  17        173.42        154.93        26.01 o                         
  -9   0  18       4661.42       4880.72       203.19 o                         
  -8   0  18       2112.08       2228.91       100.39 o                         
  -7   0  18        789.07        803.24        47.61 o                         
  -6   0  18      12702.38      12540.93       499.87 o                         
  -5   0  18        109.40         87.33        17.18 o                         
  -4   0  18       2354.55       2150.24        63.92 o                         
  -3   0  18      18511.83      17157.26       345.78 o                         
  -2   0  18        898.11        885.55        55.66 o                         
  -1   0  18       2993.05       2971.16        79.13 o                         
   0   0  18      12685.91      12618.87       228.79 o                         
   1   0  18       4310.91       4418.21       124.76 o                         
   2   0  18      32332.21      32483.56       613.44 o                         
   3   0  18       4280.55       4184.41       191.51 o                         
   4   0  18        553.54        568.95        69.74 o                         
   5   0  18       9556.93       9579.50       297.12 o                         
   6   0  18         69.58         67.43        27.32 o                         
   7   0  18       1076.20       1060.23        90.39 o                         
   8   0  18       4577.26       4896.64       197.77 o                         
  -9   1  18         43.63         50.77         8.41 o                         
  -8   1  18        524.20        543.03        24.87 o                         
  -7   1  18       3084.56       3162.01        72.30 o                         
  -6   1  18         73.68         56.57        11.27 o                         
  -5   1  18       5167.39       4701.28        81.23 o                         
  -4   1  18       3451.87       3314.38        80.14 o                         
  -3   1  18       2483.43       2441.65        54.40 o                         
  -2   1  18       9172.16       9274.01       145.49 o                         
  -1   1  18       1005.92        936.06        35.41 o                         
   0   1  18        833.06        826.60        25.31 o                         
   1   1  18       4379.33       4400.08        74.42 o                         
   2   1  18        240.16        230.49        18.63 o                         
   3   1  18       3687.86       3818.74        98.12 o                         
   4   1  18       7749.17       7885.10       233.19 o                         
   5   1  18        319.65        286.12        37.84 o                         
   6   1  18       1132.03       1207.75       105.07 o                         
   7   1  18        590.83        502.84        57.89 o                         
   8   1  18        408.01        425.10        41.89 o                         
  -9   2  18          4.28         11.29         5.16 o                         
  -8   2  18        116.47        118.46         9.89 o                         
  -7   2  18        623.26        636.26        27.76 o                         
  -6   2  18        122.61        135.67        14.01 o                         
  -5   2  18         44.64         48.97        10.03 o                         
  -4   2  18       3398.93       3170.59        67.49 o                         
  -3   2  18        118.11        103.78        11.71 o                         
  -2   2  18        254.97        231.38        14.29 o                         
  -1   2  18        508.37        493.66        20.26 o                         
   0   2  18       1962.81       1906.65        45.23 o                         
   1   2  18         18.10         20.94         4.67 o                         
   2   2  18        437.86        407.31        19.25 o                         
   3   2  18       3058.91       2947.68        68.71 o                         
   4   2  18         52.81         37.53         8.73 o                         
   5   2  18        980.79        998.51        53.28 o                         
   6   2  18         19.95          6.37         9.98 o                         
   7   2  18         15.43         13.05         9.73 o                         
   8   2  18        297.46        321.22        17.89 o                         
  -8   3  18       1017.72       1202.26        77.54 o                         
  -7   3  18       8080.27       8507.38       154.52 o                         
  -6   3  18          6.45          5.65         7.20 o                         
  -5   3  18       3537.28       3314.86        82.69 o                         
  -4   3  18       6833.12       6267.53       113.66 o                         
  -3   3  18        161.18        137.27        12.25 o                         
  -2   3  18       8868.56       8475.42       128.42 o                         
  -1   3  18       2332.13       2293.27        41.31 o                         
   0   3  18        148.15        145.45        11.51 o                         
   1   3  18      12901.00      12677.26       141.26 o                         
   2   3  18       2106.21       2146.88        47.75 o                         
   3   3  18        313.99        324.43        18.10 o                         
   4   3  18       8194.86       7979.88       141.98 o                         
   5   3  18          3.24         17.74        10.71 o                         
   6   3  18       4758.24       5003.43       124.57 o                         
   7   3  18       2265.95       2323.59        85.53 o                         
   8   3  18         57.91         56.82        13.30 o                         
  -8   4  18       1395.25       1512.07        78.29 o                         
  -7   4  18       2200.57       2141.72        90.53 o                         
  -6   4  18       4876.46       5315.13       138.34 o                         
  -5   4  18        919.80        955.69        64.61 o                         
  -4   4  18       5053.09       4902.28       139.27 o                         
  -3   4  18       6391.80       6413.80       251.59 o                         
  -2   4  18        338.96        292.71        29.60 o                         
  -1   4  18       6942.04       7031.12       153.42 o                         
   0   4  18       5717.65       5304.84       125.08 o                         
   1   4  18        568.94        537.39        33.15 o                         
   2   4  18      10414.42      10492.13       186.95 o                         
   3   4  18       5444.74       5238.79       154.88 o                         
   4   4  18       1746.11       1877.36        76.41 o                         
   5   4  18       8819.14       8789.09       342.72 o                         
   6   4  18       1340.02       1379.23        59.50 o                         
   7   4  18       1979.67       2029.35        72.49 o                         
  -7   5  18         15.26         27.37         7.41 o                         
  -6   5  18        218.65        217.45        25.87 o                         
  -5   5  18       3394.71       3405.76       104.40 o                         
  -4   5  18        884.45        864.15        49.67 o                         
  -3   5  18        251.62        262.44        26.63 o                         
  -2   5  18       2392.90       2338.01        87.98 o                         
  -1   5  18        516.53        520.44        49.79 o                         
   0   5  18       8181.66       7774.77       253.38 o                         
   1   5  18       2001.18       2054.08       231.35 o                         
   2   5  18        184.37        197.43        30.68 o                         
   3   5  18       6287.15       6927.20       538.35 o                         
   4   5  18        675.52        637.64        73.51 o                         
   5   5  18        596.00        527.23        58.13 o                         
   6   5  18       1015.89       1073.09        74.62 o                         
  -6   6  18        465.95        483.14        42.95 o                         
  -5   6  18        566.56        646.12        42.82 o                         
  -4   6  18        241.94        227.30        76.21 o                         
  -3   6  18        172.17        204.78        27.17 o                         
  -2   6  18         30.36         28.46        28.25 o                         
  -1   6  18       1087.57       1110.53        74.72 o                         
   0   6  18       2167.80       1895.30       122.40 o                         
   1   6  18        295.35        249.78        45.61 o                         
   2   6  18        143.31         83.88        29.61 o                         
   3   6  18        334.77        326.16        34.95 o                         
   4   6  18          1.63         14.50         9.65 o                         
   5   6  18        300.08        307.30        26.75 o                         
  -5   7  18       1708.81       1811.38        89.71 o                         
  -4   7  18        745.62        875.87        69.88 o                         
  -3   7  18         80.73         10.61        40.69 o                         
  -2   7  18       2643.33       2651.53        81.14 o                         
  -1   7  18       2573.18       2420.49       103.90 o                         
   0   7  18       2317.86       2584.67       145.98 o                         
   1   7  18       3238.65       3611.48       179.56 o                         
   2   7  18        738.34        846.77        73.56 o                         
   3   7  18       3999.29       4054.51       124.10 o                         
   4   7  18        964.88        885.87        43.81 o                         
   0   8  18       3325.21       3627.38       153.58 o                         
   1   8  18         99.22         96.13        19.11 o                         
  -9   1  19       1440.11       1169.42        56.66 o                         
  -8   1  19        178.22        220.15        13.84 o                         
  -7   1  19          1.31          5.94         5.66 o                         
  -6   1  19       5957.24       5805.42       111.19 o                         
  -5   1  19        777.61        713.42        33.21 o                         
  -4   1  19         36.72         52.29         9.19 o                         
  -3   1  19       3147.26       3048.44        76.66 o                         
  -2   1  19        906.14        910.62        35.08 o                         
  -1   1  19       1752.68       1637.42        46.73 o                         
   0   1  19       1735.46       1679.24        38.85 o                         
   1   1  19        434.58        513.26        22.10 o                         
   2   1  19       4753.87       4616.99        81.51 o                         
   3   1  19       1599.90       1698.89        62.97 o                         
   4   1  19        365.58        335.19        32.92 o                         
   5   1  19        848.31        904.61        96.01 o                         
   6   1  19         35.43         45.73        21.74 o                         
   7   1  19         51.17         64.84        21.83 o                         
   8   1  19       2211.37       2153.44       345.55 o                         
  -8   2  19        589.39        616.68        30.77 o                         
  -7   2  19       2339.90       2455.35        73.85 o                         
  -6   2  19        381.19        377.31        31.73 o                         
  -5   2  19       3532.80       3259.13        76.94 o                         
  -4   2  19       5053.52       4912.66        90.19 o                         
  -3   2  19       2652.74       2455.19        60.06 o                         
  -2   2  19       6145.90       5757.52        89.90 o                         
  -1   2  19       1311.27       1243.98        35.08 o                         
   0   2  19        258.38        240.09        13.76 o                         
   1   2  19       9260.52       9298.94       116.97 o                         
   2   2  19       9524.70       9565.70       147.45 o                         
   3   2  19         29.92         41.89         8.67 o                         
   4   2  19       5886.74       5852.01       109.28 o                         
   5   2  19       3289.02       3267.69       134.39 o                         
   6   2  19       2656.35       2712.80       111.21 o                         
   7   2  19       3044.80       3128.72       168.81 o                         
   8   2  19        361.40        347.22        20.68 o                         
  -8   3  19        456.73        493.08        43.82 o                         
  -7   3  19       1026.16       1075.36        42.07 o                         
  -6   3  19       1469.69       1316.66        51.47 o                         
  -5   3  19       2569.81       2366.47        66.78 o                         
  -4   3  19        101.67         80.86         9.12 o                         
  -3   3  19       2665.54       2573.93        54.88 o                         
  -2   3  19       2960.64       2776.87        64.65 o                         
  -1   3  19        411.13        424.65        20.77 o                         
   0   3  19       1870.24       1830.64        40.56 o                         
   1   3  19        428.33        440.33        19.60 o                         
   2   3  19       4493.72       4446.60        64.98 o                         
   3   3  19       9072.32       9092.75       134.90 o                         
   4   3  19        274.10        268.55        24.00 o                         
   5   3  19        291.58        290.30        23.53 o                         
   6   3  19       1063.06       1042.96        66.92 o                         
   7   3  19        503.75        461.28        25.47 o                         
  -8   4  19         19.67         14.37         7.79 o                         
  -7   4  19         39.24         50.76        10.76 o                         
  -6   4  19        223.25        253.66        29.50 o                         
  -5   4  19        215.46        218.10        30.19 o                         
  -4   4  19       2532.08       2707.27       130.21 o                         
  -3   4  19         27.73         31.54        11.49 o                         
  -2   4  19       2263.06       2281.62        84.86 o                         
  -1   4  19          3.57          5.91         8.50 o                         
   0   4  19       1660.60       1475.99        83.11 o                         
   1   4  19          1.21         19.57         9.92 o                         
   2   4  19         11.36         25.61         9.00 o                         
   3   4  19         78.23         76.08        13.86 o                         
   4   4  19          8.23         15.28        11.22 o                         
   5   4  19         42.60         49.73        12.13 o                         
   6   4  19        126.39        122.70        28.85 o                         
   7   4  19        264.20        212.01        18.42 o                         
  -7   5  19          5.59         18.76         6.77 o                         
  -6   5  19        772.31        805.95       125.58 o                         
  -5   5  19        165.74        187.40        21.35 o                         
  -4   5  19        405.60        387.41        38.53 o                         
  -3   5  19        565.74        635.03        44.03 o                         
  -2   5  19        135.15        104.88        18.64 o                         
  -1   5  19       1899.91       1917.47        99.10 o                         
   0   5  19       2328.16       2419.76       107.63 o                         
   1   5  19        947.01        958.82        64.80 o                         
   2   5  19        176.03        229.10        46.01 o                         
   3   5  19        346.39        355.63        79.77 o                         
   4   5  19        637.36        655.92        51.01 o                         
   5   5  19       1433.82       1590.53        75.15 o                         
   6   5  19       1713.32       1737.92        93.35 o                         
  -6   6  19        412.14        413.98        35.76 o                         
  -5   6  19        777.47        801.99        77.37 o                         
  -4   6  19       2203.71       2360.49        92.43 o                         
  -3   6  19       1296.58       1408.68        61.27 o                         
  -2   6  19        985.70       1169.60        49.72 o                         
  -1   6  19       5129.85       5304.51       253.71 o                         
   0   6  19        262.86        227.91        37.89 o                         
   1   6  19        629.52        733.99        74.12 o                         
   2   6  19        366.38        337.85        50.54 o                         
   3   6  19       2121.90       2288.02       135.83 o                         
   4   6  19       2579.91       2940.90       148.66 o                         
   5   6  19        100.73         97.11        18.12 o                         
  -5   7  19       1246.97       1076.81        57.81 o                         
  -4   7  19        224.17        217.97        31.14 o                         
  -3   7  19        957.29        995.74        77.11 o                         
  -2   7  19        341.17        305.32        23.32 o                         
  -1   7  19         46.75         41.05        15.39 o                         
   0   7  19       2990.36       3214.94       164.05 o                         
   1   7  19        250.70        258.62        40.61 o                         
   2   7  19        637.94        687.82        63.11 o                         
   3   7  19       2135.29       2326.40       117.24 o                         
   4   7  19        135.63        103.09        16.66 o                         
   0   8  19        524.86        498.53        41.58 o                         
  -8   0  20        789.74        853.67        38.09 o                         
  -7   0  20        377.61        463.13        33.29 o                         
  -6   0  20       4455.75       4414.35       128.84 o                         
  -5   0  20      12241.07      11673.10       260.99 o                         
  -4   0  20       7456.52       7279.55       184.79 o                         
  -3   0  20         54.22         65.14        14.20 o                         
  -2   0  20       8630.56       8524.42       173.66 o                         
  -1   0  20        491.34        506.76        36.12 o                         
   0   0  20       4601.14       4508.26       111.36 o                         
   1   0  20      25372.06      26166.60       508.83 o                         
   2   0  20         12.32         15.41         9.98 o                         
   3   0  20       4734.59       4980.01       153.55 o                         
   4   0  20      15902.37      16291.85       364.49 o                         
   5   0  20        477.17        323.60        59.35 o                         
   6   0  20       4977.74       5308.30       253.42 o                         
   7   0  20       3573.25       3634.20       174.50 o                         
   8   0  20        529.87        686.94        46.83 o                         
  -8   1  20        722.51        792.71        31.60 o                         
  -7   1  20        633.51        645.03        28.50 o                         
  -6   1  20       5626.53       5462.75       118.76 o                         
  -5   1  20        710.72        681.10        32.50 o                         
  -4   1  20       2245.85       2103.21        57.86 o                         
  -3   1  20       6249.15       6089.72       123.62 o                         
  -2   1  20        353.13        324.10        21.44 o                         
  -1   1  20       3717.78       3556.38        85.95 o                         
   0   1  20       4113.10       4100.68        77.49 o                         
   1   1  20        355.50        336.16        22.11 o                         
   2   1  20       6987.03       7034.33       118.44 o                         
   3   1  20       3285.07       3277.01        81.91 o                         
   4   1  20          8.15         15.70         9.21 o                         
   5   1  20       2409.20       2396.12       159.83 o                         
   6   1  20        169.66        168.74        37.22 o                         
   7   1  20       2278.15       2267.45       127.87 o                         
   8   1  20       3889.37       3434.64       128.43 o                         
  -8   2  20          2.66          9.57         5.69 o                         
  -7   2  20        278.44        280.66        19.33 o                         
  -6   2  20        208.09        192.14        17.77 o                         
  -5   2  20        254.48        260.97        19.99 o                         
  -4   2  20        152.51        169.59        15.76 o                         
  -3   2  20        529.06        519.97        21.78 o                         
  -2   2  20        604.72        547.95        25.71 o                         
  -1   2  20        144.21        146.44        16.01 o                         
   0   2  20        799.69        741.21        26.51 o                         
   1   2  20        403.13        422.96        18.61 o                         
   2   2  20        521.11        564.41        25.69 o                         
   3   2  20         49.98         45.03         9.07 o                         
   4   2  20        283.67        280.91        24.10 o                         
   5   2  20        320.52        320.26        69.78 o                         
   6   2  20          1.39         -1.79         7.00 o                         
   7   2  20        160.44        154.83        16.70 o                         
  -8   3  20        394.22        355.40        32.66 o                         
  -7   3  20        435.19        416.56        21.56 o                         
  -6   3  20       7641.91       7468.56       199.47 o                         
  -5   3  20        165.51        121.74        13.21 o                         
  -4   3  20       3493.26       3197.88        67.35 o                         
  -3   3  20       6202.70       6110.78       115.00 o                         
  -2   3  20        105.66         89.81        11.26 o                         
  -1   3  20       4126.16       3923.48        74.61 o                         
   0   3  20       3755.23       3685.27        63.52 o                         
   1   3  20        502.27        471.93        21.87 o                         
   2   3  20       9152.38       9346.05       120.50 o                         
   3   3  20       1176.01       1113.48        46.31 o                         
   4   3  20        750.75        813.03        47.97 o                         
   5   3  20       6233.71       6219.98       155.03 o                         
   6   3  20        823.66        800.50        50.05 o                         
   7   3  20        672.95        652.98        27.59 o                         
  -7   4  20       3044.20       2801.99       258.69 o                         
  -6   4  20          5.22         15.31        12.21 o                         
  -5   4  20       7127.25       7406.18       218.75 o                         
  -4   4  20       3909.05       3967.42       144.24 o                         
  -3   4  20       1332.98       1225.55        71.51 o                         
  -2   4  20       8732.70       8066.89       233.11 o                         
  -1   4  20       4508.30       4510.42       222.47 o                         
   0   4  20       3933.97       4016.46       179.10 o                         
   1   4  20       6430.24       6524.66       145.26 o                         
   2   4  20       1168.92       1117.02        59.68 o                         
   3   4  20       5464.96       5958.22       190.70 o                         
   4   4  20       3311.45       3288.57       128.88 o                         
   5   4  20         35.99         42.70        11.04 o                         
   6   4  20       3867.15       4142.68       127.43 o                         
   7   4  20       3404.57       2977.76       115.61 o                         
  -7   5  20       1692.42       1600.81        74.24 o                         
  -6   5  20        589.15        566.16        39.03 o                         
  -5   5  20        821.31        922.84        56.47 o                         
  -4   5  20       3426.40       3520.24       167.66 o                         
  -3   5  20       1229.02       1236.55        82.11 o                         
  -2   5  20          5.16         44.03        14.56 o                         
  -1   5  20       3954.25       4215.93       214.60 o                         
   0   5  20       1936.17       1946.77        94.37 o                         
   1   5  20        136.25        179.65        39.87 o                         
   2   5  20       2266.34       2613.74       161.64 o                         
   3   5  20       3544.80       3755.11       200.64 o                         
   4   5  20       1160.14       1244.52        69.60 o                         
   5   5  20       1001.29        934.36        52.38 o                         
   6   5  20        140.80        145.41        15.34 o                         
  -5   6  20          0.24          7.36        11.59 o                         
  -4   6  20         16.15         19.06        12.03 o                         
  -3   6  20        166.98        220.82        22.63 o                         
  -2   6  20        223.62        251.12        27.53 o                         
  -1   6  20         91.89        141.03        24.04 o                         
   0   6  20         64.14         47.81        13.69 o                         
   1   6  20         81.52        127.18        31.49 o                         
   2   6  20          0.40         -5.39         9.80 o                         
   3   6  20         98.71        126.14        29.49 o                         
   4   6  20         84.46         76.29        20.54 o                         
   5   6  20         69.90         88.38        16.85 o                         
  -4   7  20       2405.96       2423.84       111.10 o                         
  -3   7  20       1354.31       1283.55        82.17 o                         
  -2   7  20        206.34        207.11        21.38 o                         
  -1   7  20       3057.03        717.49      1598.44 o                         
   0   7  20       3931.06       4623.23       204.65 o                         
   1   7  20        104.62        108.90        25.66 o                         
   2   7  20        849.49        887.74        68.72 o                         
   3   7  20       1366.37       1528.11        83.82 o                         
  -8   1  21         71.60         76.20        10.50 o                         
  -7   1  21        243.42        240.51        17.94 o                         
  -6   1  21        359.04        332.28        24.02 o                         
  -5   1  21        488.25        418.92        27.32 o                         
  -4   1  21        259.53        234.55        23.19 o                         
  -3   1  21       2395.66       2312.11        58.52 o                         
  -2   1  21       4853.16       4581.62        94.57 o                         
  -1   1  21        146.91        160.23        19.28 o                         
   0   1  21        119.52        120.22        15.77 o                         
   1   1  21       3350.22       3451.39        68.63 o                         
   2   1  21        144.76        152.01        14.73 o                         
   3   1  21        390.05        345.68        22.21 o                         
   4   1  21        378.98        420.32        34.45 o                         
   5   1  21        560.86        599.96        52.73 o                         
   6   1  21       2336.30       2333.16        93.70 o                         
   7   1  21        211.85        225.16        25.81 o                         
  -8   2  21       1533.60       1529.43        44.18 o                         
  -7   2  21         40.73         56.38         9.04 o                         
  -6   2  21       6491.78       6207.21       133.83 o                         
  -5   2  21       1721.84       1635.34        49.93 o                         
  -4   2  21        215.09        211.73        15.88 o                         
  -3   2  21       2195.80       2169.71        47.56 o                         
  -2   2  21        325.81        352.08        24.12 o                         
  -1   2  21        914.04        808.33        33.10 o                         
   0   2  21       5237.04       5217.24        86.10 o                         
   1   2  21       4434.18       4388.56        70.53 o                         
   2   2  21        997.00       1006.51        32.61 o                         
   3   2  21       2932.61       2938.46        65.29 o                         
   4   2  21        573.16        638.02        43.73 o                         
   5   2  21       3626.78       3611.90       110.93 o                         
   6   2  21        684.38        567.25        35.19 o                         
   7   2  21         40.56         54.69         9.37 o                         
  -7   3  21       1650.04       1593.02        63.70 o                         
  -6   3  21        153.75        123.26        13.28 o                         
  -5   3  21        370.60        334.75        20.63 o                         
  -4   3  21       4023.78       3830.43        94.68 o                         
  -3   3  21          5.36          1.96         7.26 o                         
  -2   3  21         70.34         60.79        12.07 o                         
  -1   3  21       3818.03       3487.94       121.94 o                         
   0   3  21         54.00         60.40        11.04 o                         
   1   3  21       3554.72       3514.29        67.17 o                         
   2   3  21       5048.00       5138.23        98.51 o                         
   3   3  21        296.06        299.15        20.64 o                         
   4   3  21        470.33        464.49        30.52 o                         
   5   3  21         32.01         71.63        11.43 o                         
   6   3  21         31.85         30.56         6.53 o                         
   7   3  21       3318.17       3098.55       122.13 o                         
  -7   4  21        533.24        573.82        45.02 o                         
  -6   4  21         21.65         50.36        14.58 o                         
  -5   4  21        845.51        787.24        59.88 o                         
  -4   4  21         98.67        162.58        34.14 o                         
  -3   4  21        508.25        505.77        44.48 o                         
  -2   4  21       1280.67       1203.61        68.89 o                         
  -1   4  21        661.94        605.92        70.37 o                         
   0   4  21        686.04        682.30        53.75 o                         
   1   4  21         49.41         56.24        14.31 o                         
   2   4  21        803.76        798.69        51.75 o                         
   3   4  21         93.80         89.86        16.69 o                         
   4   4  21         14.31         20.40         9.31 o                         
   5   4  21       1031.16       1065.43        56.52 o                         
   6   4  21         75.29         57.99        12.46 o                         
  -6   5  21        102.59         82.09        12.46 o                         
  -5   5  21         83.16         98.20        18.81 o                         
  -4   5  21       1018.82        949.71        57.22 o                         
  -3   5  21          6.24          8.87         7.68 o                         
  -2   5  21       1200.29       1220.32        99.26 o                         
  -1   5  21       2257.35       2156.52       139.91 o                         
   0   5  21          2.37         19.08        18.90 o                         
   1   5  21        424.86        393.06        57.34 o                         
   2   5  21         41.88         83.11        26.96 o                         
   3   5  21        453.07        603.36        82.67 o                         
   4   5  21       3694.66       3775.24       130.95 o                         
   5   5  21       1307.26       1328.38        59.75 o                         
  -5   6  21       1872.81       2032.08       103.48 o                         
  -4   6  21          6.11         17.12        11.93 o                         
  -3   6  21       3560.28       3626.68       124.80 o                         
  -2   6  21       2196.85       2375.56        80.06 o                         
  -1   6  21        575.16        539.86        75.00 o                         
   0   6  21       4917.87       5608.11       249.77 o                         
   1   6  21        114.61        122.25        31.08 o                         
   2   6  21        242.10        288.52        31.23 o                         
   3   6  21       3714.09       3873.01       178.69 o                         
   4   6  21        120.69         92.55        20.29 o                         
  -3   7  21         86.77         67.58        16.03 o                         
  -2   7  21        755.73        704.62        36.10 o                         
  -1   7  21       3269.51       3281.91       143.84 o                         
   0   7  21        283.61        257.14        33.56 o                         
   1   7  21        863.56        912.33        70.05 o                         
   2   7  21       2263.35       2390.93       117.38 o                         
   3   7  21         20.45         14.85         8.92 o                         
  -8   0  22        490.13        507.92        45.09 o                         
  -7   0  22       1045.59       1167.03        64.12 o                         
  -6   0  22      16728.40      15459.29       398.03 o                         
  -5   0  22        986.73        981.92        68.20 o                         
  -4   0  22       2006.73       1941.74        72.11 o                         
  -3   0  22      13249.31      12675.40       244.83 o                         
  -2   0  22       1156.88       1089.46        66.00 o                         
  -1   0  22      13753.73      13878.44       298.21 o                         
   0   0  22       5430.76       5372.57       148.37 o                         
   1   0  22        624.43        680.02        40.65 o                         
   2   0  22       8561.53       9140.79       229.68 o                         
   3   0  22       1819.40       1882.77        88.11 o                         
   4   0  22         18.45          7.83        14.25 o                         
   5   0  22       9665.87      10024.72       406.45 o                         
   6   0  22        673.33        673.00        69.82 o                         
   7   0  22       3822.49       4197.30       173.59 o                         
  -8   1  22       3577.38       4026.33       134.07 o                         
  -7   1  22       3405.06       3459.41        74.27 o                         
  -6   1  22         67.97         56.90        10.14 o                         
  -5   1  22       4809.58       4489.02       100.86 o                         
  -4   1  22       3617.57       3444.04        76.56 o                         
  -3   1  22        199.57        195.34        16.49 o                         
  -2   1  22       6022.85       5640.82       136.07 o                         
  -1   1  22         25.46          9.59         9.63 o                         
   0   1  22       6744.28       6558.23       119.68 o                         
   1   1  22      21729.14      21413.65       264.79 o                         
   2   1  22       3411.16       3577.32        85.61 o                         
   3   1  22       1861.56       1889.21        53.85 o                         
   4   1  22       1524.11       1419.14        92.84 o                         
   5   1  22       1020.72       1022.96        61.58 o                         
   6   1  22       4228.17       4278.64       289.65 o                         
   7   1  22       1386.73       1449.77        79.22 o                         
  -7   2  22        211.01        218.22        14.82 o                         
  -6   2  22        555.99        511.39        37.42 o                         
  -5   2  22        352.75        318.70        20.84 o                         
  -4   2  22        189.04        160.19        15.21 o                         
  -3   2  22        931.58        838.92        30.75 o                         
  -2   2  22        319.55        312.75        23.10 o                         
  -1   2  22          0.13         -2.83         4.70 o                         
   0   2  22        179.41        186.14        14.76 o                         
   1   2  22        897.67        885.07        31.07 o                         
   2   2  22        124.96        131.11        11.59 o                         
   3   2  22        132.26        131.81        17.38 o                         
   4   2  22        758.61        728.32        40.51 o                         
   5   2  22        173.89        234.55        20.70 o                         
   6   2  22         99.72         82.63        10.59 o                         
   7   2  22         28.50         20.26         5.04 o                         
  -7   3  22       4081.98       3835.87       213.14 o                         
  -6   3  22          1.95         11.87        20.56 o                         
  -5   3  22       3115.68       2951.29        80.05 o                         
  -4   3  22       1504.63       1436.05        53.84 o                         
  -3   3  22        636.50        591.32        33.02 o                         
  -2   3  22      12813.75      11918.96       200.91 o                         
  -1   3  22       1718.43       1582.37        52.86 o                         
   0   3  22        224.79        211.26        15.86 o                         
   1   3  22      11402.77      11386.19       164.37 o                         
   2   3  22          5.59         10.82         7.13 o                         
   3   3  22       6033.38       6252.30       112.89 o                         
   4   3  22       4988.37       5078.24        94.93 o                         
   5   3  22         13.53         12.39         5.56 o                         
   6   3  22       2984.92       2806.76       114.45 o                         
  -6   4  22       5312.37       5557.68       155.13 o                         
  -5   4  22       1183.87       1048.32        81.57 o                         
  -4   4  22       4580.39       4444.32       206.07 o                         
  -3   4  22       6166.91       6318.07       191.46 o                         
  -2   4  22         13.98          9.87         8.72 o                         
  -1   4  22       8833.93       8889.44       358.72 o                         
   0   4  22       7075.42       7208.25       220.00 o                         
   1   4  22        250.65        244.21        26.22 o                         
   2   4  22       8197.14       8829.26       225.46 o                         
   3   4  22       4354.44       4542.17       126.19 o                         
   4   4  22       1092.99       1177.40        69.93 o                         
   5   4  22       5584.40       5878.15       168.90 o                         
   6   4  22       1595.84       1433.57        52.82 o                         
  -6   5  22         37.41         25.26        10.26 o                         
  -5   5  22        989.62       1129.59        62.65 o                         
  -4   5  22        534.74        576.67        41.87 o                         
  -3   5  22        182.22        227.84        28.72 o                         
  -2   5  22        157.09        202.63        27.83 o                         
  -1   5  22        851.40       1012.24        90.34 o                         
   0   5  22       3301.53       3398.17       184.70 o                         
   1   5  22        639.01        705.89        75.71 o                         
   2   5  22        621.49        610.11        48.91 o                         
   3   5  22        901.25        965.60        76.48 o                         
   4   5  22        562.39        606.34        42.28 o                         
   5   5  22          6.01          1.93         5.26 o                         
  -5   6  22          0.33          4.76         7.07 o                         
  -3   6  22       1144.40       1167.12        59.86 o                         
  -2   6  22        349.91        406.68        29.19 o                         
  -1   6  22         18.01         27.58        11.69 o                         
   0   6  22         17.25         31.17        17.28 o                         
   1   6  22         54.62         40.74        19.32 o                         
   2   6  22        408.36        408.76        49.76 o                         
   3   6  22         40.43         36.05        10.71 o                         
   4   6  22        195.45        210.17        27.10 o                         
  -1   7  22       2270.87       2035.67        98.05 o                         
   0   7  22        863.88        912.93        60.83 o                         
   1   7  22        385.45        347.42        34.38 o                         
  -8   1  23         36.54         38.90         9.07 o                         
  -7   1  23        728.14        744.16        32.61 o                         
  -6   1  23        764.06        774.75        56.93 o                         
  -5   1  23       1632.92       1624.07        61.78 o                         
  -4   1  23         94.25        103.14        14.80 o                         
  -3   1  23        190.01        173.74        15.34 o                         
  -2   1  23       1802.94       1777.52        59.26 o                         
  -1   1  23        335.34        319.83        40.52 o                         
   0   1  23       3028.13       3128.69        82.76 o                         
   1   1  23       5162.22       5185.19       104.43 o                         
   2   1  23        460.40        435.15        23.83 o                         
   3   1  23       1577.31       1578.98       121.31 o                         
   4   1  23       1549.59       1590.07       122.70 o                         
   5   1  23       1360.54       1500.63       110.27 o                         
   6   1  23       1785.93       1682.15       101.38 o                         
   7   1  23        114.30        102.73        13.02 o                         
  -7   2  23       3223.28       3563.10        81.69 o                         
  -6   2  23       4212.10       4181.11        86.14 o                         
  -5   2  23        182.86        191.27        15.80 o                         
  -4   2  23       1095.48       1053.84        52.25 o                         
  -3   2  23       1659.14       1544.76        57.16 o                         
  -2   2  23       1901.63       1830.54        58.71 o                         
  -1   2  23       4601.87       4447.82       100.39 o                         
   0   2  23        196.69        221.16        15.67 o                         
   1   2  23       4285.57       4390.33        79.26 o                         
   2   2  23       4349.83       4525.14        92.30 o                         
   3   2  23         48.19         42.71        11.82 o                         
   4   2  23        944.15        961.50        39.22 o                         
   5   2  23       3146.12       3164.55        71.66 o                         
   6   2  23        372.09        372.57        17.68 o                         
  -6   3  23        489.22        425.09        25.32 o                         
  -5   3  23       2406.07       2270.81        65.17 o                         
  -4   3  23        247.72        245.44        20.96 o                         
  -3   3  23       1081.69        999.00        38.68 o                         
  -2   3  23        832.46        844.81        46.08 o                         
  -1   3  23        210.35        192.97        26.70 o                         
   0   3  23       4466.11       4562.47        89.98 o                         
   1   3  23       1230.17       1240.22        40.95 o                         
   2   3  23        237.70        231.18        17.44 o                         
   3   3  23       1586.33       1566.18        50.78 o                         
   4   3  23         10.69         16.68         5.92 o                         
   5   3  23       1534.34       1615.38        43.44 o                         
   6   3  23       4062.51       3676.10       125.32 o                         
  -6   4  23         17.67         25.08        12.04 o                         
  -5   4  23        724.85        623.09        56.23 o                         
  -4   4  23         85.98         82.45        22.91 o                         
  -3   4  23        473.19        502.98        34.43 o                         
  -2   4  23         15.00        -14.95        14.95 o                         
  -1   4  23        586.00        552.04        64.64 o                         
   0   4  23          0.63          6.08        11.07 o                         
   1   4  23          0.60          6.39        12.54 o                         
   2   4  23          1.26          6.77        10.28 o                         
   3   4  23        135.21         95.95        18.41 o                         
   4   4  23         51.31         13.84        17.28 o                         
   5   4  23        335.34        346.52        28.01 o                         
  -5   5  23        794.47        799.35        63.48 o                         
  -4   5  23         87.81         87.51        23.57 o                         
  -3   5  23        843.44        916.15        55.80 o                         
  -2   5  23       1425.48       1573.06       109.00 o                         
  -1   5  23        306.31        319.37        49.03 o                         
   0   5  23        136.92        171.83        36.43 o                         
   1   5  23         55.24         75.02        17.71 o                         
   2   5  23        222.74        251.12        29.82 o                         
   3   5  23       1999.37       2198.25        90.77 o                         
   4   5  23        584.21        492.77        34.93 o                         
   5   5  23         37.96         31.98         8.25 o                         
  -4   6  23       4325.09       4949.52       195.29 o                         
  -3   6  23         51.53         77.65        22.97 o                         
  -2   6  23         25.20         31.10        11.64 o                         
  -1   6  23       3506.67       3865.31       123.87 o                         
   0   6  23        277.17        249.74        39.00 o                         
   1   6  23        881.14        960.17        77.72 o                         
   2   6  23       2235.48       2560.98       131.88 o                         
   3   6  23         10.28          3.17         9.40 o                         
  -7   0  24       7145.02       8021.80       295.50 o                         
  -6   0  24         45.50         68.44        16.83 o                         
  -5   0  24       5344.77       5171.94       175.96 o                         
  -4   0  24       1200.58       1186.82        74.51 o                         
  -3   0  24       1954.72       1907.66        93.98 o                         
  -2   0  24      11974.22      11631.74       262.72 o                         
  -1   0  24        656.45        662.56        56.69 o                         
   0   0  24         53.44         47.25        19.69 o                         
   1   0  24       6395.89       6459.54       175.03 o                         
   2   0  24        158.57        164.67        28.43 o                         
   3   0  24       2177.32       2183.12       107.19 o                         
   4   0  24       4910.97       5263.82       255.85 o                         
   5   0  24        257.39        272.93        45.76 o                         
   6   0  24       5373.36       5693.70       161.36 o                         
  -7   1  24       1594.72       1670.63        67.25 o                         
  -6   1  24       2831.75       2873.14        78.06 o                         
  -5   1  24        105.47        132.88        17.00 o                         
  -4   1  24        507.34        525.87        30.44 o                         
  -3   1  24       1742.91       1785.08        73.80 o                         
  -2   1  24          1.62          6.85         7.47 o                         
  -1   1  24       4806.46       4858.16       103.49 o                         
   0   1  24       4594.17       4574.37       106.39 o                         
   1   1  24         35.87         21.38         9.03 o                         
   2   1  24       3793.07       3900.94       111.22 o                         
   3   1  24        482.92        445.66        37.66 o                         
   4   1  24       1028.17       1073.73        94.94 o                         
   5   1  24       4277.56       4650.34       212.84 o                         
   6   1  24       1201.64       1135.35        43.66 o                         
  -7   2  24         54.64         47.32        11.25 o                         
  -6   2  24         52.35         51.44        13.56 o                         
  -5   2  24        194.91        165.69        25.32 o                         
  -4   2  24        112.57        124.34        22.77 o                         
  -3   2  24        337.00        296.63        28.70 o                         
  -2   2  24          3.30          7.69         8.07 o                         
  -1   2  24       2440.58       2410.08       105.61 o                         
   0   2  24         27.15         13.76         7.44 o                         
   1   2  24         33.82         46.39         8.57 o                         
   2   2  24        518.87        547.45        27.34 o                         
   3   2  24        163.71        170.04        15.33 o                         
   4   2  24        501.30        506.06        24.15 o                         
   5   2  24          0.62          6.74         4.10 o                         
   6   2  24         27.17         29.94         6.32 o                         
  -6   3  24       2471.39       2450.40        61.97 o                         
  -5   3  24         51.43         28.81         7.76 o                         
  -4   3  24       1649.68       1524.25        54.26 o                         
  -3   3  24       6915.49       6732.45       142.97 o                         
  -2   3  24        256.68        227.31        23.38 o                         
  -1   3  24       4581.38       4808.63       192.84 o                         
   0   3  24       1629.60       1602.24        65.60 o                         
   1   3  24        300.80        313.63        22.26 o                         
   2   3  24       5910.76       6169.17       109.45 o                         
   3   3  24       1116.08       1134.38        36.95 o                         
   4   3  24        305.58        268.61        17.91 o                         
   5   3  24       3609.07       3451.02        55.38 o                         
  -6   4  24        322.38        314.88        32.13 o                         
  -5   4  24       4539.92       2996.99       130.75 o                         
  -4   4  24       2788.30       2676.33       210.24 o                         
  -3   4  24       2068.75       1992.71       100.25 o                         
  -2   4  24       6634.72       6617.44       200.11 o                         
  -1   4  24       2212.82       2401.49       143.71 o                         
   0   4  24       3845.98       4231.37       207.24 o                         
   1   4  24       4482.88       4795.58       179.10 o                         
   2   4  24        642.67        607.55        48.11 o                         
   3   4  24       4552.42       5028.44       150.93 o                         
   4   4  24       5528.23       5597.62       162.27 o                         
   5   4  24         30.05         40.95        10.98 o                         
  -5   5  24       1474.84       1657.59        89.63 o                         
  -4   5  24       1999.39       2027.22       112.05 o                         
  -3   5  24       1494.18       1578.94       103.21 o                         
  -2   5  24         14.00         29.67        18.01 o                         
  -1   5  24       1823.50       2057.67       126.64 o                         
   0   5  24       3752.67       2611.02      1533.35 o                         
   1   5  24          2.09          5.20        10.92 o                         
   2   5  24        321.29        323.07        32.50 o                         
   3   5  24       1251.62       1261.63        61.14 o                         
   4   5  24        995.92       1051.62        47.43 o                         
  -4   6  24        345.97        359.26        32.73 o                         
  -3   6  24        178.17        182.07        19.27 o                         
  -2   6  24         10.24          9.95         5.73 o                         
  -1   6  24         23.56         14.43        12.13 o                         
   0   6  24        125.70        149.33        29.54 o                         
   1   6  24         40.90         50.95        17.52 o                         
   2   6  24         14.22         33.45        14.08 o                         
   3   6  24        107.83         98.51        17.58 o                         
  -7   1  25        385.78        381.06        27.43 o                         
  -6   1  25       2520.95       2610.26        97.95 o                         
  -5   1  25        387.73        385.44        38.30 o                         
  -4   1  25        256.91        266.19        27.32 o                         
  -3   1  25       2200.83       2166.69        81.99 o                         
  -2   1  25       1324.13       1392.67        63.37 o                         
  -1   1  25       1281.48       1285.31        75.41 o                         
   0   1  25       5844.83       6097.05       160.64 o                         
   1   1  25        297.59        335.77        36.50 o                         
   2   1  25       2509.08       2695.77        96.17 o                         
   3   1  25         10.78         15.36        10.43 o                         
   4   1  25        326.06        384.52        31.50 o                         
   5   1  25       3383.04       3353.36        95.06 o                         
   6   1  25        475.63        463.75        23.57 o                         
  -6   2  25        350.60        376.05        30.33 o                         
  -5   2  25       2222.27       2129.14        89.50 o                         
  -4   2  25         35.18         31.66        11.07 o                         
  -3   2  25       4648.10       4441.86       126.13 o                         
  -2   2  25       5127.65       5129.62       139.80 o                         
  -1   2  25        204.53        229.63        31.82 o                         
   0   2  25       2692.26       3032.79        99.56 o                         
   1   2  25       3072.93       3246.06        89.98 o                         
   2   2  25        705.15        713.70        30.46 o                         
   3   2  25        754.76        796.78        35.18 o                         
   4   2  25        504.38        537.97        23.11 o                         
   5   2  25        748.45        820.49        31.96 o                         
   6   2  25       4062.20       3953.74       148.73 o                         
  -6   3  25        236.67        217.28        27.65 o                         
  -5   3  25         38.04         38.75        24.22 o                         
  -4   3  25       1082.51       1066.67        74.47 o                         
  -3   3  25        331.90        297.46        27.13 o                         
  -2   3  25       1089.35        992.19        56.09 o                         
  -1   3  25       5626.16       5727.97       144.85 o                         
   0   3  25       1527.33       1440.92        60.77 o                         
   1   3  25        284.30        285.02        19.08 o                         
   2   3  25        676.81        641.99        27.37 o                         
   3   3  25         40.52         36.10         6.93 o                         
   4   3  25       3805.43       3566.56        72.01 o                         
   5   3  25        455.02        371.83        19.39 o                         
  -5   4  25          1.84          3.73        10.37 o                         
  -4   4  25         66.80         46.65        18.38 o                         
  -3   4  25        354.99        429.83        54.58 o                         
  -2   4  25         92.14        125.03        22.01 o                         
  -1   4  25          2.58          5.20        12.21 o                         
   0   4  25        140.80        153.87        34.18 o                         
   1   4  25         30.16         84.55        26.14 o                         
   2   4  25       1591.51       1624.04        78.22 o                         
   3   4  25         40.25         31.34        21.15 o                         
   4   4  25         55.89         68.15        13.15 o                         
  -5   5  25         11.64          8.46         7.37 o                         
  -3   5  25       2175.30       2720.05       146.43 o                         
  -2   5  25         81.50         65.74        22.15 o                         
  -1   5  25        797.18        874.12        73.98 o                         
   0   5  25        161.83        202.66        35.48 o                         
   1   5  25       1638.76       1792.59       110.51 o                         
   2   5  25       2475.47       2736.90       139.22 o                         
   3   5  25        440.62        427.62        43.18 o                         
  -2   6  25       1767.76       1881.90        97.47 o                         
  -1   6  25        321.74        371.82        33.68 o                         
   0   6  25       2790.39       3142.14       101.57 o                         
   1   6  25       1098.24       1118.93        72.21 o                         
   2   6  25          8.14          9.76         7.70 o                         
  -7   0  26        275.65        318.78        32.04 o                         
  -6   0  26       6969.92       7083.05       272.86 o                         
  -5   0  26         12.36         15.90        15.75 o                         
  -4   0  26       3009.31       2852.61       163.71 o                         
  -3   0  26       6861.87       6545.72       288.92 o                         
  -2   0  26         19.83          6.49        16.69 o                         
  -1   0  26      24910.14      24939.38       840.24 o                         
   0   0  26      10741.24      11291.41       309.57 o                         
   1   0  26         43.79         49.55        17.97 o                         
   2   0  26      10629.36      11301.32       311.99 o                         
   3   0  26        666.29        674.36        57.95 o                         
   4   0  26       1597.38       1725.99        83.19 o                         
   5   0  26       8923.54       9404.81       317.69 o                         
   6   0  26       1349.01       1323.94        68.71 o                         
  -7   1  26       1836.12       1905.90        61.56 o                         
  -6   1  26         13.43          7.35         7.58 o                         
  -5   1  26       1989.15       1941.64        85.73 o                         
  -4   1  26        273.41        258.16        35.21 o                         
  -3   1  26       1173.93       1058.68        53.95 o                         
  -2   1  26       7208.44       7284.42       178.89 o                         
  -1   1  26       1120.37       1101.58        61.33 o                         
   0   1  26        287.56        272.56        27.94 o                         
   1   1  26        877.17        913.74        51.41 o                         
   2   1  26          9.04         12.00         8.75 o                         
   3   1  26       2608.77       2733.89       131.33 o                         
   4   1  26       4338.31       4500.46       121.35 o                         
   5   1  26        136.86        146.41        15.98 o                         
   6   1  26       2565.48       2265.70        67.26 o                         
  -6   2  26        506.31        541.04        32.64 o                         
  -5   2  26        109.05         72.98        16.29 o                         
  -4   2  26          5.92          2.98        10.52 o                         
  -3   2  26         31.03         16.76        11.99 o                         
  -2   2  26        355.77        334.25        29.34 o                         
  -1   2  26         97.35         81.13        20.27 o                         
   0   2  26        103.50        103.59        22.42 o                         
   1   2  26         30.43         32.68         9.79 o                         
   2   2  26       1110.39       1190.93        53.73 o                         
   3   2  26         22.81         29.44         8.08 o                         
   4   2  26        329.17        297.25        20.39 o                         
   5   2  26         12.07         20.43         5.44 o                         
  -6   3  26         67.81         83.42        14.33 o                         
  -5   3  26       5218.33       4604.50       425.38 o                         
  -4   3  26        329.90        254.70        27.85 o                         
  -3   3  26        233.83        191.04        20.99 o                         
  -2   3  26       4566.25       4665.17       106.50 o                         
  -1   3  26         16.50          9.91        11.86 o                         
   0   3  26       1973.74       2138.12        73.97 o                         
   1   3  26       5377.06       5519.51       137.51 o                         
   2   3  26        447.63        433.88        25.82 o                         
   3   3  26       1353.91       1344.64        39.99 o                         
   4   3  26       1476.66       1551.56        38.25 o                         
  -5   4  26        274.15        253.79        31.84 o                         
  -4   4  26       3054.68       3361.15       159.22 o                         
  -3   4  26       3408.78       3858.34       184.30 o                         
  -2   4  26        131.62        145.82        21.54 o                         
  -1   4  26       2591.42       2907.96       150.57 o                         
   0   4  26       3578.32       3944.51       186.22 o                         
   1   4  26        295.47        286.61        42.01 o                         
   2   4  26       3751.50       3938.57       179.11 o                         
   3   4  26       1872.18       1764.64        98.55 o                         
   4   4  26       1052.30        938.31        54.75 o                         
  -3   5  26        741.47        851.46        67.12 o                         
  -2   5  26        775.43        801.36        66.43 o                         
  -1   5  26       1836.09       1936.85        77.55 o                         
   0   5  26        715.85        707.65        62.56 o                         
   1   5  26       1048.21       1146.02        79.70 o                         
   2   5  26        431.33        451.35        44.40 o                         
   3   5  26        953.19        879.69        54.23 o                         
  -1   6  26        429.96        386.19        36.96 o                         
   0   6  26          9.39         11.56         5.97 o                         
  -6   1  27        184.52        169.19        22.54 o                         
  -5   1  27       2126.35       2078.37        84.59 o                         
  -4   1  27        337.32        251.57        30.62 o                         
  -3   1  27        130.14        137.28        18.94 o                         
  -2   1  27       3570.65       3688.24       121.29 o                         
  -1   1  27         99.07         84.73        16.57 o                         
   0   1  27        760.97        794.09        39.36 o                         
   1   1  27       3039.75       3106.73       101.07 o                         
   2   1  27        523.14        531.22        60.24 o                         
   3   1  27       2524.99       2771.85        89.75 o                         
   4   1  27       1607.43       1707.30        61.15 o                         
   5   1  27         28.61         24.34         9.54 o                         
  -6   2  27       3012.98       2945.81       113.13 o                         
  -5   2  27         19.68         12.70         8.69 o                         
  -4   2  27       4123.36       4181.36       136.48 o                         
  -3   2  27       4861.49       5139.28       202.60 o                         
  -2   2  27        442.99        434.23        42.85 o                         
  -1   2  27       4485.59       4562.85       125.45 o                         
   0   2  27       1387.27       1484.21        89.18 o                         
   1   2  27        932.18       1005.15        57.13 o                         
   2   2  27       6416.10       6970.73       144.13 o                         
   3   2  27        103.36         89.42        11.85 o                         
   4   2  27       3474.70       3740.05       104.41 o                         
   5   2  27       5804.98       5316.21       256.10 o                         
  -4   3  27         89.82         86.81        17.69 o                         
  -3   3  27       2612.00       2509.40       103.39 o                         
  -2   3  27       3337.43       3430.48       128.98 o                         
  -1   3  27       1033.21       1003.21        48.08 o                         
   0   3  27       1721.24       1631.61        60.67 o                         
   1   3  27        690.28        674.34        36.01 o                         
   2   3  27         25.66         31.48         8.77 o                         
   3   3  27       3201.89       2847.18       103.50 o                         
  -5   4  27        142.37        116.84        18.07 o                         
  -3   4  27        260.74        302.07        41.38 o                         
  -2   4  27        109.49        127.12        29.89 o                         
  -1   4  27        141.90        172.48        34.37 o                         
   0   4  27         97.53         99.73        23.13 o                         
   1   4  27         81.53         49.30        17.42 o                         
   2   4  27        634.05        738.91        58.79 o                         
   3   4  27        136.46        136.99        19.95 o                         
  -3   5  27        307.41        380.14        37.56 o                         
  -2   5  27        867.62        914.42        45.55 o                         
  -1   5  27          0.71         12.00         8.66 o                         
   0   5  27       2004.79       2340.41        83.73 o                         
   1   5  27       2239.33       2255.21       109.31 o                         
  -6   0  28          4.88          5.15         8.56 o                         
  -5   0  28       4535.94       4488.14       193.78 o                         
  -4   0  28       1759.97       1734.72       112.53 o                         
  -3   0  28        118.79        138.48        32.11 o                         
  -2   0  28       4448.06       5113.58       236.72 o                         
  -1   0  28       1681.87       1643.68       118.32 o                         
   0   0  28         40.21         36.78        23.23 o                         
   1   0  28       5087.76       5545.65       179.17 o                         
   2   0  28         35.86         56.09        17.41 o                         
   3   0  28       4152.95       4453.99       146.41 o                         
   4   0  28       3940.62       3898.22       123.09 o                         
   5   0  28       1306.24       1090.23        62.93 o                         
  -6   1  28        882.42        770.88        36.26 o                         
  -5   1  28         96.42         91.47        15.67 o                         
  -4   1  28       3184.48       3292.45       116.81 o                         
  -3   1  28       3128.99       3027.05       115.31 o                         
  -2   1  28        575.25        581.40        37.07 o                         
  -1   1  28         54.66         70.40        14.69 o                         
   0   1  28        194.81        207.06        36.64 o                         
   1   1  28          0.97         21.11        17.22 o                         
   2   1  28       2153.50       2318.13        80.32 o                         
   3   1  28       1003.79       1006.84        55.70 o                         
   4   1  28         40.99         54.63        10.20 o                         
   5   1  28       2385.33       2279.71        68.63 o                         
  -5   2  28        194.02        202.62        20.27 o                         
  -4   2  28         35.63         21.59        13.95 o                         
  -3   2  28        349.25        336.71        40.20 o                         
  -2   2  28        173.21        202.96        22.06 o                         
  -1   2  28         21.53          6.41         8.73 o                         
   0   2  28        235.28        249.63        23.66 o                         
   1   2  28        627.47        689.25        49.01 o                         
   2   2  28         69.83         67.48        13.19 o                         
   3   2  28         48.29         40.98        10.87 o                         
   4   2  28        111.93        143.85        18.81 o                         
  -5   3  28        107.14        102.79        18.68 o                         
  -4   3  28        403.14         62.56       152.56 o                         
  -3   3  28        795.48        783.87        40.19 o                         
  -2   3  28          5.33          4.39         6.87 o                         
  -1   3  28       1975.50       2051.89        68.53 o                         
   0   3  28        149.33        140.07        46.63 o                         
   1   3  28        227.80        228.64        23.67 o                         
   2   3  28       2193.73       2069.19       112.07 o                         
  -3   4  28        595.75        633.55        55.80 o                         
  -2   4  28       3722.36       4132.64       183.67 o                         
  -1   4  28       1753.38       1813.29        92.28 o                         
   0   4  28       1905.72       1938.59       102.00 o                         
   1   4  28       3274.57       3074.31       131.66 o                         
  -2   5  28        176.22        185.28        25.99 o                         
  -1   5  28         53.96         70.23        18.25 o                         
   0   5  28       2102.78       2165.39       107.32 o                         
   1   5  28        162.26        182.61        24.50 o                         
  -5   1  29        689.08        695.08        38.32 o                         
  -4   1  29       1944.55       2046.37       140.17 o                         
  -3   1  29       3896.20       4077.83       135.56 o                         
  -2   1  29       1494.29       1443.89        73.32 o                         
  -1   1  29       4333.17       4576.84       152.09 o                         
   0   1  29        203.41        207.90        30.37 o                         
   1   1  29        178.45        197.88        39.68 o                         
   2   1  29       4732.99       5195.84       161.02 o                         
   3   1  29         70.65         83.13        13.27 o                         
   4   1  29        287.92        309.22        23.67 o                         
  -4   2  29        181.97        197.48        21.34 o                         
  -3   2  29       1419.28       1400.82        84.90 o                         
  -2   2  29       9101.90       9798.53       208.29 o                         
  -1   2  29        702.39        734.34        39.45 o                         
   0   2  29        900.79        945.10        55.23 o                         
   1   2  29       3242.61       3089.28       139.37 o                         
   2   2  29        229.43        239.97        26.22 o                         
   3   2  29       5186.83       4887.97       135.87 o                         
  -3   3  29       1013.89        928.97       193.81 o                         
  -2   3  29          4.31          0.00         6.79 o                         
  -1   3  29        788.25        654.20        44.49 o                         
   0   3  29        143.41        105.51        23.56 o                         
   1   3  29        902.78        903.72        48.59 o                         
   2   3  29       1025.72        871.67        57.02 o                         
  -3   4  29        825.02        806.13        56.05 o                         
  -2   4  29         24.13         29.71        13.00 o                         
  -1   4  29        145.43        166.20        28.68 o                         
   0   4  29         30.04         27.09        12.85 o                         
   1   4  29       1100.28       1239.30        74.45 o                         
  -5   0  30        530.46        492.51        40.38 o                         
  -4   0  30       1524.06       1536.64        91.74 o                         
  -3   0  30       2136.70       2159.03       122.09 o                         
  -2   0  30        852.01        875.39        75.41 o                         
  -1   0  30       3663.17       4057.66       193.64 o                         
   0   0  30        438.40        456.95        55.69 o                         
   1   0  30        166.85        185.31        35.51 o                         
   2   0  30       7253.64       8229.03       312.86 o                         
   3   0  30       3118.25       3070.93       100.41 o                         
   4   0  30         41.44         46.93        11.70 o                         
  -5   1  30       1764.44       1722.09        65.66 o                         
  -4   1  30        715.51        700.29        82.83 o                         
  -3   1  30         50.37         47.51        20.36 o                         
  -2   1  30       1661.38       1655.84        86.78 o                         
  -1   1  30        362.16        350.28        33.84 o                         
   0   1  30       1294.08       1352.89        88.91 o                         
   1   1  30       3094.13       3343.67       167.75 o                         
   2   1  30        287.59        274.40        27.99 o                         
   3   1  30        756.15        772.61        41.03 o                         
  -4   2  30          1.40         -7.52         8.92 o                         
  -3   2  30        490.86        429.39        31.42 o                         
  -2   2  30        363.53        361.18        24.20 o                         
  -1   2  30       1239.28       1292.37        69.79 o                         
   0   2  30         99.05         79.60        17.70 o                         
   1   2  30        204.35        214.60        23.13 o                         
   2   2  30          7.74        -15.05        15.84 o                         
  -2   3  30       1405.52       1466.67        85.46 o                         
  -1   3  30        229.07        246.43        32.78 o                         
   0   3  30         71.65         75.05        18.51 o                         
  -4   1  31        989.76        922.28        41.03 o                         
  -3   1  31         96.21         66.39        14.10 o                         
  -2   1  31       3999.30       4406.70       134.14 o                         
  -1   1  31          5.76         -4.19        19.17 o                         
   0   1  31       2735.13       2937.79       102.93 o                         
   1   1  31       2938.64       3189.85       106.18 o                         
   2   1  31         94.67         89.38        15.10 o                         
  -3   2  31       3904.41       3495.50        98.18 o                         
  -2   2  31         17.39         10.10         7.74 o                         
  -1   2  31       3591.11       3695.18       112.35 o                         
   0   2  31       1204.96       1266.18        55.80 o                         
   1   2  31       1560.95       1523.68        58.81 o                         
  -3   0  32        312.62        286.73        32.23 o                         
  -2   0  32       1492.56       1628.91        92.55 o                         
  -1   0  32         65.80         61.07        20.04 o                         
   0   0  32        120.15        142.15        27.48 o                         
   1   0  32       3066.62       3209.74       142.64 o                         
   2   0  32       3028.84       2846.46       120.59 o                         
  -3   1  32        641.39        632.09        32.55 o                         
  -2   1  32        208.37        199.74        20.13 o                         
  -1   1  32        485.68        550.36        62.86 o                         
   0   1  32        221.88        238.40        49.22 o                         
   1   1  32        131.88        153.86        24.05 o                         
                                                                                
